# Supplementary material for: Check-list of vascular plant communities on ironstone ranges of south-eastern Brazil: dataset for conservation
Source: Biodivers Data J. 2018 Jul 12;(6):e27032. doi: 10.3897/BDJ.6.e27032 (PMC6053471; doi:10.3897/BDJ.6.e27032)
Supplement: Supplementary material 2 — List of vouchers in the ironstone ranges in ironstone ranges, south-eastern Brazil [file bdj-06-e27032-s002.csv]

Herbarium	Herbarium code	Family	Genera	Specific epithet	Subspecies/Variety	Author name	Habito	Occurrence environment	Collector number	Collector	Collection year	Municipality	Locality	Ironstone range
OUPR	99	Acanthaceae	Justicia	monticola		(Nees) Profice	terrestre	campestre/florestal	s.n.	Badini, J.	1973	Ouro Preto	Serra do Antônio Pereira	Quadrilátero Ferrífero
NYBG_BR	930080	Acanthaceae	Justicia	monticola		(Nees) Profice	terrestre	campestre/florestal	30446	Irwin, H.S. et al.	1971	Caeté	Serra da Piedade	Quadrilátero Ferrífero
BHCB	5872	Acanthaceae	Justicia	pohliana		Profice	terrestre	campestre/florestal	s.n.	Grandi, T.S.M. et al.	1985	Caeté	Serra da Piedade	Quadrilátero Ferrífero
NYBG_BR	930010	Acanthaceae	Justicia	pohliana		Profice	terrestre	campestre/florestal	19817A	Irwin, H.S. et al.	1968	Itabirito	Serra de Itabirito	Quadrilátero Ferrífero
BHCB	118425	Acanthaceae	Justicia	riparia		Kameyama	terrestre	campestre/florestal	2614	Carmo, F.F.	2008	Nova Lima	Serra do Rola Moça	Quadrilátero Ferrífero
BHCB	140628	Acanthaceae	Justicia	riparia		Kameyama	terrestre	campestre/florestal	3823	Carmo, F.F.	2008	Catas Altas	Chapada de Canga	Quadrilátero Ferrífero
UB	26955	Acanthaceae	Justicia	riparia		Kameyama	terrestre	campestre/florestal	29646	Irwin, H.S. et al.	1971	Mariana	Estrada de Mariana à Santa Bárbara	Quadrilátero Ferrífero
BHCB	151493	Acanthaceae	Justicia	riparia		Kameyama	terrestre	campestre/florestal	s.n.	Mota, R.C.	2011	Mariana	Serra do Antônio Pereira	Quadrilátero Ferrífero
BHCB	180809	Acanthaceae	Justicia	riparia		Kameyama	terrestre	campestre/florestal	3583	Mota, R.C.	2015	Catas Altas	Chapada de Canga	Quadrilátero Ferrífero
BHCB	40799	Acanthaceae	Justicia	riparia		Kameyama	terrestre	campestre/florestal	s.n.	n.m.	?	Brumadinho	Serra da Calçada	Quadrilátero Ferrífero
BHCB	71515	Acanthaceae	Justicia	riparia		Kameyama	terrestre	campestre/florestal	61	Oliveira, A.M. & Stehmann, J.R.	2002	Barão de Cocais	Mina do Brucutu	Quadrilátero Ferrífero
CESJ	40179	Acanthaceae	Justicia	riparia		Kameyama	terrestre	campestre/florestal	61	Oliveira, A.M. & Stehmann, J.R.	2002	Barão de Cocais	Mina do Brucutu	Quadrilátero Ferrífero
BHZB	4449	Acanthaceae	Justicia	riparia		Kameyama	terrestre	campestre/florestal	s.n.	Pimentel, M. et al.	2003	Nova Lima	Mina do Capão Xavier	Quadrilátero Ferrífero
FUEL	29420	Acanthaceae	Justicia	riparia		Kameyama	terrestre	campestre/florestal	2388	Stehmann, J.R.	1998	Brumadinho	Serra da Calçada	Quadrilátero Ferrífero
BHCB	79687	Acanthaceae	Justicia	riparia		Kameyama	terrestre	campestre/florestal	16	Viana, P.L.	2001	Brumadinho	Serra da Calçada	Quadrilátero Ferrífero
NYBG_BR	930588	Acanthaceae	Mendoncia	puberula		Mart.	terrestre	florestal	19791	Irwin, H.S. et al.	1968	Itabirito	Serra de Itabirito	Quadrilátero Ferrífero
HPUC-MG	ANG2047	Acanthaceae	Mendoncia	velloziana		Mart.	terrestre	florestal	13-156	Vasconcelos, M.F. et al.	2013	Caeté	Serra da Piedade	Quadrilátero Ferrífero
BHCB	90566	Acanthaceae	Ruellia	bulbifera		Lindau	terrestre	campestre	s.n.	Teixeira, W.A.	2004	Itabirito	Serra de Itabirito	Quadrilátero Ferrífero
BHCB	75560	Acanthaceae	Ruellia	bulbifera		Lindau	terrestre	campestre	226	Viana, P.L.	2001	Brumadinho	Serra da Calçada	Quadrilátero Ferrífero
OUPR	56	Acanthaceae	Ruellia	elegans		Poir.	terrestre	campestre/florestal	s.n.	Badini, J.	1944	Ouro Preto	Morro do Cruzeiro, Campus da UFOP	Quadrilátero Ferrífero
BHCB	49503	Acanthaceae	Ruellia	geminiflora		Kunth	terrestre	campestre/savânico	3256	Lombardi, J.A.	1999	Brumadinho	Serra da Calçada	Quadrilátero Ferrífero
BHCB	55388	Acanthaceae	Ruellia	geminiflora		Kunth	terrestre	campestre/savânico	277	Mello-Barreto	1934	Belo Horizonte	Serra do Curral	Quadrilátero Ferrífero
BHCB	41017	Acanthaceae	Ruellia	geminiflora		Kunth	terrestre	campestre/savânico	s.n.	n.m.	?	Brumadinho	Serra da Calçada	Quadrilátero Ferrífero
OUPR	69	Acanthaceae	Ruellia	macrantha		(Mart. ex Ness) Lindau	terrestre	campestre/florestal	s.n.	Badini, J.	1972	Ouro Preto	Serra do Antônio Pereira	Quadrilátero Ferrífero
BHCB	122383	Acanthaceae	Ruellia	macrantha		(Mart. ex Ness) Lindau	terrestre	campestre/florestal	3153	Carmo, F.F.	2008	Catas Altas	Chapada de Canga	Quadrilátero Ferrífero
BHCB	6074	Acanthaceae	Ruellia	macrantha		(Mart. ex Ness) Lindau	terrestre	campestre/florestal	1635	Grandi, T.S.M. et al.	1985	Caeté	Serra da Piedade	Quadrilátero Ferrífero
FCAB	3710	Acanthaceae	Ruellia	macrantha		(Mart. ex Ness) Lindau	terrestre	campestre/florestal	1635	Grandi, T.S.M. et al.	1985	Caeté	Serra da Piedade	Quadrilátero Ferrífero
BHCB	151503	Acanthaceae	Ruellia	macrantha		(Mart. ex Ness) Lindau	terrestre	campestre/florestal	s.n.	Mota, R.C.	2011	Mariana	Serra do Antônio Pereira	Quadrilátero Ferrífero
BHCB	73774	Acanthaceae	Ruellia	macrantha		(Mart. ex Ness) Lindau	terrestre	campestre/florestal	101	Oliveira, A.M. & Stehmann, J.R.	2002	Itabira	Dinamitagem - CVRD.	Quadrilátero Ferrífero
BHCB	123525	Acanthaceae	Ruellia	macrantha		(Mart. ex Ness) Lindau	terrestre	campestre/florestal	2417	Rezende, S.G. et al.	2008	Mariana	Serra do Antônio Pereira	Quadrilátero Ferrífero
BHZB	8383	Acanthaceae	Ruellia	macrantha		(Mart. ex Ness) Lindau	terrestre	campestre/florestal	3736	Rezende, S.G. et al.	2009	Mariana	Serra do Antônio Pereira	Quadrilátero Ferrífero
OUPR	6352	Acanthaceae	Ruellia	macrantha		(Mart. ex Ness) Lindau	terrestre	campestre/florestal	168	Roschel, M.B.	1996	Ouro Preto	Serra do Antônio Pereira	Quadrilátero Ferrífero
BHCB	75203	Acanthaceae	Ruellia	macrantha		(Mart. ex Ness) Lindau	terrestre	campestre/florestal	8099	Salino, A.	2002	Mariana	Serra do Antônio Pereira	Quadrilátero Ferrífero
OUPR	78	Acanthaceae	Ruellia	villosa		(Nees) Lindau	terrestre	campestre	s.n.	Badini, J.	1972	Brumadinho	Serra da Calçada	Quadrilátero Ferrífero
BHCB	40835	Acanthaceae	Ruellia	villosa		(Nees) Lindau	terrestre	campestre	61	Barros, A & Stehmann, J.R.	1997	Brumadinho	Serra da Calçada	Quadrilátero Ferrífero
BHCB	112425	Acanthaceae	Ruellia	villosa		(Nees) Lindau	terrestre	campestre	25	Carmo, F.F.	2006	Nova Lima	Serra do Rola Moça	Quadrilátero Ferrífero
BHZB	1211	Acanthaceae	Ruellia	villosa		(Nees) Lindau	terrestre	campestre	980	Fernandes, M.G.C. et al.	1995	Brumadinho	Serra da Calçada	Quadrilátero Ferrífero
CESJ	61512	Acanthaceae	Ruellia	villosa		(Nees) Lindau	terrestre	campestre	869	Flores, T.B. et al.	2012	Brumadinho	Serra da Calçada	Quadrilátero Ferrífero
HPL	12438	Acanthaceae	Ruellia	villosa		(Nees) Lindau	terrestre	campestre	869	Flores, T.B. et al.	2010	Brumadinho	Serra da Calçada	Quadrilátero Ferrífero
OUPR	79	Acanthaceae	Ruellia	villosa		(Nees) Lindau	terrestre	campestre	s.n.	Lisboa, M.A.	1974	Caeté	Serra da Piedade	Quadrilátero Ferrífero
BHCB	55395	Acanthaceae	Ruellia	villosa		(Nees) Lindau	terrestre	campestre	230	Mello-Barreto	1933	Caeté	Serra da Piedade	Quadrilátero Ferrífero
BHCB	40806	Acanthaceae	Ruellia	villosa		(Nees) Lindau	terrestre	campestre	s.n.	n.m.	?	Brumadinho	Serra da Calçada	Quadrilátero Ferrífero
BHZB	4252	Acanthaceae	Ruellia	villosa		(Nees) Lindau	terrestre	campestre	s.n.	Pimentel, M. et al.	2003	Nova Lima	Mina do Capão Xavier	Quadrilátero Ferrífero
NYBG_BR	568599	Acanthaceae	Ruellia	villosa		(Nees) Lindau	terrestre	campestre	1388	Silva, R.M.	1997	Itabirito	Serra dos Inconfidentes	Quadrilátero Ferrífero
NYBG_BR	568600	Acanthaceae	Ruellia	villosa		(Nees) Lindau	terrestre	campestre	1388	Silva, R.M.	1997	Itabirito	Serra dos Inconfidentes	Quadrilátero Ferrífero
BHCB	52086	Acanthaceae	Ruellia	villosa		(Nees) Lindau	terrestre	campestre	2646A	Stehmann, J.R.	2000	Brumadinho	Serra da Calçada	Quadrilátero Ferrífero
MBM	270317	Acanthaceae	Ruellia	villosa		(Nees) Lindau	terrestre	campestre	2646A	Stehmann, J.R.	2000	Brumadinho	Serra da Calçada	Quadrilátero Ferrífero
BHCB	159757	Acanthaceae	Ruellia	villosa		(Nees) Lindau	terrestre	campestre	5075	Tameirão Neto, E. et al.	2011	Brumadinho	Serra da Moeda	Quadrilátero Ferrífero
BHCB	75508	Acanthaceae	Ruellia	villosa		(Nees) Lindau	terrestre	campestre	7	Viana, P.L.	2001	Brumadinho	Serra da Calçada	Quadrilátero Ferrífero
BHCB	13409	Acanthaceae	Ruellia	villosa		(Nees) Lindau	terrestre	campestre	7	Wykrota, J.L.M. & Faria, J.M.P.C.	1987	Moeda	Serra da Moeda	Quadrilátero Ferrífero
BHCB	118428	Acanthaceae	Staurogyne	flava		Braz & R.Monteiro	terrestre	florestal	1686	Carmo, F.F.	2007	Nova Lima	Serra do Rola Moça	Quadrilátero Ferrífero
BHCB	122384	Acanthaceae	Staurogyne	flava		Braz & R.Monteiro	terrestre	florestal	2900	Carmo, F.F.	2008	Nova Lima	Serra do Rola Moça	Quadrilátero Ferrífero
BHCB	122385	Acanthaceae	Staurogyne	flava		Braz & R.Monteiro	terrestre	florestal	2977	Carmo, F.F.	2008	Nova Lima	Serra do Rola Moça	Quadrilátero Ferrífero
BHCB	79688	Acanthaceae	Staurogyne	glutinosa		Lindau	terrestre	florestal	53	Viana, P.L.	2001	Brumadinho	Serra da Calçada	Quadrilátero Ferrífero
BHCB	8971	Acanthaceae	Staurogyne	warmingiana		(Hiern) Leonard	terrestre	florestal	s.n.	Paula, J. et al.	1987	Caeté	Serra da Piedade	Quadrilátero Ferrífero
F_BOTANY_BR		Acanthaceae	Staurogyne	warmingiana		(Hiern) Leonard	terrestre	florestal	s.n.	Warming, J.E.B.	1865	Caeté	Serra da Piedade	Quadrilátero Ferrífero
US	98274	Acanthaceae	Staurogyne	warmingiana		(Hiern) Leonard	terrestre	florestal	s.n.	Warming, J.E.B.	1866	Caeté	Serra da Piedade	Quadrilátero Ferrífero
FCAB	3709	Alstroemeriaceae	Alstroemeria	foliosa		Mart. ex Schult. & Schult.f.	rupícola/terrestre	campestre	1715	Maciel, P.L. et al.	1985	Caeté	Serra da Piedade	Quadrilátero Ferrífero
CESJ	2533	Alstroemeriaceae	Alstroemeria	isabelleana		Herb.	aquática/terrestre	lacustre	s.n.	Roth, P.L.	1962	Belo Horizonte	Serra do Curral	Quadrilátero Ferrífero
BHCB	179306	Alstroemeriaceae	Alstroemeria	monticola		Mart. ex Schult. & Schult.f.	rupícola/terrestre	campestre	4308	Carmo, F.F.	2009	Igarapé	Serra do Itatiaiuçu	Quadrilátero Ferrífero
BHCB	93093	Alstroemeriaceae	Alstroemeria	ochracea		M.C. Assis	terrestre	campestre	4080	Stehmann, J.R. & Viana, P.L.	2004	Brumadinho	Serra do Rola Moça	Quadrilátero Ferrífero
IPA	12528	Alstroemeriaceae	Alstroemeria	plantaginea		Mart. ex Schult. & Schult.f.	rupícola/terrestre	campestre	61-3703	Andrade-Lima	1961	Belo Horizonte	Serra do Curral	Quadrilátero Ferrífero
BHCB	9872	Alstroemeriaceae	Alstroemeria	plantaginea		Mart. ex Schult. & Schult.f.	rupícola/terrestre	campestre	73	Carvalho, R.C.F.	1983	Brumadinho	Serra da Calçada	Quadrilátero Ferrífero
BHZB	2284	Alstroemeriaceae	Alstroemeria	plantaginea		Mart. ex Schult. & Schult.f.	rupícola/terrestre	campestre	s.n.	Fernandes, M.G.C. et al.	1999	Brumadinho	Serra da Calçada	Quadrilátero Ferrífero
CVJBFZB	1487	Alstroemeriaceae	Alstroemeria	plantaginea		Mart. ex Schult. & Schult.f.	rupícola/terrestre	campestre	s.n.	Ferreira Junior, C.A.	2010	Caeté	Serra da Piedade	Quadrilátero Ferrífero
BHCB	5880	Alstroemeriaceae	Alstroemeria	plantaginea		Mart. ex Schult. & Schult.f.	rupícola/terrestre	campestre	1715	Grandi, T.S.M. et al.	1985	Caeté	Serra da Piedade	Quadrilátero Ferrífero
HUEFS	191679	Alstroemeriaceae	Alstroemeria	plantaginea		Mart. ex Schult. & Schult.f.	rupícola/terrestre	campestre	19806	Irwin, H.S. et al.	1968	Itabirito	Serra de Itabirito	Quadrilátero Ferrífero
MOBOT_BR	3029996	Alstroemeriaceae	Alstroemeria	plantaginea		Mart. ex Schult. & Schult.f.	rupícola/terrestre	campestre	30246	Irwin, H.S. et al.	1971	Caeté	Serra da Piedade	Quadrilátero Ferrífero
NYBG_BR	910707	Alstroemeriaceae	Alstroemeria	plantaginea		Mart. ex Schult. & Schult.f.	rupícola/terrestre	campestre	30246	Irwin, H.S. et al.	1971	Caeté	Serra da Piedade	Quadrilátero Ferrífero
NYBG_BR	1582924	Alstroemeriaceae	Alstroemeria	plantaginea		Mart. ex Schult. & Schult.f.	rupícola/terrestre	campestre	19806	Irwin, H.S. et al.	1968	Itabirito	Serra de Itabirito	Quadrilátero Ferrífero
UB		Alstroemeriaceae	Alstroemeria	plantaginea		Mart. ex Schult. & Schult.f.	rupícola/terrestre	campestre	30246	Irwin, H.S. et al.	1971	Caeté	Serra da Piedade	Quadrilátero Ferrífero
UB		Alstroemeriaceae	Alstroemeria	plantaginea		Mart. ex Schult. & Schult.f.	rupícola/terrestre	campestre	19806	Irwin, H.S. et al.	1968	Itabirito	Serra de Itabirito	Quadrilátero Ferrífero
CESJ	9653	Alstroemeriaceae	Alstroemeria	plantaginea		Mart. ex Schult. & Schult.f.	rupícola/terrestre	campestre	s.n.	Krieger, L. et al.	1970	Itabirito	Serra de Itabirito	Quadrilátero Ferrífero
CESJ	9743	Alstroemeriaceae	Alstroemeria	plantaginea		Mart. ex Schult. & Schult.f.	rupícola/terrestre	campestre	s.n.	Krieger, L. et al.	1970	Itabirito	Serra de Itabirito	Quadrilátero Ferrífero
MBM	374828	Alstroemeriaceae	Alstroemeria	plantaginea		Mart. ex Schult. & Schult.f.	rupícola/terrestre	campestre	9743	Krieger, L. et al.	1970	Itabirito	Serra de Itabirito	Quadrilátero Ferrífero
BHCB	5952	Alstroemeriaceae	Alstroemeria	plantaginea		Mart. ex Schult. & Schult.f.	rupícola/terrestre	campestre	s.n.	Lima, D.F.	1985	Caeté	Serra da Piedade	Quadrilátero Ferrífero
BHCB	118321	Alstroemeriaceae	Alstroemeria	plantaginea		Mart. ex Schult. & Schult.f.	rupícola/terrestre	campestre	s.n.	Mendes, M.S. et al.	2007	Itabirito	Mina Várzea do Lopes	Quadrilátero Ferrífero
BHCB	167696	Alstroemeriaceae	Alstroemeria	plantaginea		Mart. ex Schult. & Schult.f.	rupícola/terrestre	campestre	155	Miranda, E. et al.	2013	Belo Horizonte	Mina de Águas Claras	Quadrilátero Ferrífero
BHCB	167701	Alstroemeriaceae	Alstroemeria	plantaginea		Mart. ex Schult. & Schult.f.	rupícola/terrestre	campestre	160	Miranda, E. et al.	2013	Belo Horizonte	Mina de Águas Claras	Quadrilátero Ferrífero
BHZB	4744	Alstroemeriaceae	Alstroemeria	plantaginea		Mart. ex Schult. & Schult.f.	rupícola/terrestre	campestre	s.n.	Pimentel, M. et al.	2003	Nova Lima	Mina do Capão Xavier	Quadrilátero Ferrífero
CESJ	15558	Alstroemeriaceae	Alstroemeria	plantaginea		Mart. ex Schult. & Schult.f.	rupícola/terrestre	campestre	s.n.	Roth, P.L.	1955	Belo Horizonte	Serra do Curral	Quadrilátero Ferrífero
BHCB	5939	Alstroemeriaceae	Alstroemeria	plantaginea		Mart. ex Schult. & Schult.f.	rupícola/terrestre	campestre	s.n.	Sander, E.B.	1985	Caeté	Serra da Piedade	Quadrilátero Ferrífero
BHCB	165490	Alstroemeriaceae	Alstroemeria	plantaginea		Mart. ex Schult. & Schult.f.	rupícola/terrestre	campestre	2483	Souza, F.S. et al.	2013	Barão de Cocais	Serra do Baú	Quadrilátero Ferrífero
BHCB	165530	Alstroemeriaceae	Alstroemeria	plantaginea		Mart. ex Schult. & Schult.f.	rupícola/terrestre	campestre	2540	Souza, F.S. et al.	2013	Barão de Cocais	Serra do Baú	Quadrilátero Ferrífero
ESA	ESA031452	Alstroemeriaceae	Alstroemeria	plantaginea		Mart. ex Schult. & Schult.f.	rupícola/terrestre	campestre	10054	Souza, V.C. et al.	1996	Caeté	Serra da Piedade	Quadrilátero Ferrífero
BHCB	74917	Alstroemeriaceae	Alstroemeria	plantaginea		Mart. ex Schult. & Schult.f.	rupícola/terrestre	campestre	3437	Tameirão Neto, E. et al.	2002	Nova Lima	Mina do Capão Xavier	Quadrilátero Ferrífero
MBM	276930	Alstroemeriaceae	Alstroemeria	plantaginea		Mart. ex Schult. & Schult.f.	rupícola/terrestre	campestre	3437	Tameirão Neto, E. et al.	2002	Nova Lima	Mina do Capão Xavier	Quadrilátero Ferrífero
BHCB	24247	Alstroemeriaceae	Alstroemeria	plantaginea		Mart. ex Schult. & Schult.f.	rupícola/terrestre	campestre	s.n.	Teixeira, W.A.	1994	Itabirito	Serra de Itabirito	Quadrilátero Ferrífero
UEC	131330	Alstroemeriaceae	Alstroemeria	plantaginea		Mart. ex Schult. & Schult.f.	rupícola/terrestre	campestre	s.n.	Teixeira, W.A.	1994	Itabirito	Serra dos Inconfidentes	Quadrilátero Ferrífero
MBM	295902	Alstroemeriaceae	Alstroemeria	plantaginea		Mart. ex Schult. & Schult.f.	rupícola/terrestre	campestre	112000	Tombolato, F.A.C.	2000	Brumadinho	Serra da Calçada	Quadrilátero Ferrífero
NYBG_BR	910709	Alstroemeriaceae	Alstroemeria	plantaginea		Mart. ex Schult. & Schult.f.	rupícola/terrestre	campestre	112000	Tombolato, F.A.C.	2000	Brumadinho	Serra da Calçada	Quadrilátero Ferrífero
BHCB	37396	Alstroemeriaceae	Alstroemeria	plantaginea		Mart. ex Schult. & Schult.f.	rupícola/terrestre	campestre	s.n.	Vasconcelos, M.F.	1996	Belo Horizonte	Serra do Curral	Quadrilátero Ferrífero
HPUC-MG	ANG2095	Alstroemeriaceae	Alstroemeria	plantaginea		Mart. ex Schult. & Schult.f.	rupícola/terrestre	campestre	13-154	Vasconcelos, M.F. et al.	2013	Caeté	Serra da Piedade	Quadrilátero Ferrífero
BHCB	76053	Alstroemeriaceae	Alstroemeria	plantaginea		Mart. ex Schult. & Schult.f.	rupícola/terrestre	campestre	497	Viana, P.L.	2002	Brumadinho	Serra da Calçada	Quadrilátero Ferrífero
BHCB	159665	Alstroemeriaceae	Alstroemeria	plantaginea		Mart. ex Schult. & Schult.f.	rupícola/terrestre	campestre	797	Vidal, C.V. & Paula, R.L.	2011	Brumadinho	Serra da Moeda	Quadrilátero Ferrífero
BHCB	182077	Alstroemeriaceae	Alstroemeria	plantaginea		Mart. ex Schult. & Schult.f.	rupícola/terrestre	campestre	s.n.	Vidal, C.V. et al.	2016	Igarapé	Serra Azul/Serra das Farofas	Quadrilátero Ferrífero
BHCB	149017	Alstroemeriaceae	Alstroemeria	rupestris		M. C. Assis	rupícola/terrestre	campestre	188	Mansur, T. et al.	2011	Santa Bárbara	Serra da Gandarela	Quadrilátero Ferrífero
BHCB	149018	Alstroemeriaceae	Bomarea	edulis		(Tussac) Herb.	terrestre	florestal	189	Mansur, T. et al.	2011	Santa Bárbara	Serra da Gandarela	Quadrilátero Ferrífero
SPF	75384	Amaranthaceae	Alternanthera	brasiliana		(L.) Kuntze	terrestre	campestre	4099	Arbo, M.M. et al.	1990	Caeté	Serra da Piedade	Quadrilátero Ferrífero
FCAB	3707	Amaranthaceae	Alternanthera	brasiliana		(L.) Kuntze	terrestre	campestre	s.n.	Elcione, M.N. et al.	1985	Caeté	Serra da Piedade	Quadrilátero Ferrífero
NYBG_BR	2460977	Amaranthaceae	Alternanthera	brasiliana		(L.) Kuntze	terrestre	campestre	1770	Elcione, M.N. et al.	1985	Caeté	Serra da Piedade	Quadrilátero Ferrífero
BHCB	5807	Amaranthaceae	Alternanthera	brasiliana		(L.) Kuntze	terrestre	campestre	s.n.	Grandi, T.S.M. et al.	1985	Caeté	Serra da Piedade	Quadrilátero Ferrífero
BHCB	6228	Amaranthaceae	Alternanthera	brasiliana		(L.) Kuntze	terrestre	campestre	1853	Grandi, T.S.M. et al.	1985	Caeté	Serra da Piedade	Quadrilátero Ferrífero
INPA	48729	Amaranthaceae	Alternanthera	brasiliana		(L.) Kuntze	terrestre	campestre	30642	Irwin, H.S. et al.	1971	Caeté	Serra da Piedade	Quadrilátero Ferrífero
NYBG_BR	837920	Amaranthaceae	Alternanthera	brasiliana		(L.) Kuntze	terrestre	campestre	30642	Irwin, H.S. et al.	1971	Caeté	Serra da Piedade	Quadrilátero Ferrífero
NYBG_BR	2460973	Amaranthaceae	Alternanthera	brasiliana		(L.) Kuntze	terrestre	campestre	1853	Siqueira, J.C. et al.	1985	Caeté	Serra da Piedade	Quadrilátero Ferrífero
BHCB	5172	Amaranthaceae	Alternanthera	tenella		Colla	terrestre	campestre	s.n.	Carvalho, R.C.F.	1982	Itabira	Bela Vista	Quadrilátero Ferrífero
SPF	87189	Amaranthaceae	Alternanthera	tenella		Colla	terrestre	campestre	129	Martens, L.	1989	Brumadinho	Serra da Calçada	Quadrilátero Ferrífero
FCAB	5141	Amaranthaceae	Alternanthera	villosa		Kunth	terrestre	campestre	s.n.	Teixeira, W.A.	1994	Itabirito	Serra de Itabirito	Quadrilátero Ferrífero
BHCB	5943	Amaranthaceae	Amaranthus	spinosus		L.	terrestre	campestre	s.n.	Lima, D.F.	1985	Caeté	Serra da Piedade	Quadrilátero Ferrífero
FCAB	5621	Amaranthaceae	Gomphrena	agrestis		Mart.	terrestre	campestre	1420	Magalhães, G.M.	1942	Belo Horizonte	Serra do Taquaril	Quadrilátero Ferrífero
CESJ	2306	Amaranthaceae	Gomphrena	agrestis		Mart.	terrestre	campestre	s.n.	Roth, P.L.	1955	Belo Horizonte	Serra do Curral	Quadrilátero Ferrífero
BHCB	182012	Amaranthaceae	Gomphrena	agrestis		Mart.	terrestre	campestre	s.n.	Vidal, C.V. et al.	2016	Igarapé	Serra Azul/Serra das Farofas	Quadrilátero Ferrífero
ESA	ESA122053	Amaranthaceae	Gomphrena	agrestis		Mart.	terrestre	campestre	116	Vincent, R.C et al.	2000	Nova Lima	Serra do Rola Moça	Quadrilátero Ferrífero
ESA	ESA122064	Amaranthaceae	Gomphrena	agrestis		Mart.	terrestre	campestre	152	Vincent, R.C et al.	2000	Nova Lima	Serra do Rola Moça	Quadrilátero Ferrífero
ESA	ESA122092	Amaranthaceae	Gomphrena	agrestis		Mart.	terrestre	campestre	226	Vincent, R.C et al.	2000	Nova Lima	Serra do Rola Moça	Quadrilátero Ferrífero
HUEFS	156775	Amaranthaceae	Gomphrena	arborescens		L.f.	terrestre	campestre	2729	Cardoso, D. et al.	2009	Brumadinho	Serra da Calçada	Quadrilátero Ferrífero
CESJ	14749	Amaranthaceae	Gomphrena	arborescens		L.f.	terrestre	campestre	s.n.	Krieger, L. et al.	1977	Moeda	Serra da Moeda	Quadrilátero Ferrífero
HUFU	61637	Amaranthaceae	Gomphrena	arborescens		L.f.	terrestre	campestre	14749	Krieger, L. et al.	1977	Moeda	Serra da Moeda	Quadrilátero Ferrífero
UB	183174	Amaranthaceae	Gomphrena	arborescens		L.f.	terrestre	campestre	14749	Krieger, L. et al.	1977	Moeda	Serra da Moeda	Quadrilátero Ferrífero
UPCB	76224	Amaranthaceae	Gomphrena	arborescens		L.f.	terrestre	campestre	14749	Krieger, L. et al.	1977	Moeda	Serra da Moeda	Quadrilátero Ferrífero
SPF	87184	Amaranthaceae	Gomphrena	arborescens		L.f.	terrestre	campestre	25	Martens, L.	1988	Brumadinho	Serra da Calçada	Quadrilátero Ferrífero
SPF	87186	Amaranthaceae	Gomphrena	arborescens		L.f.	terrestre	campestre	353	Martens, L.	1990	Brumadinho	Serra da Calçada	Quadrilátero Ferrífero
BHCB	55178	Amaranthaceae	Gomphrena	arborescens		L.f.	terrestre	campestre	s.n.	Mello-Barreto	1932	Belo Horizonte	Serra do Taquaril	Quadrilátero Ferrífero
FCAB	5607	Amaranthaceae	Gomphrena	arborescens		L.f.	terrestre	campestre	29	Mello-Barreto	1932	Belo Horizonte	Serra do Taquaril	Quadrilátero Ferrífero
IAC	3335	Amaranthaceae	Gomphrena	arborescens		L.f.	terrestre	campestre	31	Mello-Barreto	1933	Belo Horizonte	Serra do Taquaril	Quadrilátero Ferrífero
UB	146833	Amaranthaceae	Gomphrena	arborescens		L.f.	terrestre	campestre	32	Mello-Barreto	1932	Belo Horizonte	Serra do Taquaril	Quadrilátero Ferrífero
UB	146840	Amaranthaceae	Gomphrena	arborescens		L.f.	terrestre	campestre	37	Mello-Barreto	1933	Belo Horizonte	Serra do Taquaril	Quadrilátero Ferrífero
BHCB	167328	Amaranthaceae	Gomphrena	arborescens		L.f.	terrestre	campestre	708	Miranda, E. et al.	2013	Nova Lima	Mina do Capitão do Mato	Quadrilátero Ferrífero
BHCB	167874	Amaranthaceae	Gomphrena	arborescens		L.f.	terrestre	campestre	45	Miranda, E. et al.	2013	Nova Lima	Mina do Capitão do Mato	Quadrilátero Ferrífero
BHCB	168253	Amaranthaceae	Gomphrena	arborescens		L.f.	terrestre	campestre	547	Miranda, E. et al.	2013	Nova Lima	Mina do Capitão do Mato	Quadrilátero Ferrífero
BHCB	168315	Amaranthaceae	Gomphrena	arborescens		L.f.	terrestre	campestre	904	Miranda, E. et al.	2013	Nova Lima	Mina do Capitão do Mato	Quadrilátero Ferrífero
BHCB	168497	Amaranthaceae	Gomphrena	arborescens		L.f.	terrestre	campestre	1133	Miranda, E. et al.	2013	Congonhas	Mina da Fábrica	Quadrilátero Ferrífero
BHCB	37484	Amaranthaceae	Gomphrena	arborescens		L.f.	terrestre	campestre	s.n.	n.m.	?	Belo Horizonte	Serra do Curral	Quadrilátero Ferrífero
BHCB	37485	Amaranthaceae	Gomphrena	arborescens		L.f.	terrestre	campestre	s.n.	n.m.	?	Belo Horizonte	Serra do Curral	Quadrilátero Ferrífero
BHCB	117231	Amaranthaceae	Gomphrena	arborescens		L.f.	terrestre	campestre	1888	Rezende, S.G. et al.	2007	Itabirito	Serra de Itabirito	Quadrilátero Ferrífero
HUEFS	162795	Amaranthaceae	Gomphrena	arborescens		L.f.	terrestre	campestre	303	Ribeiro, P.L.	2008	Ibirité	Serra do Rola Moça	Quadrilátero Ferrífero
BHCB	165405	Amaranthaceae	Gomphrena	arborescens		L.f.	terrestre	campestre	2319	Souza, F.S. et al.	2013	Nova Lima	Mina do Capitão do Mato	Quadrilátero Ferrífero
BHCB	165427	Amaranthaceae	Gomphrena	arborescens		L.f.	terrestre	campestre	2465	Souza, F.S. et al.	2013	Nova Lima	Mina do Capitão do Mato	Quadrilátero Ferrífero
BHCB	165812	Amaranthaceae	Gomphrena	arborescens		L.f.	terrestre	campestre	2255	Souza, F.S. et al.	2013	Nova Lima	Mina do Capitão do Mato	Quadrilátero Ferrífero
BHCB	165899	Amaranthaceae	Gomphrena	arborescens		L.f.	terrestre	campestre	2604	Souza, F.S. et al.	2013	Brumadinho	Córrego do Feijão	Quadrilátero Ferrífero
BHCB	166051	Amaranthaceae	Gomphrena	arborescens		L.f.	terrestre	campestre	1878	Souza, F.S. et al.	2013	Congonhas	Mina da Fábrica	Quadrilátero Ferrífero
SP	17847	Amaranthaceae	Gomphrena	arborescens		L.f.	terrestre	campestre	s.n.	Teixeira, A.S.	1900	Belo Horizonte	Serra do Curral (Lagoa Seca)	Quadrilátero Ferrífero
NMNH-BOTANY_BR	1932584	Amaranthaceae	Gomphrena	arborescens		L.f.	terrestre	campestre	5579	Williams, L.O. & Assis, V.	1945	Nova Lima	Serra da Mutuca	Quadrilátero Ferrífero
SP	58842	Amaranthaceae	Gomphrena	arborescens		L.f.	terrestre	campestre	5485	Williams, L.O. & Assis, V.	1945	Belo Horizonte	Serra do Curral (Lagoa Seca)	Quadrilátero Ferrífero
BHCB	7046	Amaranthaceae	Gomphrena	celosioides		Mart.	terrestre	campestre	s.n.	Grandi, T.S.M. et al.	1985	Caeté	Serra da Piedade	Quadrilátero Ferrífero
FCAB	3708	Amaranthaceae	Gomphrena	celosioides		Mart.	terrestre	campestre	7046	Grandi, T.S.M. et al.	1985	Caeté	Serra da Piedade	Quadrilátero Ferrífero
BHCB	79686	Amaranthaceae	Gomphrena	incana		Mart.	terrestre	campestre	752	Viana, P.L.	2002	Brumadinho	Serra da Calçada	Quadrilátero Ferrífero
UB	121837	Amaranthaceae	Gomphrena	lanigera		Pohl ex Moq.	terrestre	campestre	297	Mello-Barreto	1934	Belo Horizonte	Serra do Curral	Quadrilátero Ferrífero
BHCB	2389	Amaranthaceae	Gomphrena	lanigera		Pohl ex Moq.	terrestre	campestre	s.n.	Rennó, L.R.	1950	Belo Horizonte	Serra do Taquaril	Quadrilátero Ferrífero
CESJ	2349	Amaranthaceae	Gomphrena	lanigera		Pohl ex Moq.	terrestre	campestre	s.n.	Roth, P.L.	1955	Belo Horizonte	Serra do Curral	Quadrilátero Ferrífero
ICN	179508	Amaranthaceae	Gomphrena	lanigera		Pohl ex Moq.	terrestre	campestre	s.n.	Roth, P.L.	1955	Belo Horizonte	Serra do Curral	Quadrilátero Ferrífero
MBM	374812	Amaranthaceae	Gomphrena	lanigera		Pohl ex Moq.	terrestre	campestre	s.n.	Roth, P.L.	1955	Belo Horizonte	Serra do Curral	Quadrilátero Ferrífero
VIC	6176	Amaranthaceae	Gomphrena	lanigera		Pohl ex Moq.	terrestre	campestre	s.n.	Roth, P.L.	1955	Belo Horizonte	Serra do Curral	Quadrilátero Ferrífero
PACA-AGP	85358	Amaranthaceae	Gomphrena	lanigera		Pohl ex Moq.	terrestre	campestre	2303	Stehmann, J.R.	1997	Brumadinho	Serra da Calçada	Quadrilátero Ferrífero
BHCB	38742	Amaranthaceae	Gomphrena	moquinii		Seub.	terrestre	campestre	s.n.	n.m.	?	Brumadinho	Serra da Calçada	Quadrilátero Ferrífero
CESJ	1754	Amaranthaceae	Gomphrena	rudis		Moq.	terrestre	campestre	1754	Roth, P.L.	1955	Belo Horizonte	Serra do Curral	Quadrilátero Ferrífero
BHCB	41629	Amaranthaceae	Gomphrena	scapigera		Mart.	terrestre	campestre	s.n.	Duarte, A.P.	1969	Belo Vale	Serra do Belo Vale	Quadrilátero Ferrífero
BHCB	69047	Amaranthaceae	Gomphrena	scapigera		Mart.	terrestre	campestre	12487	Duarte, A.P.	1969	Caeté	Serra da Piedade	Quadrilátero Ferrífero
FCAB	5781	Amaranthaceae	Gomphrena	scapigera		Mart.	terrestre	campestre	12487	Duarte, A.P.	1970	Caeté	Serra da Piedade	Quadrilátero Ferrífero
NMNH-BOTANY_BR	2124303	Amaranthaceae	Gomphrena	scapigera		Mart.	terrestre	campestre	3108	Magalhães, G.M.	1942	Belo Horizonte	Serra do Curral	Quadrilátero Ferrífero
SPF	87187	Amaranthaceae	Gomphrena	scapigera		Mart.	terrestre	campestre	85	Martens, L.	1989	Brumadinho	Serra da Calçada	Quadrilátero Ferrífero
FCAB	5608	Amaranthaceae	Gomphrena	scapigera		Mart.	terrestre	campestre	10836A	Mello-Barreto	1940	Brumadinho	Serra do Rola Moça	Quadrilátero Ferrífero
UB	146821	Amaranthaceae	Gomphrena	scapigera		Mart.	terrestre	campestre	10836A	Mello-Barreto	1940	Brumadinho	Serra do Rola Moça	Quadrilátero Ferrífero
BHCB	177241	Amaranthaceae	Gomphrena	scapigera		Mart.	terrestre	campestre	2079	Pivari, M.O.D. et al.	2015	Congonhas	RPPN Poço Fundo, próxima à Mina da Fabrica	Quadrilátero Ferrífero
CESJ	2307	Amaranthaceae	Gomphrena	scapigera		Mart.	terrestre	campestre	2307	Roth, P.L.	1955	Belo Horizonte	Serra do Curral	Quadrilátero Ferrífero
SPF	212233	Amaranthaceae	Gomphrena	scapigera		Mart.	terrestre	campestre	2307	Roth, P.L.	1955	Belo Horizonte	Serra do Curral	Quadrilátero Ferrífero
BHCB	165501	Amaranthaceae	Gomphrena	scapigera		Mart.	terrestre	campestre	2511	Souza, F.S. et al.	2013	Barão de Cocais	Serra do Baú	Quadrilátero Ferrífero
BHCB	75517	Amaranthaceae	Gomphrena	scapigera		Mart.	terrestre	campestre	76	Viana, P.L.	2001	Brumadinho	Serra da Calçada	Quadrilátero Ferrífero
BHCB	79717	Amaranthaceae	Gomphrena	virgata		Mart.	terrestre	campestre	181	Viana, P.L.	2001	Brumadinho	Serra da Calçada	Quadrilátero Ferrífero
ESA	ESA122069	Amaranthaceae	Gomphrena	virgata		Mart.	terrestre	campestre	157	Vincent, R.C et al.	2000	Nova Lima	Serra do Rola Moça	Quadrilátero Ferrífero
ESA	ESA122070	Amaranthaceae	Gomphrena	virgata		Mart.	terrestre	campestre	158	Vincent, R.C et al.	2000	Nova Lima	Serra do Rola Moça	Quadrilátero Ferrífero
ESA	ESA122301	Amaranthaceae	Gomphrena	virgata		Mart.	terrestre	campestre	602	Vincent, R.C et al.	2003	Nova Lima	Serra do Rola Moça	Quadrilátero Ferrífero
FCAB	5612	Amaranthaceae	Pfaffia	gnaphaloides		(L.f.) Mart.	terrestre	campestre	100	Barros, A & Stehmann, J.R.	1997	Brumadinho	Serra da Calçada	Quadrilátero Ferrífero
BHCB	181812	Amaranthaceae	Pfaffia	gnaphaloides		(L.f.) Mart.	terrestre	campestre	s.n.	Brina, A.E.	2015	Itabirito	Serra de Itabirito	Quadrilátero Ferrífero
BHZB	1218	Amaranthaceae	Pfaffia	gnaphaloides		(L.f.) Mart.	terrestre	campestre	987	Fernandes, M.G.C. et al.	1995	Brumadinho	Serra da Calçada	Quadrilátero Ferrífero
VIC	6159	Amaranthaceae	Pfaffia	gnaphaloides		(L.f.) Mart.	terrestre	campestre	2308	Krieger, L. & Roth, P.L.	1955	Belo Horizonte	Serra do Curral	Quadrilátero Ferrífero
UB	146802	Amaranthaceae	Pfaffia	gnaphaloides		(L.f.) Mart.	terrestre	campestre	19497	Magalhães, G.M.	1960	Nova Lima	Serra da Mutuca	Quadrilátero Ferrífero
SPF	87183	Amaranthaceae	Pfaffia	gnaphaloides		(L.f.) Mart.	terrestre	campestre	234	Martens, L.	1989	Brumadinho	Serra da Calçada	Quadrilátero Ferrífero
BHCB	41012	Amaranthaceae	Pfaffia	gnaphaloides		(L.f.) Mart.	terrestre	campestre	s.n.	n.m.	?	Brumadinho	Serra da Calçada	Quadrilátero Ferrífero
FCAB	5617	Amaranthaceae	Pfaffia	gnaphaloides		(L.f.) Mart.	terrestre	campestre	s.n.	Nestor, J.	1942	Belo Horizonte	Serra do Curral	Quadrilátero Ferrífero
UB	146800	Amaranthaceae	Pfaffia	gnaphaloides		(L.f.) Mart.	terrestre	campestre	43068	Nestor, J.	1942	Belo Horizonte	Serra do Curral	Quadrilátero Ferrífero
CESJ	2308	Amaranthaceae	Pfaffia	gnaphaloides		(L.f.) Mart.	terrestre	campestre	2308	Roth, P.L.	1954	Belo Horizonte	Serra do Curral	Quadrilátero Ferrífero
HUFU	61660	Amaranthaceae	Pfaffia	gnaphaloides		(L.f.) Mart.	terrestre	campestre	2308	Roth, P.L.	1954	Belo Horizonte	Serra do Curral	Quadrilátero Ferrífero
MBM	374785	Amaranthaceae	Pfaffia	gnaphaloides		(L.f.) Mart.	terrestre	campestre	2308	Roth, P.L.	1954	Belo Horizonte	Serra do Curral	Quadrilátero Ferrífero
SPF	212206	Amaranthaceae	Pfaffia	gnaphaloides		(L.f.) Mart.	terrestre	campestre	2308	Roth, P.L.	1954	Belo Horizonte	Serra do Curral	Quadrilátero Ferrífero
UB	183180	Amaranthaceae	Pfaffia	gnaphaloides		(L.f.) Mart.	terrestre	campestre	2308	Roth, P.L.	1954	Belo Horizonte	Serra do Curral	Quadrilátero Ferrífero
UPCB	76256	Amaranthaceae	Pfaffia	gnaphaloides		(L.f.) Mart.	terrestre	campestre	2308	Roth, P.L.	1954	Belo Horizonte	Serra do Curral	Quadrilátero Ferrífero
PACA-AGP	102817	Amaranthaceae	Pfaffia	gnaphaloides		(L.f.) Mart.	terrestre	campestre	1803	Silva, A.F. et al.	1990	Itabirito	Serra de Itabirito	Quadrilátero Ferrífero
VIC	17181	Amaranthaceae	Pfaffia	gnaphaloides		(L.f.) Mart.	terrestre	campestre	1803	Silva, A.F. et al.	1990	Congonhas	Pico do Engenho	Quadrilátero Ferrífero
BHCB	165783	Amaranthaceae	Pfaffia	gnaphaloides		(L.f.) Mart.	terrestre	campestre	2387	Souza, F.S. et al.	2013	Nova Lima	Mina do Capitão do Mato	Quadrilátero Ferrífero
BHCB	75507	Amaranthaceae	Pfaffia	gnaphaloides		(L.f.) Mart.	terrestre	campestre	424	Viana, P.L.	2001	Brumadinho	Serra da Calçada	Quadrilátero Ferrífero
ESA	ESA122090	Amaranthaceae	Pfaffia	gnaphaloides		(L.f.) Mart.	terrestre	campestre	217	Vincent, R.C et al.	2000	Nova Lima	Serra do Rola Moça	Quadrilátero Ferrífero
SPF	87188	Amaranthaceae	Pfaffia	jubata		Mart.	terrestre	campestre	499	Martens, L.	1990	Brumadinho	Serra da Calçada	Quadrilátero Ferrífero
CESJ	58466	Amaranthaceae	Pfaffia	jubata		Mart.	terrestre	campestre	1756A	Roth, P.L.	1955	Belo Horizonte	Serra do Curral	Quadrilátero Ferrífero
MBM	374786	Amaranthaceae	Pfaffia	jubata		Mart.	terrestre	campestre	1756A	Roth, P.L.	1955	Belo Horizonte	Serra do Curral	Quadrilátero Ferrífero
UEC	71137	Amaranthaceae	Pfaffia	jubata		Mart.	terrestre	campestre	28814	Semir, J. et al.	1993	Moeda	Serra da Moeda	Quadrilátero Ferrífero
BHCB	79684	Amaranthaceae	Pfaffia	jubata		Mart.	terrestre	campestre	176	Viana, P.L.	2001	Brumadinho	Serra da Calçada	Quadrilátero Ferrífero
FCAB	5622	Amaranthaceae	Pfaffia	velutina		Mart.	terrestre	campestre	3305	Lombardi, J.A.	1999	Brumadinho	Serra da Calçada	Quadrilátero Ferrífero
CESJ	2350	Amaranthaceae	Pfaffia	velutina		Mart.	terrestre	campestre	2350	Roth, P.L.	1955	Belo Horizonte	Serra do Curral	Quadrilátero Ferrífero
MBM	374797	Amaranthaceae	Pfaffia	velutina		Mart.	terrestre	campestre	2350	Roth, P.L.	1955	Belo Horizonte	Serra do Curral	Quadrilátero Ferrífero
VIC	6150	Amaranthaceae	Pfaffia	velutina		Mart.	terrestre	campestre	2350	Roth, P.L.	1955	Belo Horizonte	Serra do Curral	Quadrilátero Ferrífero
BHCB	79685	Amaranthaceae	Pfaffia	velutina		Mart.	terrestre	campestre	264	Viana, P.L.	2001	Brumadinho	Serra da Calçada	Quadrilátero Ferrífero
BHCB	73769	Amaranthaceae	Xerosiphon	angustiflorus		(Mart.) Pedersen	terrestre	campestre	651	Viana, P.L.	2002	Brumadinho	Serra da Calçada	Quadrilátero Ferrífero
BHCB	177966	Amaryllidaceae	Habranthus	irwinianus		Ravenna	terrestre	campestre	2524	Barros, A.M. & Vasconcelos, F.B.	2015	Santa Bárbara	Serra da Gandarela	Quadrilátero Ferrífero
BHCB	119827	Amaryllidaceae	Habranthus	irwinianus		Ravenna	terrestre	campestre	2146	Batista, J.A.N. & Martins, C.A.N.	2007	Brumadinho	Serra da Moeda	Quadrilátero Ferrífero
BHCB	113718	Amaryllidaceae	Habranthus	irwinianus		Ravenna	terrestre	campestre	1648	Batista, J.A.N. & Munhoz, A.C.D.	2006	Caeté	Serra da Piedade	Quadrilátero Ferrífero
BHCB	22540	Amaryllidaceae	Habranthus	irwinianus		Ravenna	terrestre	campestre	46	Borba, E.L.	1993	Belo Horizonte	Serra do Rola Moça	Quadrilátero Ferrífero
BHCB	110855	Amaryllidaceae	Habranthus	irwinianus		Ravenna	terrestre	campestre	165	Carmo, F.F.	2006	Moeda	Marinho da Serra	Quadrilátero Ferrífero
BHCB	112427	Amaryllidaceae	Habranthus	irwinianus		Ravenna	terrestre	campestre	1048	Carmo, F.F.	2007	Ouro Preto	Serra do Capanema	Quadrilátero Ferrífero
BHCB	6323	Amaryllidaceae	Habranthus	irwinianus		Ravenna	terrestre	campestre	1905	Grandi, T.S.M. et al.	1985	Caeté	Serra da Piedade	Quadrilátero Ferrífero
MOBOT_BR	3031844	Amaryllidaceae	Habranthus	irwinianus		Ravenna	terrestre	campestre	30639	Irwin, H.S. et al.	1971	Caeté	Serra da Piedade	Quadrilátero Ferrífero
MBM	30523	Amaryllidaceae	Habranthus	irwinianus		Ravenna	terrestre	campestre	313	Kocziaki, C.	1973	Caeté	Serra da Piedade	Quadrilátero Ferrífero
BHCB	159780	Amaryllidaceae	Habranthus	irwinianus		Ravenna	terrestre	campestre	230	Mansur, T. & Paula, R.L.	2011	Brumadinho	Serra da Moeda	Quadrilátero Ferrífero
BHCB	149019	Amaryllidaceae	Habranthus	irwinianus		Ravenna	terrestre	campestre	220	Mansur, T. & Vidal, C.V.	2011	Santa Bárbara	Serra da Gandarela	Quadrilátero Ferrífero
SPF	160518	Amaryllidaceae	Habranthus	irwinianus		Ravenna	terrestre	campestre	8809	Mello-Barreto	1938	Caeté	Serra da Piedade	Quadrilátero Ferrífero
BHCB	62337	Amaryllidaceae	Habranthus	irwinianus		Ravenna	terrestre	campestre	343	Mota, R.C. & Marques, A.	2001	Caeté	Serra da Piedade	Quadrilátero Ferrífero
BHZB	4276	Amaryllidaceae	Habranthus	irwinianus		Ravenna	terrestre	campestre	s.n.	Pimentel, M. et al.	2003	Nova Lima	Mina do Capão Xavier	Quadrilátero Ferrífero
ESA	ESA031370	Amaryllidaceae	Habranthus	irwinianus		Ravenna	terrestre	campestre	10116	Souza, V.C. et al.	1996	Caeté	Serra da Piedade	Quadrilátero Ferrífero
ESA	ESA081146	Amaryllidaceae	Habranthus	irwinianus		Ravenna	terrestre	campestre	26958	Souza, V.C. et al.	2001	Caeté	Serra da Piedade	Quadrilátero Ferrífero
BHCB	73765	Amaryllidaceae	Habranthus	irwinianus		Ravenna	terrestre	campestre	256	Viana, P.L.	2001	Brumadinho	Serra da Calçada	Quadrilátero Ferrífero
BHCB	149331	Amaryllidaceae	Hippeastrum	glaucescens		(Mart.) Herb.	rupícola/terrestre	campestre	1431	Carmo, F.F.	2007	Rio Acima	Serra da Gandarela	Quadrilátero Ferrífero
BHCB	149332	Amaryllidaceae	Hippeastrum	glaucescens		(Mart.) Herb.	rupícola/terrestre	campestre	1460	Carmo, F.F.	2007	Santa Bárbara	Serra da Gandarela	Quadrilátero Ferrífero
BHCB	149333	Amaryllidaceae	Hippeastrum	glaucescens		(Mart.) Herb.	rupícola/terrestre	campestre	1499	Carmo, F.F.	2007	Santa Bárbara	Serra da Gandarela	Quadrilátero Ferrífero
BHCB	149335	Amaryllidaceae	Hippeastrum	glaucescens		(Mart.) Herb.	rupícola/terrestre	campestre	3425	Carmo, F.F.	2008	Igarapé	Serra do Itatiaiuçu	Quadrilátero Ferrífero
BHCB	149336	Amaryllidaceae	Hippeastrum	glaucescens		(Mart.) Herb.	rupícola/terrestre	campestre	3653	Carmo, F.F.	2008	Igarapé	Serra do Itatiaiuçu	Quadrilátero Ferrífero
BHZB	4293	Amaryllidaceae	Hippeastrum	glaucescens		(Mart.) Herb.	rupícola/terrestre	campestre	s.n.	Pimentel, M. et al.	2004	Nova Lima	Mina do Capão Xavier	Quadrilátero Ferrífero
BHZB	4494	Amaryllidaceae	Hippeastrum	glaucescens		(Mart.) Herb.	rupícola/terrestre	campestre	s.n.	Pimentel, M. et al.	2005	Nova Lima	Mina do Capão Xavier	Quadrilátero Ferrífero
BHCB	73764	Amaryllidaceae	Hippeastrum	glaucescens		(Mart.) Herb.	rupícola/terrestre	campestre	221	Viana, P.L.	2001	Brumadinho	Serra da Calçada	Quadrilátero Ferrífero
BHCB	113717	Amaryllidaceae	Hippeastrum	morelianum		Lem.	rupícola/terrestre	campestre	1647	Batista, J.A.N. & Munhoz, A.C.D.	2006	Caeté	Serra da Piedade	Quadrilátero Ferrífero
BHCB	149334	Amaryllidaceae	Hippeastrum	morelianum		Lem.	rupícola/terrestre	campestre	1941	Carmo, F.F.	2008	Moeda	Marinho da Serra	Quadrilátero Ferrífero
CVJBFZB	3278	Amaryllidaceae	Hippeastrum	morelianum		Lem.	rupícola/terrestre	campestre	1341	Ferreira Junior, C.A.	2014	Caeté	Serra da Piedade	Quadrilátero Ferrífero
BHCB	6214	Amaryllidaceae	Hippeastrum	morelianum		Lem.	rupícola/terrestre	campestre	1826	Grandi, T.S.M. et al.	1985	Caeté	Serra da Piedade	Quadrilátero Ferrífero
UEC	162149	Amaryllidaceae	Hippeastrum	morelianum		Lem.	rupícola/terrestre	campestre	251	Lombardi, J.A. & Tolêdo, F.R.N.	1993	Caeté	Serra da Piedade	Quadrilátero Ferrífero
BHCB	17184	Amaryllidaceae	Hippeastrum	morelianum		Lem.	rupícola/terrestre	campestre	s.n.	Martens, L.	1989	Brumadinho	Serra da Calçada	Quadrilátero Ferrífero
HPUC-MG	ANG4559	Amaryllidaceae	Hippeastrum	morelianum		Lem.	rupícola/terrestre	campestre	s.n.	Ottoni, A.	2016	Caeté	Serra da Piedade	Quadrilátero Ferrífero
UEC	162146	Amaryllidaceae	Hippeastrum	morelianum		Lem.	rupícola/terrestre	campestre	1826	Paula, J. & Grandi, T.S.M.	1987	Caeté	Serra da Piedade	Quadrilátero Ferrífero
BHCB	161118	Amaryllidaceae	Hippeastrum	morelianum		Lem.	rupícola/terrestre	campestre	5	Santos, R.C.	2011	Nova Lima	Serra do Rola Moça	Quadrilátero Ferrífero
UEC	69874	Amaryllidaceae	Hippeastrum	morelianum		Lem.	rupícola/terrestre	campestre	1405	Stehmann, J.R.	1993	Brumadinho	Serra da Calçada	Quadrilátero Ferrífero
BHCB	149020	Amaryllidaceae	Hippeastrum	morelianum		Lem.	rupícola/terrestre	campestre	4901	Tameirão Neto, E. & Mansur, T.	2011	Santa Bárbara	Serra da Gandarela	Quadrilátero Ferrífero
HPUC-MG	ANG1870	Amaryllidaceae	Hippeastrum	morelianum		Lem.	rupícola/terrestre	campestre	13-343	Vasconcelos, M.F. et al.	2013	Caeté	Serra da Piedade	Quadrilátero Ferrífero
BHCB	159703	Amaryllidaceae	Hippeastrum	morelianum		Lem.	rupícola/terrestre	campestre	827	Vidal, C.V. & Paula, R.L.	2011	Brumadinho	Serra da Moeda	Quadrilátero Ferrífero
NMNH-BOTANY_BR	2109950	Amaryllidaceae	Hippeastrum	reginae		(L.) Herb.	rupícola/terrestre	campestre	614	Mello-Barreto	1933	Caeté	Serra da Piedade	Quadrilátero Ferrífero
BHCB	54794	Anacardiaceae	Anacardium	humile		A.St.-Hil.	terrestre	savânico	1125	Oliveira, J.E.	1942	Belo Horizonte	Serra do Taquaril	Quadrilátero Ferrífero
MBM	248731	Anacardiaceae	Anacardium	humile		A.St.-Hil.	terrestre	savânico	1125	Oliveira, J.E.	1942	Belo Horizonte	Serra do Taquaril	Quadrilátero Ferrífero
CESJ	2309	Anacardiaceae	Anacardium	humile		A.St.-Hil.	terrestre	savânico	2309	Roth, P.L.	1955	Belo Horizonte	Serra do Curral	Quadrilátero Ferrífero
BHCB	54789	Anacardiaceae	Anacardium	nanum		A.St.-Hil.	terrestre	savânico	444	Mello-Barreto	1933	Belo Horizonte	Serra do Taquaril	Quadrilátero Ferrífero
BHCB	54792	Anacardiaceae	Anacardium	nanum		A.St.-Hil.	terrestre	savânico	438	Mello-Barreto	1932	Belo Horizonte	Serra do Taquaril	Quadrilátero Ferrífero
BHCB	54791	Anacardiaceae	Anacardium	nanum		A.St.-Hil.	terrestre	savânico	s.n.	Nestor, J.	1942	Belo Horizonte	Serra do Curral	Quadrilátero Ferrífero
BHCB	75480	Anacardiaceae	Anacardium	nanum		A.St.-Hil.	terrestre	savânico	755	Viana, P.L.	2002	Brumadinho	Serra da Calçada	Quadrilátero Ferrífero
BHCB	125001	Anacardiaceae	Lithrea	molleoides		(Vell.) Engl.	terrestre	florestal	1488	Almeida, T.E.	2008	Nova Lima	Serra do Rola Moça	Quadrilátero Ferrífero
BHCB	14093	Anacardiaceae	Lithrea	molleoides		(Vell.) Engl.	terrestre	florestal	2475	Grandi, T.S.M. et al.	1987	Caeté	Serra da Piedade	Quadrilátero Ferrífero
BHCB	98375	Anacardiaceae	Lithrea	molleoides		(Vell.) Engl.	terrestre	florestal	s.n.	Teixeira, W.A.	2004	Itabirito	Serra de Itabirito	Quadrilátero Ferrífero
MOBOT_BR	2867977	Anacardiaceae	Schinus	terebinthifolia		Raddi	terrestre	florestal	29664	Irwin, H.S. et al.	1971	Mariana	Estrada de Mariana à Santa Bárbara	Quadrilátero Ferrífero
UB	142765	Anacardiaceae	Schinus	terebinthifolia		Raddi	terrestre	florestal	29664	Irwin, H.S. et al.	1971	Mariana	Estrada de Mariana à Santa Bárbara	Quadrilátero Ferrífero
BHCB	73670	Anacardiaceae	Schinus	terebinthifolia		Raddi	terrestre	florestal	85	Oliveira, A.M. & Stehmann, J.R.	2002	Itabira	Corrêa - CVRD.	Quadrilátero Ferrífero
UB	147865	Anacardiaceae	Tapirira	guianensis		Aubl.	terrestre	florestal	1178	Oliveira, J.E.	1942	Belo Horizonte	Serra do Taquaril	Quadrilátero Ferrífero
CESJ	15346	Anacardiaceae	Tapirira	guianensis		Aubl.	terrestre	florestal	s.n.	Roth, P.L.	1961	Nova Lima	Serra do Curral	Quadrilátero Ferrífero
MBM	387941	Anacardiaceae	Tapirira	guianensis		Aubl.	terrestre	florestal	s.n.	Roth, P.L.	1961	Nova Lima	Serra do Curral	Quadrilátero Ferrífero
BHCB	79690	Anacardiaceae	Tapirira	obtusa		(Benth.) J.D.Mitch.	terrestre	florestal	183	Viana, P.L.	2001	Brumadinho	Serra da Calçada	Quadrilátero Ferrífero
BHCB	101163	Anemiaceae	Anemia	ferruginea		Humb. & Bonpl. ex Kunth	rupícola/terrestre	campestre	253	Almeida, T.E.	2006	Sabará	Serra da Piedade	Quadrilátero Ferrífero
NYBG_BR	2514561	Anemiaceae	Anemia	ferruginea		Humb. & Bonpl. ex Kunth	rupícola/terrestre	campestre	5420	Labiak, P.H. et al.	2013	Catas Altas	Estrada de Mariana à Catas Altas	Quadrilátero Ferrífero
BHCB	123060	Anemiaceae	Anemia	ferruginea		Humb. & Bonpl. ex Kunth	rupícola/terrestre	campestre	3164	Pereira, E. & Pabst, G.F.J.	1957	Belo Horizonte	Serra do Curral	Quadrilátero Ferrífero
BHCB	51734	Anemiaceae	Anemia	ferruginea		Humb. & Bonpl. ex Kunth	rupícola/terrestre	campestre	7186	Sampaio, A.	1934	Belo Horizonte	Serra do Taquaril	Quadrilátero Ferrífero
NMNH-BOTANY_BR	1284068	Anemiaceae	Anemia	ferruginea var. ahenobarba	var. ahenobarba	(Christ) Mickel	rupícola/terrestre	campestre	9061	Chase, M.A.	1925	Belo Horizonte	Serra do Curral	Quadrilátero Ferrífero
BHCB	5834	Anemiaceae	Anemia	gardneri		Hook.	rupícola/terrestre	campestre	s.n.	Celso, J.C.C.	1985	Caeté	Serra da Piedade	Quadrilátero Ferrífero
NYBG_BR	921504	Anemiaceae	Anemia	gomesii		Christ	rupícola/terrestre	campestre	10816A	Duarte, A.P.	1968	Caeté	Serra da Piedade	Quadrilátero Ferrífero
NYBG_BR	2553929	Anemiaceae	Anemia	humilis		(Cav.) Sw.	rupícola/terrestre	florestal	5421	Labiak, P.H. et al.	2013	Catas Altas	Estrada de Mariana à Catas Altas	Quadrilátero Ferrífero
UPCB	76288	Anemiaceae	Anemia	humilis		(Cav.) Sw.	rupícola/terrestre	florestal	5421	Labiak, P.H. et al.	2013	Catas Altas	Estrada de Mariana à Catas Altas	Quadrilátero Ferrífero
BHCB	129123	Anemiaceae	Anemia	imbricata		J.W.Sturm	rupícola/terrestre	campestre	448	Arruda, L.J.	2008	Itabirito	Serra de Itabirito	Quadrilátero Ferrífero
BHCB	41816	Anemiaceae	Anemia	imbricata		J.W.Sturm	rupícola/terrestre	campestre	10817	Duarte, A.P.	1968	Nova Lima	Lago dos Ingleses	Quadrilátero Ferrífero
BHCB	106439	Anemiaceae	Anemia	imbricata		J.W.Sturm	rupícola/terrestre	campestre	3	Heringer, G.	2006	Itabirito	Serra da Moeda	Quadrilátero Ferrífero
CESJ	10633	Anemiaceae	Anemia	imbricata		J.W.Sturm	rupícola/terrestre	campestre	s.n.	Krieger, L. et al.	1971	Itabirito	Serra de Itabirito	Quadrilátero Ferrífero
BHCB	148949	Anemiaceae	Anemia	imbricata		J.W.Sturm	rupícola/terrestre	campestre	s.n.	Mendes, M.S. et al.	2010	Rio Acima	Região do Rio do Peixe	Quadrilátero Ferrífero
UB	135295	Anemiaceae	Anemia	imbricata		J.W.Sturm	rupícola/terrestre	campestre	276	Rolim, J.B. et al.	2006	Ouro Preto	Serra do Itacolomi	Quadrilátero Ferrífero
NYBG_BR	2553953	Anemiaceae	Anemia	imbricata		J.W.Sturm	rupícola/terrestre	campestre	2703	Salino, A.	1996	Caeté	Serra da Piedade	Quadrilátero Ferrífero
BHCB	51732	Anemiaceae	Anemia	imbricata		J.W.Sturm	rupícola/terrestre	campestre	7187	Sampaio, A.	1934	Belo Horizonte	Serra do Curral	Quadrilátero Ferrífero
BHCB	51733	Anemiaceae	Anemia	imbricata		J.W.Sturm	rupícola/terrestre	campestre	7190	Sampaio, A.	1934	Belo Horizonte	Serra do Curral	Quadrilátero Ferrífero
BHCB	131793	Anemiaceae	Anemia	imbricata		J.W.Sturm	rupícola/terrestre	campestre	819	Souza, D.T. & Giorni, V.T.	2009	Brumadinho	Serra da Moeda	Quadrilátero Ferrífero
NMNH-BOTANY_BR	2709041	Anemiaceae	Anemia	lanuginosa		Bong. ex J.W.Sturm	rupícola/terrestre	campestre/florestal	28696	Irwin, H.S. et al.	1971	Caeté	Serra da Piedade	Quadrilátero Ferrífero
NYBG_BR	844024	Anemiaceae	Anemia	lanuginosa		Bong. ex J.W.Sturm	rupícola/terrestre	campestre/florestal	28696	Irwin, H.S. et al.	1971	Caeté	Serra da Piedade	Quadrilátero Ferrífero
UB	103224	Anemiaceae	Anemia	lanuginosa		Bong. ex J.W.Sturm	rupícola/terrestre	campestre/florestal	28696	Irwin, H.S. et al.	1971	Caeté	Serra da Piedade	Quadrilátero Ferrífero
BHCB	148950	Anemiaceae	Anemia	lanuginosa		Bong. ex J.W.Sturm	rupícola/terrestre	campestre/florestal	s.n.	Mendes, M.S. et al.	2010	Rio Acima	Região do Rio do Peixe	Quadrilátero Ferrífero
BHCB	81503	Anemiaceae	Anemia	nervosa		Pohl	rupícola/terrestre	campestre	8702	Salino, A.	2003	Barão de Cocais	Serra do Gongo Soco	Quadrilátero Ferrífero
HPUC-MG	PTF097	Anemiaceae	Anemia	oblongifolia		(Cav.) Sw.	rupícola/terrestre	campestre	s.n.	Barbosa et al.	2001	Belo Horizonte	Serra do Curral	Quadrilátero Ferrífero
BHCB	45206	Anemiaceae	Anemia	oblongifolia		(Cav.) Sw.	rupícola/terrestre	campestre	17213	Magalhães, G.M.	1960	Nova Lima	Serra da Mutuca	Quadrilátero Ferrífero
HPUC-MG	PTF096	Anemiaceae	Anemia	oblongifolia		(Cav.) Sw.	rupícola/terrestre	campestre	s.n.	Marcelo, L. et al.	1995	Belo Horizonte	Serra do Curral	Quadrilátero Ferrífero
BHCB	51723	Anemiaceae	Anemia	oblongifolia		(Cav.) Sw.	rupícola/terrestre	campestre	5385	Mello-Barreto	1933	Belo Horizonte	Serra do Taquaril	Quadrilátero Ferrífero
CESJ	66243	Anemiaceae	Anemia	oblongifolia		(Cav.) Sw.	rupícola/terrestre	campestre	1342	Menini Neto, L. & Furtado, S.G.	2015	Brumadinho	RPPN do Inhotim	Quadrilátero Ferrífero
BHCB	77832	Anemiaceae	Anemia	oblongifolia		(Cav.) Sw.	rupícola/terrestre	campestre	s.n.	Morais, R.	2001	Brumadinho	Serra da Calçada	Quadrilátero Ferrífero
BHCB	79761	Anemiaceae	Anemia	oblongifolia		(Cav.) Sw.	rupícola/terrestre	campestre	510	Viana, P.L.	2002	Brumadinho	Serra da Calçada	Quadrilátero Ferrífero
BHCB	96423	Anemiaceae	Anemia	phyllitidis		(L.) Sw.	terrestre	florestal	376	Almeida, T.E.	2006	Sabará	Serra da Piedade	Quadrilátero Ferrífero
HPUC-MG	PTF091	Anemiaceae	Anemia	phyllitidis		(L.) Sw.	terrestre	florestal	s.n.	Barbosa et al.	2001	Belo Horizonte	Serra do Curral	Quadrilátero Ferrífero
BHCB	125531	Anemiaceae	Anemia	phyllitidis		(L.) Sw.	terrestre	florestal	2679	Carmo, F.F.	2008	Igarapé	Serra do Itatiaiuçu	Quadrilátero Ferrífero
BHCB	125771	Anemiaceae	Anemia	phyllitidis		(L.) Sw.	terrestre	florestal	3498	Carmo, F.F.	2008	Rio Acima	Serra da Gandarela	Quadrilátero Ferrífero
NMNH-BOTANY_BR	1284076	Anemiaceae	Anemia	phyllitidis		(L.) Sw.	terrestre	florestal	9305	Chase, M.A.	1925	Belo Horizonte	Serra do Curral	Quadrilátero Ferrífero
UB	135301	Anemiaceae	Anemia	phyllitidis		(L.) Sw.	terrestre	florestal	124	Rolim, J.B. et al.	2006	Ouro Preto	Serra do Itacolomi	Quadrilátero Ferrífero
BHCB	49965	Anemiaceae	Anemia	phyllitidis		(L.) Sw.	terrestre	florestal	5020	Salino, A.	2000	Igarapé	Próximo à Serra do Itatiaiuçu	Quadrilátero Ferrífero
BHCB	143299	Anemiaceae	Anemia	phyllitidis		(L.) Sw.	terrestre	florestal	23	Viana, M.M.	2008	Caeté	Serra da Piedade	Quadrilátero Ferrífero
BHCB	10317	Anemiaceae	Anemia	raddiana		Link	rupícola/terrestre	campestre/savânico	204	Andrade, R. et al.	1987	Moeda	Serra da Moeda	Quadrilátero Ferrífero
CVJBFZB	1617	Anemiaceae	Anemia	raddiana		Link	rupícola/terrestre	campestre/savânico	126	Ferreira Junior, C.A.	2011	Caeté	Serra da Piedade	Quadrilátero Ferrífero
BHCB	45205	Anemiaceae	Anemia	raddiana		Link	rupícola/terrestre	campestre/savânico	s.n.	Magalhães, G.M.	1960	Nova Lima	Serra da Mutuca	Quadrilátero Ferrífero
BHCB	180907	Anemiaceae	Anemia	raddiana		Link	rupícola/terrestre	campestre/savânico	3681	Mota, R.C.	2016	Catas Altas	Chapada de Canga	Quadrilátero Ferrífero
BHZB	4427	Anemiaceae	Anemia	raddiana		Link	rupícola/terrestre	campestre/savânico	s.n.	Pimentel, M. et al.	2003	Nova Lima	Mina do Capão Xavier	Quadrilátero Ferrífero
UB	135303	Anemiaceae	Anemia	raddiana		Link	rupícola/terrestre	campestre/savânico	130	Rolim, J.B. et al.	2006	Ouro Preto	Serra do Itacolomi	Quadrilátero Ferrífero
BHCB	97550	Anemiaceae	Anemia	raddiana		Link	rupícola/terrestre	campestre/savânico	16	Vidal, C.V. et al.	2005	Ouro Preto	Mina da Fábrica	Quadrilátero Ferrífero
ESA	ESA122330	Anemiaceae	Anemia	raddiana		Link	rupícola/terrestre	campestre/savânico	696	Vincent, R.C et al.	2001	Nova Lima	Serra do Rola Moça	Quadrilátero Ferrífero
BHCB	31752	Anemiaceae	Anemia	rotundifolia		Schrad.	rupícola/terrestre	campestre/florestal	s.n.	Paula, L.M.P.	1994	Caeté	Serra da Piedade	Quadrilátero Ferrífero
BHCB	37426	Anemiaceae	Anemia	rotundifolia		Schrad.	rupícola/terrestre	campestre/florestal	3109	Salino, A.	1997	Caeté	Serra da Piedade	Quadrilátero Ferrífero
BHCB	101155	Anemiaceae	Anemia	tenera		Pohl	rupícola	florestal	245	Almeida, T.E.	2006	Sabará	Serra da Piedade	Quadrilátero Ferrífero
BHCB	10368	Anemiaceae	Anemia	villosa		Humb. & Bonpl. ex Willd.	rupícola/terrestre	campestre	2485	Grandi, T.S.M. et al.	1987	Caeté	Serra da Piedade	Quadrilátero Ferrífero
UFP	4517	Anemiaceae	Anemia	villosa		Humb. & Bonpl. ex Willd.	rupícola/terrestre	campestre	349	Krieger, L. et al.	1971	Itabirito	Serra de Itabirito	Quadrilátero Ferrífero
BHZB	1713	Anemiaceae	Anemia	villosa		Humb. & Bonpl. ex Willd.	rupícola/terrestre	campestre	334	Paula, L.M.P.	1994	Caeté	Serra da Piedade	Quadrilátero Ferrífero
UB		Anemiaceae	Anemia	villosa		Humb. & Bonpl. ex Willd.	rupícola/terrestre	campestre	139	Rolim, J.B. & Silva, J.L.	2006	Ouro Preto	Serra do Itacolomi	Quadrilátero Ferrífero
BHCB	143300	Anemiaceae	Anemia	villosa		Humb. & Bonpl. ex Willd.	rupícola/terrestre	campestre	24	Viana, M.M.	2008	Caeté	Serra da Piedade	Quadrilátero Ferrífero
BHCB	176199	Annonaceae	Annona	crassiflora		Mart.	terrestre	savânico	s.n.	Machado, A. & Lage	2015	Itatiaiuçu	Serra do Itatiaiuçu	Quadrilátero Ferrífero
CESJ	2483	Annonaceae	Annona	crassiflora		Mart.	terrestre	savânico	s.n.	Roth, P.L.	1955	Belo Horizonte	Serra do Curral	Quadrilátero Ferrífero
NYBG_BR	837545	Annonaceae	Annona	dolabripetala		Raddi	terrestre	florestal	19793	Irwin, H.S. et al.	1968	Itabirito	Serra de Itabirito	Quadrilátero Ferrífero
BHCB	118324	Annonaceae	Annona	dolabripetala		Raddi	terrestre	florestal	s.n.	Mendes, M.S. et al.	2007	Itabirito	Serra de Itabirito	Quadrilátero Ferrífero
BHCB	168364	Annonaceae	Annona	monticola		Mart.	terrestre	savânico	233	Miranda, E. et al.	2013	Ouro Preto	Miguel Burnier	Quadrilátero Ferrífero
BHCB	165901	Annonaceae	Annona	monticola		Mart.	terrestre	savânico	2586	Souza, F.S. et al.	2013	Ouro Preto	Miguel Burnier	Quadrilátero Ferrífero
BHZB	7545	Annonaceae	Annona	mucosa		Jacq.	terrestre	florestal	2817	Rezende, S.G. et al.	2008	Ouro Preto	Próximo à Mina da Fábrica	Quadrilátero Ferrífero
CESJ	2485	Annonaceae	Annona	tomentosa		R.E.Fr.	terrestre	savânico	s.n.	Roth, P.L.	1969	Belo Horizonte	Serra do Curral	Quadrilátero Ferrífero
CESJ	2484	Annonaceae	Annona	warmingiana		Mello-Silva & Pirani	terrestre	savânico	s.n.	Roth, P.L.	1960	Belo Horizonte	Serra do Curral	Quadrilátero Ferrífero
BHCB	98384	Annonaceae	Annona	warmingiana		Mello-Silva & Pirani	terrestre	savânico	s.n.	Teixeira, W.A.	2004	Itabirito	Serra de Itabirito	Quadrilátero Ferrífero
CESJ	2487	Annonaceae	Duguetia	furfuracea		(A.St.-Hil.) Saff.	terrestre	savânico	s.n.	Roth, P.L.	1957	Belo Horizonte	Serra do Curral	Quadrilátero Ferrífero
MBM	254294	Annonaceae	Duguetia	furfuracea		(A.St.-Hil.) Saff.	terrestre	savânico	2487	Roth, P.L.	1954	Belo Horizonte	Serra do Curral	Quadrilátero Ferrífero
BHCB	165907	Annonaceae	Duguetia	furfuracea		(A.St.-Hil.) Saff.	terrestre	savânico	2592	Souza, F.S. et al.	2013	Ouro Preto	Miguel Burnier	Quadrilátero Ferrífero
BHCB	179310	Annonaceae	Guatteria	australis		A.St.-Hil.	terrestre	florestal	2489	Carmo, F.F.	2008	Ouro Preto	Serra do Capanema	Quadrilátero Ferrífero
BHCB	179311	Annonaceae	Guatteria	australis		A.St.-Hil.	terrestre	florestal	1030	Carmo, F.F.	2007	Ouro Preto	Serra do Capanema	Quadrilátero Ferrífero
BHCB	149021	Annonaceae	Guatteria	australis		A.St.-Hil.	terrestre	florestal	4902	Tameirão Neto, E. & Mansur, T.	2011	Santa Bárbara	Serra da Gandarela	Quadrilátero Ferrífero
BHZB	8386	Annonaceae	Guatteria	pohliana		Schltdl	terrestre	florestal	3738	Rezende, S.G. et al.	2009	Mariana	Serra do Antônio Pereira	Quadrilátero Ferrífero
BHCB	35319	Annonaceae	Guatteria	rupestris		Mello-Silva & Pirani	terrestre	campestre/florestal	s.n.	n.m.	?	Caeté	Serra da Piedade	Quadrilátero Ferrífero
BHCB	21156	Annonaceae	Guatteria	sellowiana		Schltdl.	terrestre	florestal	s.n.	Arantes, A.A.	1992	Caeté	Serra da Piedade	Quadrilátero Ferrífero
BHCB	179312	Annonaceae	Guatteria	sellowiana		Schltdl.	terrestre	florestal	2558	Carmo, F.F.	2008	Nova Lima	Serra do Rola Moça	Quadrilátero Ferrífero
BHCB	179313	Annonaceae	Guatteria	sellowiana		Schltdl.	terrestre	florestal	3431	Carmo, F.F.	2008	Igarapé	Serra do Itatiaiuçu	Quadrilátero Ferrífero
BHCB	5854	Annonaceae	Guatteria	sellowiana		Schltdl.	terrestre	florestal	s.n.	Cunha, L.H. et al.	1985	Caeté	Serra da Piedade	Quadrilátero Ferrífero
BHCB	154010	Annonaceae	Guatteria	sellowiana		Schltdl.	terrestre	florestal	s.n.	Gontijo, F.D.	2011	Mariana	Serra do Antônio Pereira	Quadrilátero Ferrífero
BHCB	157269	Annonaceae	Guatteria	sellowiana		Schltdl.	terrestre	florestal	241	Gontijo, F.D.	2011	Mariana	Serra do Antônio Pereira	Quadrilátero Ferrífero
BHCB	5825	Annonaceae	Guatteria	sellowiana		Schltdl.	terrestre	florestal	s.n.	Grandi, T.S.M. et al.	1985	Caeté	Serra da Piedade	Quadrilátero Ferrífero
BHCB	6463	Annonaceae	Guatteria	sellowiana		Schltdl.	terrestre	florestal	1888	Grandi, T.S.M. et al.	1985	Caeté	Serra da Piedade	Quadrilátero Ferrífero
MOBOT_BR	3402780	Annonaceae	Guatteria	sellowiana		Schltdl.	terrestre	florestal	30397	Irwin, H.S. et al.	1971	Caeté	Serra da Piedade	Quadrilátero Ferrífero
NYBG_BR	836891	Annonaceae	Guatteria	sellowiana		Schltdl.	terrestre	florestal	30397	Irwin, H.S. et al.	1971	Caeté	Serra da Piedade	Quadrilátero Ferrífero
MBM	87723	Annonaceae	Guatteria	sellowiana		Schltdl.	terrestre	florestal	4288	Landrum, L.R.	1982	Caeté	Serra da Piedade	Quadrilátero Ferrífero
MOBOT_BR	3402653	Annonaceae	Guatteria	sellowiana		Schltdl.	terrestre	florestal	4288	Landrum, L.R.	1982	Caeté	Serra da Piedade	Quadrilátero Ferrífero
NYBG_BR	836711	Annonaceae	Guatteria	sellowiana		Schltdl.	terrestre	florestal	4288	Landrum, L.R.	1982	Caeté	Serra da Piedade	Quadrilátero Ferrífero
MBM	161036	Annonaceae	Guatteria	sellowiana		Schltdl.	terrestre	florestal	224	Mello-Silva, R. et al.	1990	Caeté	Serra da Piedade	Quadrilátero Ferrífero
MBM	212677	Annonaceae	Guatteria	sellowiana		Schltdl.	terrestre	florestal	1385	Mello-Silva, R. et al.	1997	Caeté	Serra da Piedade	Quadrilátero Ferrífero
NYBG_BR	836871	Annonaceae	Guatteria	sellowiana		Schltdl.	terrestre	florestal	1385	Mello-Silva, R. et al.	1997	Caeté	Serra da Piedade	Quadrilátero Ferrífero
NYBG_BR	836897	Annonaceae	Guatteria	sellowiana		Schltdl.	terrestre	florestal	224	Mello-Silva, R. et al.	1990	Caeté	Serra da Piedade	Quadrilátero Ferrífero
SP	262487	Annonaceae	Guatteria	sellowiana		Schltdl.	terrestre	florestal	224	Mello-Silva, R. et al.	1990	Caeté	Serra da Piedade	Quadrilátero Ferrífero
SP	327046	Annonaceae	Guatteria	sellowiana		Schltdl.	terrestre	florestal	1385	Mello-Silva, R. et al.	1997	Caeté	Serra da Piedade	Quadrilátero Ferrífero
BHCB	167697	Annonaceae	Guatteria	sellowiana		Schltdl.	terrestre	florestal	156	Miranda, E. et al.	2013	Belo Horizonte	Mina de Águas Claras	Quadrilátero Ferrífero
CESJ	39108	Annonaceae	Guatteria	sellowiana		Schltdl.	terrestre	florestal	83	Oliveira, A.M. et al.	2002	Itabira	Corrêa	Quadrilátero Ferrífero
BHCB	8979	Annonaceae	Guatteria	sellowiana		Schltdl.	terrestre	florestal	s.n.	Paula, J. et al.	1987	Caeté	Serra da Piedade	Quadrilátero Ferrífero
BHZB	4242	Annonaceae	Guatteria	sellowiana		Schltdl.	terrestre	florestal	s.n.	Pimentel, M. et al.	2003	Nova Lima	Mina do Capão Xavier	Quadrilátero Ferrífero
BHCB	5861	Annonaceae	Guatteria	sellowiana		Schltdl.	terrestre	florestal	s.n.	Silva, A.A.L. et al.	1985	Caeté	Serra da Piedade	Quadrilátero Ferrífero
UB	114786	Annonaceae	Guatteria	sellowiana		Schltdl.	terrestre	florestal	224	Silva, R.M.	1990	Caeté	Serra da Piedade	Quadrilátero Ferrífero
ESA	ESA031110	Annonaceae	Guatteria	sellowiana		Schltdl.	terrestre	florestal	10126	Souza, V.C. et al.	1996	Caeté	Serra da Piedade	Quadrilátero Ferrífero
HUEFS	34745	Annonaceae	Guatteria	sellowiana		Schltdl.	terrestre	florestal	10126	Souza, V.C. et al.	1996	Caeté	Serra da Piedade	Quadrilátero Ferrífero
HUEFS	34746	Annonaceae	Guatteria	sellowiana		Schltdl.	terrestre	florestal	10080	Souza, V.C. et al.	1996	Caeté	Serra da Piedade	Quadrilátero Ferrífero
MBM	235328	Annonaceae	Guatteria	sellowiana		Schltdl.	terrestre	florestal	10126	Souza, V.C. et al.	1996	Caeté	Serra da Piedade	Quadrilátero Ferrífero
MBM	235329	Annonaceae	Guatteria	sellowiana		Schltdl.	terrestre	florestal	10080	Souza, V.C. et al.	1996	Caeté	Serra da Piedade	Quadrilátero Ferrífero
BHCB	75501	Annonaceae	Guatteria	sellowiana		Schltdl.	terrestre	florestal	231	Viana, P.L.	2001	Brumadinho	Serra da Calçada	Quadrilátero Ferrífero
BHCB	75503	Annonaceae	Guatteria	sellowiana		Schltdl.	terrestre	florestal	105	Viana, P.L.	2001	Brumadinho	Serra da Calçada	Quadrilátero Ferrífero
BHCB	118431	Annonaceae	Guatteria	villosissima		A.St.-Hil.	terrestre	florestal	1722	Carmo, F.F.	2008	Catas Altas	Chapada de Canga	Quadrilátero Ferrífero
BHCB	118432	Annonaceae	Guatteria	villosissima		A.St.-Hil.	terrestre	florestal	2117	Carmo, F.F.	2008	Nova Lima	Serra do Rola Moça	Quadrilátero Ferrífero
BHCB	118434	Annonaceae	Guatteria	villosissima		A.St.-Hil.	terrestre	florestal	2552	Carmo, F.F.	2008	Nova Lima	Serra do Rola Moça	Quadrilátero Ferrífero
BHCB	179314	Annonaceae	Guatteria	villosissima		A.St.-Hil.	terrestre	florestal	2007	Carmo, F.F.	2008	Nova Lima	Serra do Rola Moça	Quadrilátero Ferrífero
BHCB	154016	Annonaceae	Guatteria	villosissima		A.St.-Hil.	terrestre	florestal	s.n.	Gontijo, F.D.	2011	Mariana	Serra do Antônio Pereira	Quadrilátero Ferrífero
BHCB	157256	Annonaceae	Guatteria	villosissima		A.St.-Hil.	terrestre	florestal	226	Gontijo, F.D.	2011	Mariana	Serra do Antônio Pereira	Quadrilátero Ferrífero
BHCB	7988	Annonaceae	Guatteria	villosissima		A.St.-Hil.	terrestre	florestal	s.n.	Grandi, T.S.M. et al.	1986	Caeté	Serra da Piedade	Quadrilátero Ferrífero
MOBOT_BR	3401900	Annonaceae	Guatteria	villosissima		A.St.-Hil.	terrestre	florestal	19661	Irwin, H.S. et al.	1971	Mariana	Estrada de Mariana à Santa Bárbara	Quadrilátero Ferrífero
MOBOT_BR	3402918	Annonaceae	Guatteria	villosissima		A.St.-Hil.	terrestre	florestal	30545	Irwin, H.S. et al.	1971	Caeté	Serra da Piedade	Quadrilátero Ferrífero
NYBG_BR	836644	Annonaceae	Guatteria	villosissima		A.St.-Hil.	terrestre	florestal	30545	Irwin, H.S. et al.	1971	Caeté	Serra da Piedade	Quadrilátero Ferrífero
UB	114803	Annonaceae	Guatteria	villosissima		A.St.-Hil.	terrestre	florestal	30545	Irwin, H.S. et al.	1971	Caeté	Serra da Piedade	Quadrilátero Ferrífero
BHCB	68545	Annonaceae	Guatteria	villosissima		A.St.-Hil.	terrestre	florestal	s.n.	Lemos Filho, J.P.	2002	Barão de Cocais	Mina do Brucutu	Quadrilátero Ferrífero
SPF	215378	Annonaceae	Guatteria	villosissima		A.St.-Hil.	terrestre	florestal	4804	Magalhães, G.M.	1943	Caeté	Serra da Piedade	Quadrilátero Ferrífero
BHCB	167368	Annonaceae	Guatteria	villosissima		A.St.-Hil.	terrestre	florestal	751	Miranda, E. et al.	2013	Nova Lima	Mina do Capitão do Mato	Quadrilátero Ferrífero
BHCB	167442	Annonaceae	Guatteria	villosissima		A.St.-Hil.	terrestre	florestal	620	Miranda, E. et al.	2013	Mariana	Mina Del Rey	Quadrilátero Ferrífero
BHCB	167449	Annonaceae	Guatteria	villosissima		A.St.-Hil.	terrestre	florestal	436	Miranda, E. et al.	2013	São Gonçalo do Rio Abaixo	Mina do Brucutu	Quadrilátero Ferrífero
BHCB	167512	Annonaceae	Guatteria	villosissima		A.St.-Hil.	terrestre	florestal	925	Miranda, E. et al.	2013	Catas Altas	Serra do Antônio Pereira	Quadrilátero Ferrífero
BHCB	168382	Annonaceae	Guatteria	villosissima		A.St.-Hil.	terrestre	florestal	635	Miranda, E. et al.	2013	Mariana	Mina Del Rey	Quadrilátero Ferrífero
BHCB	40244	Annonaceae	Guatteria	villosissima		A.St.-Hil.	terrestre	florestal	s.n.	n.m.	?	Belo Horizonte	Serra do Curral	Quadrilátero Ferrífero
BHCB	40248	Annonaceae	Guatteria	villosissima		A.St.-Hil.	terrestre	florestal	s.n.	n.m.	?	Caeté	Serra da Piedade	Quadrilátero Ferrífero
BHCB	68819	Annonaceae	Guatteria	villosissima		A.St.-Hil.	terrestre	florestal	24	Oliveira, A.M. & Stehmann, J.R.	2002	Barão de Cocais	Mina do Brucutu	Quadrilátero Ferrífero
BHCB	71506	Annonaceae	Guatteria	villosissima		A.St.-Hil.	terrestre	florestal	51	Oliveira, A.M. & Stehmann, J.R.	2002	Barão de Cocais	Mina do Brucutu	Quadrilátero Ferrífero
CESJ	39117	Annonaceae	Guatteria	villosissima		A.St.-Hil.	terrestre	florestal	51	Oliveira, A.M. & Stehmann, J.R.	2002	Barão de Cocais	Mina do Brucutu	Quadrilátero Ferrífero
BHCB	123529	Annonaceae	Guatteria	villosissima		A.St.-Hil.	terrestre	florestal	2421	Rezende, S.G. et al.	2008	Mariana	Serra do Antônio Pereira	Quadrilátero Ferrífero
BHZB	7127	Annonaceae	Guatteria	villosissima		A.St.-Hil.	terrestre	florestal	2421	Rezende, S.G. et al.	2008	Mariana	Serra do Antônio Pereira	Quadrilátero Ferrífero
HUEFS	150871	Annonaceae	Guatteria	villosissima		A.St.-Hil.	terrestre	florestal	2421	Rezende, S.G. et al.	2008	Mariana	Serra do Antônio Pereira	Quadrilátero Ferrífero
CESJ	2486	Annonaceae	Guatteria	villosissima		A.St.-Hil.	terrestre	florestal	s.n.	Roth, P.L.	1957	Nova Lima	Serra do Curral	Quadrilátero Ferrífero
MBM	374999	Annonaceae	Guatteria	villosissima		A.St.-Hil.	terrestre	florestal	2486	Roth, P.L.	1957	Nova Lima	Serra do Curral	Quadrilátero Ferrífero
BHCB	75216	Annonaceae	Guatteria	villosissima		A.St.-Hil.	terrestre	florestal	8112	Salino, A.	2002	Mariana	Serra do Antônio Pereira	Quadrilátero Ferrífero
BHCB	165510	Annonaceae	Guatteria	villosissima		A.St.-Hil.	terrestre	florestal	2520	Souza, F.S. et al.	2013	Barão de Cocais	Serra do Baú	Quadrilátero Ferrífero
BHCB	165945	Annonaceae	Guatteria	villosissima		A.St.-Hil.	terrestre	florestal	1965	Souza, F.S. et al.	2013	Barão de Cocais	Serra do Baú	Quadrilátero Ferrífero
BHCB	166148	Annonaceae	Guatteria	villosissima		A.St.-Hil.	terrestre	florestal	2103	Souza, F.S. et al.	2013	Mariana	Serra do Antônio Pereira	Quadrilátero Ferrífero
BHCB	74925	Annonaceae	Guatteria	villosissima		A.St.-Hil.	terrestre	florestal	3445	Tameirão Neto, E. et al.	2002	Nova Lima	Mina do Capão Xavier	Quadrilátero Ferrífero
MBM	276894	Annonaceae	Guatteria	villosissima		A.St.-Hil.	terrestre	florestal	3445	Tameirão Neto, E. et al.	2002	Nova Lima	Mina do Capão Xavier	Quadrilátero Ferrífero
SP	17886	Annonaceae	Guatteria	villosissima		A.St.-Hil.	terrestre	florestal	s.n.	Teixeira, A.S.	1900	Belo Horizonte	Serra do Curral (Lagoa Seca)	Quadrilátero Ferrífero
BHCB	40066	Annonaceae	Guatteria	villosissima		A.St.-Hil.	terrestre	florestal	s.n.	Vasconcelos, M.F.	1994	Belo Horizonte	Serra do Curral	Quadrilátero Ferrífero
BHCB	97552	Annonaceae	Guatteria	villosissima		A.St.-Hil.	terrestre	florestal	18	Vidal, C.V. et al.	2005	Ouro Preto	Mina da Fábrica	Quadrilátero Ferrífero
BHCB	164278	Annonaceae	Guatteria	villosissima		A.St.-Hil.	terrestre	florestal	1128	Vidal, C.V. et al.	2011	Santa Bárbara	Serra do Baú	Quadrilátero Ferrífero
MBM	47128	Annonaceae	Xylopia	aromatica		(Lam.) Mart.	terrestre	savânico	275	Kocziaki, C.	1973	Caeté	Serra da Piedade	Quadrilátero Ferrífero
BHCB	37419	Apiaceae	Eryngium	aloifolium		Mart. ex Urb.	terrestre	campestre	s.n.	n.m.	?	Belo Horizonte	Serra do Curral	Quadrilátero Ferrífero
NYBG_BR	877698	Apiaceae	Eryngium	canaliculatum		Cham. & Schltdl.	terrestre	campestre	18900	Magalhães, G.M.	1963	Belo Horizonte	Serra do Curral	Quadrilátero Ferrífero
BHCB	167297	Apiaceae	Eryngium	canaliculatum		Cham. & Schltdl.	terrestre	campestre	106	Miranda, E. et al.	2013	Nova Lima	Mina do Capitão do Mato	Quadrilátero Ferrífero
BHCB	167949	Apiaceae	Eryngium	canaliculatum		Cham. & Schltdl.	terrestre	campestre	318	Miranda, E. et al.	2013	Nova Lima	Mina do Capitão do Mato	Quadrilátero Ferrífero
CESJ	58632	Apiaceae	Eryngium	canaliculatum		Cham. & Schltdl.	terrestre	campestre	2223A	Roth, P.L.	1953	Belo Horizonte	Serra do Curral	Quadrilátero Ferrífero
BHCB	79779	Apiaceae	Eryngium	canaliculatum		Cham. & Schltdl.	terrestre	campestre	507	Viana, P.L.	2002	Brumadinho	Serra da Calçada	Quadrilátero Ferrífero
UB	157984	Apiaceae	Eryngium	ebracteatum		Lam.	aquática/terrestre	lacustre	17190	Magalhães, G.M.	1960	Belo Horizonte	Serra do Curral (Lagoa Seca)	Quadrilátero Ferrífero
BHCB	165779	Apiaceae	Eryngium	eurycephalum		Malme	terrestre	campestre	2383	Souza, F.S. et al.	2013	Nova Lima	Mina do Capitão do Mato	Quadrilátero Ferrífero
BHCB	149022	Apiaceae	Eryngium	eurycephalum		Malme	terrestre	campestre	4903	Tameirão Neto, E. & Mansur, T.	2011	Santa Bárbara	Serra da Gandarela	Quadrilátero Ferrífero
BHCB	74904	Apiaceae	Eryngium	eurycephalum		Malme	terrestre	campestre	3424	Tameirão Neto, E. et al.	2002	Nova Lima	Mina do Capão Xavier	Quadrilátero Ferrífero
BHCB	79694	Apiaceae	Eryngium	eurycephalum		Malme	terrestre	campestre	428	Viana, P.L.	2002	Brumadinho	Serra da Calçada	Quadrilátero Ferrífero
BHCB	40780	Apiaceae	Eryngium	juncifolium		(Urb.) Mathias & Constance	terrestre	campestre	s.n.	n.m.	?	Brumadinho	Serra da Calçada	Quadrilátero Ferrífero
CESJ	2396	Apiaceae	Eryngium	juncifolium		(Urb.) Mathias & Constance	terrestre	campestre	2396	Roth, P.L.	1955	Belo Horizonte	Serra do Curral	Quadrilátero Ferrífero
ESA	ESA119031	Apiaceae	Eryngium	juncifolium		(Urb.) Mathias & Constance	terrestre	campestre	2396	Roth, P.L.	1955	Belo Horizonte	Serra do Curral	Quadrilátero Ferrífero
UB	190025	Apiaceae	Eryngium	juncifolium		(Urb.) Mathias & Constance	terrestre	campestre	2396	Roth, P.L.	1955	Belo Horizonte	Serra do Curral	Quadrilátero Ferrífero
UPCB	76252	Apiaceae	Eryngium	juncifolium		(Urb.) Mathias & Constance	terrestre	campestre	2396	Roth, P.L.	1955	Belo Horizonte	Serra do Curral	Quadrilátero Ferrífero
BHCB	75516	Apiaceae	Eryngium	juncifolium		(Urb.) Mathias & Constance	terrestre	campestre	198	Viana, P.L.	2001	Brumadinho	Serra da Calçada	Quadrilátero Ferrífero
NYBG_BR	877771	Apiaceae	Eryngium	pohlianum		Urb.	terrestre	campestre	19725	Irwin, H.S. et al.	1968	Itabirito	Serra de Itabirito	Quadrilátero Ferrífero
UB	157997	Apiaceae	Eryngium	pohlianum		Urb.	terrestre	campestre	19725	Irwin, H.S. et al.	1968	Itabirito	Serra de Itabirito	Quadrilátero Ferrífero
NYBG_BR	617633	Apiaceae	Eryngium	sanguisorba		Cham. & Schltdl.	terrestre	campestre	19720	Irwin, H.S. et al.	1968	Itabirito	Serra de Itabirito	Quadrilátero Ferrífero
UB	158002	Apiaceae	Eryngium	sanguisorba		Cham. & Schltdl.	terrestre	campestre	19720	Irwin, H.S. et al.	1968	Itabirito	Serra de Itabirito	Quadrilátero Ferrífero
FCAB	3875	Apiaceae	Klotzschia	brasiliensis		Cham.	terrestre	campestre	s.n.	Grandi, T.S.M. et al.	1985	Caeté	Serra da Piedade	Quadrilátero Ferrífero
OUPR	6588	Apiaceae	Klotzschia	brasiliensis		Cham.	terrestre	campestre	360	Roschel, M.B.	1996	Ouro Preto	Serra do Antônio Pereira	Quadrilátero Ferrífero
CESJ	2459	Apiaceae	Klotzschia	brasiliensis		Cham.	terrestre	campestre	2459	Roth, P.L.	1955	Belo Horizonte	Serra do Curral	Quadrilátero Ferrífero
BHCB	79716	Apocynaceae	Asclepias	candida		Vell.	terrestre	campestre/savânico	238	Viana, P.L.	2001	Brumadinho	Serra da Calçada	Quadrilátero Ferrífero
SPF	87218	Apocynaceae	Asclepias	curassavica		L.	terrestre	campestre/savânico	412	Martens, L.	1990	Brumadinho	Serra da Calçada	Quadrilátero Ferrífero
SPF	87219	Apocynaceae	Asclepias	curassavica		L.	terrestre	campestre/savânico	411	Martens, L.	1990	Brumadinho	Serra da Calçada	Quadrilátero Ferrífero
SPF	87220	Apocynaceae	Asclepias	curassavica		L.	terrestre	campestre/savânico	378	Martens, L.	1990	Brumadinho	Serra da Calçada	Quadrilátero Ferrífero
SPF	94307	Apocynaceae	Asclepias	mellodora		A.St.-Hil.	terrestre	campestre/savânico	661	Martens, L.	1994	Brumadinho	Serra da Calçada	Quadrilátero Ferrífero
IPA	28728	Apocynaceae	Aspidosperma	australe		Müll.Arg.	terrestre	florestal	10596	Duarte, A.P.	1967	Caeté	Serra da Piedade	Quadrilátero Ferrífero
UEC	116876	Apocynaceae	Aspidosperma	olivaceum		Müll.Arg.	terrestre	florestal	178	Luz, A.A.	2004	Caeté	Estrada para à Serra do Gongo Soco	Quadrilátero Ferrífero
NYBG_BR	970705	Apocynaceae	Aspidosperma	pyricollum		Müll.Arg.	terrestre	florestal	30538	Irwin, H.S. et al.	1971	Caeté	Serra da Piedade	Quadrilátero Ferrífero
BHCB	181132	Apocynaceae	Aspidosperma	tomentosum		Mart.	terrestre	savânico	3766	Carmo, F.F.	2008	Igarapé	Serra do Itatiaiuçu	Quadrilátero Ferrífero
CESJ	15550	Apocynaceae	Barjonia	erecta		(Vell.) K.Schum.	terrestre	campestre	s.n.	Krieger, L. et al.	1955	Belo Horizonte	Serra do Curral (Lagoa Seca)	Quadrilátero Ferrífero
BHCB	177330	Apocynaceae	Barjonia	erecta		(Vell.) K.Schum.	terrestre	campestre	2169	Pivari, M.O.D. et al.	2015	Rio Acima	RPPN Andaime	Quadrilátero Ferrífero
HUEFS	139918	Apocynaceae	Barjonia	erecta		(Vell.) K.Schum.	terrestre	campestre	1690	Rapini, A. et al.	2008	Ibirité	Serra do Rola Moça	Quadrilátero Ferrífero
OUPR	780	Apocynaceae	Blepharodon	ampliflorum		E.Fourn.	terrestre	campestre	s.n.	Badini, J.	1987	Belo Horizonte	Serra da Moeda	Quadrilátero Ferrífero
SPF	87214	Apocynaceae	Blepharodon	ampliflorum		E.Fourn.	terrestre	campestre	303	Martens, L.	1990	Brumadinho	Serra da Calçada	Quadrilátero Ferrífero
SPF	87215	Apocynaceae	Blepharodon	ampliflorum		E.Fourn.	terrestre	campestre	107	Martens, L.	1989	Brumadinho	Serra da Calçada	Quadrilátero Ferrífero
BHCB	168255	Apocynaceae	Blepharodon	ampliflorum		E.Fourn.	terrestre	campestre	549	Miranda, E. et al.	2013	Nova Lima	Mina do Capitão do Mato	Quadrilátero Ferrífero
BHCB	165319	Apocynaceae	Blepharodon	ampliflorum		E.Fourn.	terrestre	campestre	1730	Souza, F.S. et al.	2013	Brumadinho	Serra da Calçada	Quadrilátero Ferrífero
BHCB	165341	Apocynaceae	Blepharodon	ampliflorum		E.Fourn.	terrestre	campestre	1752	Souza, F.S. et al.	2013	Brumadinho	Serra da Calçada	Quadrilátero Ferrífero
BHCB	165739	Apocynaceae	Blepharodon	ampliflorum		E.Fourn.	terrestre	campestre	2028	Souza, F.S. et al.	2013	Nova Lima	Mina do Capitão do Mato	Quadrilátero Ferrífero
BHCB	174077	Apocynaceae	Blepharodon	bicuspidatum		E.Fourn.	terrestre	campestre	3651	Carmo, F.F.	2008	Igarapé	Serra do Itatiaiuçu	Quadrilátero Ferrífero
CESJ	15553	Apocynaceae	Blepharodon	bicuspidatum		E.Fourn.	terrestre	campestre	15553	Roth, P.L.	1955	Belo Horizonte	Serra do Curral	Quadrilátero Ferrífero
OUPR	796	Apocynaceae	Blepharodon	pictum		(Vahl) W.D.Stevens	terrestre	campestre	s.n.	Badini, J.	1973	Mariana	Santa Rita Durão	Quadrilátero Ferrífero
BHCB	134065	Apocynaceae	Blepharodon	pictum		(Vahl) W.D.Stevens	terrestre	campestre	2910	Carmo, F.F.	2008	Nova Lima	Serra do Rola Moça	Quadrilátero Ferrífero
BHCB	180951	Apocynaceae	Blepharodon	pictum		(Vahl) W.D.Stevens	terrestre	campestre	4250	Carmo, F.F.	2009	Nova Lima	Serra do Rola Moça	Quadrilátero Ferrífero
BHCB	181131	Apocynaceae	Blepharodon	pictum		(Vahl) W.D.Stevens	terrestre	campestre	3684	Carmo, F.F.	2008	Nova Lima	Serra do Rola Moça	Quadrilátero Ferrífero
MOBOT_BR	1934616	Apocynaceae	Blepharodon	pictum		(Vahl) W.D.Stevens	terrestre	campestre	30283	Irwin, H.S. et al.	1971	Caeté	Serra da Piedade	Quadrilátero Ferrífero
NYBG_BR	971595	Apocynaceae	Blepharodon	pictum		(Vahl) W.D.Stevens	terrestre	campestre	19778	Irwin, H.S. et al.	1968	Itabirito	Serra de Itabirito	Quadrilátero Ferrífero
NYBG_BR	971596	Apocynaceae	Blepharodon	pictum		(Vahl) W.D.Stevens	terrestre	campestre	19799	Irwin, H.S. et al.	1968	Itabirito	Serra de Itabirito	Quadrilátero Ferrífero
NYBG_BR	971601	Apocynaceae	Blepharodon	pictum		(Vahl) W.D.Stevens	terrestre	campestre	30283	Irwin, H.S. et al.	1971	Caeté	Serra da Piedade	Quadrilátero Ferrífero
OUPR	12405	Apocynaceae	Blepharodon	pictum		(Vahl) W.D.Stevens	terrestre	campestre	474	Messias, M.C.T.B. et al.	2001	Ouro Preto	Serra do Itacolomi	Quadrilátero Ferrífero
OUPR	13613	Apocynaceae	Blepharodon	pictum		(Vahl) W.D.Stevens	terrestre	campestre	492	Messias, M.C.T.B. et al.	2001	Ouro Preto	Serra do Itacolomi	Quadrilátero Ferrífero
BHCB	176722	Apocynaceae	Blepharodon	pictum		(Vahl) W.D.Stevens	terrestre	campestre	482	Paiva, J.A.M. et al.	2015	Nova Lima	RPPN Capitão do Mato	Quadrilátero Ferrífero
BHCB	177233	Apocynaceae	Blepharodon	pictum		(Vahl) W.D.Stevens	terrestre	campestre	2071	Pivari, M.O.D. et al.	2015	Congonhas	RPPN Poço Fundo, próxima à Mina da Fabrica	Quadrilátero Ferrífero
SPF	121783	Apocynaceae	Blepharodon	pictum		(Vahl) W.D.Stevens	terrestre	campestre	325	Rapini, A. et al.	1997	Itabirito	Serra dos Inconfidentes	Quadrilátero Ferrífero
OUPR	6336	Apocynaceae	Blepharodon	pictum		(Vahl) W.D.Stevens	terrestre	campestre	169	Roschel, M.B.	1996	Ouro Preto	Serra do Antônio Pereira	Quadrilátero Ferrífero
BHCB	52088	Apocynaceae	Blepharodon	pictum		(Vahl) W.D.Stevens	terrestre	campestre	2645	Stehmann, J.R.	2000	Brumadinho	Serra da Calçada	Quadrilátero Ferrífero
BHCB	180830	Apocynaceae	Condylocarpon	isthmicum		(Vell.) A.DC.	terrestre	florestal	3604	Mota, R.C. & Cardoso, F.F.	2015	Catas Altas	Chapada de Canga	Quadrilátero Ferrífero
BHCB	139610	Apocynaceae	Ditassa	aequicymosa		E.Fourn.	terrestre	campestre	4759	Carmo, F.F.	2009	Ouro Preto	Serra do Itacolomi	Quadrilátero Ferrífero
BHCB	7366	Apocynaceae	Ditassa	aequicymosa		E.Fourn.	terrestre	campestre	2225A	Grandi, T.S.M. et al.	1986	Caeté	Serra da Piedade	Quadrilátero Ferrífero
FCAB	3846	Apocynaceae	Ditassa	aequicymosa		E.Fourn.	terrestre	campestre	2225A	Grandi, T.S.M. et al.	1986	Caeté	Serra da Piedade	Quadrilátero Ferrífero
UB	115423	Apocynaceae	Ditassa	aequicymosa		E.Fourn.	terrestre	campestre	s.n.	Magalhães, G.M.	1958	Nova Lima	Serra da Mutuca	Quadrilátero Ferrífero
BHZB	4295	Apocynaceae	Ditassa	aequicymosa		E.Fourn.	terrestre	campestre	s.n.	Pimentel, M. et al.	2003	Nova Lima	Mina do Capão Xavier	Quadrilátero Ferrífero
CESJ	16331	Apocynaceae	Ditassa	aequicymosa		E.Fourn.	terrestre	campestre	16331	Roth, P.L.	1955	Belo Horizonte	Serra do Curral	Quadrilátero Ferrífero
HBVIRTFLBRAS		Apocynaceae	Ditassa	aequicymosa		E.Fourn.	terrestre	campestre	1830	Sello, H.L.	?	Caeté	Serra da Piedade	Quadrilátero Ferrífero
BHCB	52409	Apocynaceae	Ditassa	aequicymosa		E.Fourn.	terrestre	campestre	s.n.	Vasconcelos, M.F.	2000	Nova Lima	Serra do Curral	Quadrilátero Ferrífero
HBVIRTFLBRAS		Apocynaceae	Ditassa	aequicymosa		E.Fourn.	terrestre	campestre	s.n.	Warming, J.E.B.	1865	Caeté	Serra da Piedade	Quadrilátero Ferrífero
BHCB	167671	Apocynaceae	Ditassa	glazioui		E.Fourn.	terrestre	campestre	121	Miranda, E. et al.	2013	Belo Horizonte	Mina de Águas Claras	Quadrilátero Ferrífero
BHCB	180944	Apocynaceae	Ditassa	laevis		Mart.	terrestre	campestre	4357	Carmo, F.F.	2009	Rio Acima	Serra da Gandarela	Quadrilátero Ferrífero
UB	117836	Apocynaceae	Ditassa	laevis		Mart.	terrestre	campestre	92	Ferreira, M.B.	1970	Caeté	Serra da Piedade	Quadrilátero Ferrífero
BHCB	180948	Apocynaceae	Ditassa	lagoensis		E.Fourn.	terrestre	campestre/florestal	3471	Carmo, F.F.	2008	Nova Lima	Serra do Rola Moça	Quadrilátero Ferrífero
BHCB	139605	Apocynaceae	Ditassa	lenheirensis		Silveira	terrestre	campestre	4480	Carmo, F.F.	2009	Moeda	Marinho da Serra	Quadrilátero Ferrífero
UEC	127496	Apocynaceae	Ditassa	lenheirensis		Silveira	terrestre	campestre	66	Feres, F. et al.	2002	Caeté	Serra da Piedade	Quadrilátero Ferrífero
BHCB	168412	Apocynaceae	Ditassa	lenheirensis		Silveira	terrestre	campestre	218	Miranda, E. et al.	2013	Belo Horizonte	Mina de Águas Claras	Quadrilátero Ferrífero
BHCB	14790	Apocynaceae	Ditassa	linearis		Mart.	terrestre	campestre	181	Braga, M.M.N. & Nelson, B.	1988	Caeté	Serra da Piedade	Quadrilátero Ferrífero
BHCB	134068	Apocynaceae	Ditassa	linearis		Mart.	terrestre	campestre	2943	Carmo, F.F.	2008	Nova Lima	Serra do Rola Moça	Quadrilátero Ferrífero
BHCB	9803	Apocynaceae	Ditassa	linearis		Mart.	terrestre	campestre	77	Carvalho, R.C.F.	1983	Brumadinho	Serra da Calçada	Quadrilátero Ferrífero
BHCB	7689	Apocynaceae	Ditassa	linearis		Mart.	terrestre	campestre	2217	Grandi, T.S.M. et al.	1986	Caeté	Serra da Piedade	Quadrilátero Ferrífero
BHCB	14091	Apocynaceae	Ditassa	linearis		Mart.	terrestre	campestre	2494	Grandi, T.S.M. et al.	1987	Caeté	Serra da Piedade	Quadrilátero Ferrífero
FCAB	3843	Apocynaceae	Ditassa	linearis		Mart.	terrestre	campestre	2217	Grandi, T.S.M. et al.	1986	Caeté	Serra da Piedade	Quadrilátero Ferrífero
MBM	60327	Apocynaceae	Ditassa	linearis		Mart.	terrestre	campestre	30237	Irwin, H.S. et al.	1981	Caeté	Serra da Piedade	Quadrilátero Ferrífero
MOBOT_BR	2824666	Apocynaceae	Ditassa	linearis		Mart.	terrestre	campestre	30379	Irwin, H.S. et al.	1971	Caeté	Serra da Piedade	Quadrilátero Ferrífero
MOBOT_BR	2824764	Apocynaceae	Ditassa	linearis		Mart.	terrestre	campestre	30237	Irwin, H.S. et al.	1971	Caeté	Serra da Piedade	Quadrilátero Ferrífero
NYBG_BR	982200	Apocynaceae	Ditassa	linearis		Mart.	terrestre	campestre	30237	Irwin, H.S. et al.	1971	Caeté	Serra da Piedade	Quadrilátero Ferrífero
NYBG_BR	982213	Apocynaceae	Ditassa	linearis		Mart.	terrestre	campestre	30379	Irwin, H.S. et al.	1971	Caeté	Serra da Piedade	Quadrilátero Ferrífero
NYBG_BR	982236	Apocynaceae	Ditassa	linearis		Mart.	terrestre	campestre	30379	Irwin, H.S. et al.	1971	Caeté	Serra da Piedade	Quadrilátero Ferrífero
UEC	365	Apocynaceae	Ditassa	linearis		Mart.	terrestre	campestre	30237	Irwin, H.S. et al.	1971	Caeté	Serra da Piedade	Quadrilátero Ferrífero
BHCB	68786	Apocynaceae	Ditassa	linearis		Mart.	terrestre	campestre	4633	Lombardi, J.A.	2002	Caeté	Serra da Piedade	Quadrilátero Ferrífero
MBM	270303	Apocynaceae	Ditassa	linearis		Mart.	terrestre	campestre	4633	Lombardi, J.A.	2002	Caeté	Serra da Piedade	Quadrilátero Ferrífero
SPF	87213	Apocynaceae	Ditassa	linearis		Mart.	terrestre	campestre	410	Martens, L.	1990	Brumadinho	Serra da Calçada	Quadrilátero Ferrífero
SPF	87217	Apocynaceae	Ditassa	linearis		Mart.	terrestre	campestre	35	Martens, L.	1988	Brumadinho	Serra da Calçada	Quadrilátero Ferrífero
SPF	42978	Apocynaceae	Ditassa	linearis		Mart.	terrestre	campestre	CFCR9733	Mello-Silva, R. et al.	1986	Caeté	Serra da Piedade	Quadrilátero Ferrífero
HUEFS	145915	Apocynaceae	Ditassa	linearis		Mart.	terrestre	campestre	1453	Messias, M.C.T.B. et al.	2007	Ouro Preto	Serra do Antônio Pereira	Quadrilátero Ferrífero
HUEFS	145920	Apocynaceae	Ditassa	linearis		Mart.	terrestre	campestre	1788	Messias, M.C.T.B. et al.	2008	Ouro Preto	Serra do Antônio Pereira	Quadrilátero Ferrífero
HUEFS	145922	Apocynaceae	Ditassa	linearis		Mart.	terrestre	campestre	2130	Messias, M.C.T.B. et al.	2008	Ouro Preto	Serra do Antônio Pereira	Quadrilátero Ferrífero
BHCB	60463	Apocynaceae	Ditassa	linearis		Mart.	terrestre	campestre	60	Pimentel, M. et al.	2001	Nova Lima	Mina do Capão Xavier	Quadrilátero Ferrífero
BHZB	2791	Apocynaceae	Ditassa	linearis		Mart.	terrestre	campestre	s.n.	Pimentel, M. et al.	2003	Nova Lima	Mina do Capão Xavier	Quadrilátero Ferrífero
BHZB	3589	Apocynaceae	Ditassa	linearis		Mart.	terrestre	campestre	s.n.	Pimentel, M. et al.	2002	Nova Lima	Mina do Capão Xavier	Quadrilátero Ferrífero
HUEFS	118606	Apocynaceae	Ditassa	linearis		Mart.	terrestre	campestre	1377	Rapini, A. et al.	2007	Nova Lima	Serra do Rola Moça	Quadrilátero Ferrífero
HUEFS	191205	Apocynaceae	Ditassa	linearis		Mart.	terrestre	campestre	1977	Rapini, A. et al.	2012	Caeté	Serra da Piedade	Quadrilátero Ferrífero
HBVIRTFLBRAS		Apocynaceae	Ditassa	linearis		Mart.	terrestre	campestre	2759	Riedel, L.	1834	Caeté	Serra da Piedade	Quadrilátero Ferrífero
HBVIRTFLBRAS		Apocynaceae	Ditassa	linearis		Mart.	terrestre	campestre	823	Sello, H.L.	?	Caeté	Serra da Piedade	Quadrilátero Ferrífero
HBVIRTFLBRAS		Apocynaceae	Ditassa	linearis		Mart.	terrestre	campestre	1674	Sello, H.L.	?	Caeté	Serra da Piedade	Quadrilátero Ferrífero
HUEFS	46610	Apocynaceae	Ditassa	linearis		Mart.	terrestre	campestre	10121	Souza, V.C. et al.	1996	Caeté	Serra da Piedade	Quadrilátero Ferrífero
MBM	244558	Apocynaceae	Ditassa	linearis		Mart.	terrestre	campestre	s.n.	Souza, V.C. et al.	1996	Caeté	Serra da Piedade	Quadrilátero Ferrífero
SPF	135723	Apocynaceae	Ditassa	linearis		Mart.	terrestre	campestre	10121	Souza, V.C. et al.	1996	Caeté	Serra da Piedade	Quadrilátero Ferrífero
BHCB	149023	Apocynaceae	Ditassa	linearis		Mart.	terrestre	campestre	4904	Tameirão Neto, E. & Mansur, T.	2011	Santa Bárbara	Serra da Gandarela	Quadrilátero Ferrífero
BHCB	74928	Apocynaceae	Ditassa	linearis		Mart.	terrestre	campestre	3448	Tameirão Neto, E. et al.	2002	Nova Lima	Mina do Capão Xavier	Quadrilátero Ferrífero
MBM	276893	Apocynaceae	Ditassa	linearis		Mart.	terrestre	campestre	3448	Tameirão Neto, E. et al.	2002	Nova Lima	Mina do Capão Xavier	Quadrilátero Ferrífero
BHCB	76039	Apocynaceae	Ditassa	linearis		Mart.	terrestre	campestre	421	Viana, P.L.	2002	Brumadinho	Serra da Calçada	Quadrilátero Ferrífero
BHCB	79683	Apocynaceae	Ditassa	linearis		Mart.	terrestre	campestre	151	Viana, P.L.	2001	Brumadinho	Serra da Calçada	Quadrilátero Ferrífero
BHCB	159795	Apocynaceae	Ditassa	linearis		Mart.	terrestre	campestre	1064	Vidal, C.V. & Paula-Souza, L.	2012	Brumadinho	Serra da Moeda	Quadrilátero Ferrífero
MOBOT_BR	428905	Apocynaceae	Ditassa	linearis		Mart.	terrestre	campestre	5567	Williams, L.O. & Assis, V.	1945	Belo Horizonte	Serra da Mutuca	Quadrilátero Ferrífero
SPF	46869	Apocynaceae	Ditassa	linearis		Mart.	terrestre	campestre	10350	Zappi, D.C. et al.	1987	Caeté	Serra da Piedade	Quadrilátero Ferrífero
BHCB	180953	Apocynaceae	Ditassa	longisepala		(Hua) Fontella & E.A.Schwarz	terrestre	campestre	4368	Carmo, F.F.	2009	Rio Acima	Serra da Gandarela	Quadrilátero Ferrífero
BHCB	118601	Apocynaceae	Ditassa	mucronata		Mart.	terrestre	campestre	3121	Carmo, F.F.	2008	Catas Altas	Chapada de Canga	Quadrilátero Ferrífero
BHCB	134061	Apocynaceae	Ditassa	mucronata		Mart.	terrestre	campestre	2839	Carmo, F.F.	2008	Nova Lima	Serra do Rola Moça	Quadrilátero Ferrífero
BHCB	134063	Apocynaceae	Ditassa	mucronata		Mart.	terrestre	campestre	2863	Carmo, F.F.	2008	Igarapé	Serra do Itatiaiuçu	Quadrilátero Ferrífero
BHCB	134064	Apocynaceae	Ditassa	mucronata		Mart.	terrestre	campestre	2906	Carmo, F.F.	2008	Nova Lima	Serra do Rola Moça	Quadrilátero Ferrífero
BHCB	139603	Apocynaceae	Ditassa	mucronata		Mart.	terrestre	campestre	4394	Carmo, F.F.	2009	Catas Altas	Chapada de Canga	Quadrilátero Ferrífero
BHCB	73808	Apocynaceae	Ditassa	mucronata		Mart.	terrestre	campestre	208	Fonseca, A. et al.	2002	Brumadinho	Serra da Calçada	Quadrilátero Ferrífero
BHCB	157227	Apocynaceae	Ditassa	mucronata		Mart.	terrestre	campestre	209	Gontijo, F.D.	2012	Mariana	Serra do Antônio Pereira	Quadrilátero Ferrífero
BHCB	68784	Apocynaceae	Ditassa	mucronata		Mart.	terrestre	campestre	4631	Lombardi, J.A.	2002	Caeté	Serra da Piedade	Quadrilátero Ferrífero
BHCB	164006	Apocynaceae	Ditassa	mucronata		Mart.	terrestre	campestre	s.n.	Mendes, M.S. et al.	2011	Ouro Preto	Miguel Burnier	Quadrilátero Ferrífero
CESJ	66242	Apocynaceae	Ditassa	mucronata		Mart.	terrestre	campestre	1341	Menini Neto, L. & Furtado, S.G.	2015	Brumadinho	RPPN do Inhotim	Quadrilátero Ferrífero
OUPR	12583	Apocynaceae	Ditassa	mucronata		Mart.	terrestre	campestre	528	Messias, M.C.T.B. & Dutra, V.F.	2001	Ouro Preto	Serra do Itacolomi	Quadrilátero Ferrífero
HUEFS	145911	Apocynaceae	Ditassa	mucronata		Mart.	terrestre	campestre	1400	Messias, M.C.T.B. et al.	2007	Ouro Preto	Serra do Antônio Pereira	Quadrilátero Ferrífero
HUEFS	145916	Apocynaceae	Ditassa	mucronata		Mart.	terrestre	campestre	1757	Messias, M.C.T.B. et al.	2007	Ouro Preto	Serra do Antônio Pereira	Quadrilátero Ferrífero
HUEFS	145918	Apocynaceae	Ditassa	mucronata		Mart.	terrestre	campestre	1612	Messias, M.C.T.B. et al.	2007	Ouro Preto	Serra do Antônio Pereira	Quadrilátero Ferrífero
HUEFS	145921	Apocynaceae	Ditassa	mucronata		Mart.	terrestre	campestre	1797	Messias, M.C.T.B. et al.	2008	Ouro Preto	Serra do Antônio Pereira	Quadrilátero Ferrífero
BHCB	167317	Apocynaceae	Ditassa	mucronata		Mart.	terrestre	campestre	697	Miranda, E. et al.	2013	Nova Lima	Mina do Capitão do Mato	Quadrilátero Ferrífero
BHCB	167383	Apocynaceae	Ditassa	mucronata		Mart.	terrestre	campestre	770	Miranda, E. et al.	2013	Nova Lima	Mina do Capitão do Mato	Quadrilátero Ferrífero
BHCB	168523	Apocynaceae	Ditassa	mucronata		Mart.	terrestre	campestre	181	Miranda, E. et al.	2013	Belo Horizonte	Mina de Águas Claras	Quadrilátero Ferrífero
BHCB	184333	Apocynaceae	Ditassa	mucronata		Mart.	terrestre	campestre	3690	Mota, R.C.	2016	Catas Altas	Chapada de Canga	Quadrilátero Ferrífero
BHCB	71525	Apocynaceae	Ditassa	mucronata		Mart.	terrestre	campestre	71	Oliveira, A.M. & Stehmann, J.R.	2002	Barão de Cocais	Mina do Brucutu	Quadrilátero Ferrífero
BHCB	177231	Apocynaceae	Ditassa	mucronata		Mart.	terrestre	campestre	2069	Pivari, M.O.D. et al.	2015	Congonhas	RPPN Poço Fundo, próxima à Mina da Fabrica	Quadrilátero Ferrífero
BHCB	117393	Apocynaceae	Ditassa	mucronata		Mart.	terrestre	campestre	2056	Rezende, S.G. & Rezende, E.G.	2007	Itabirito	Sítio Lagartixa	Quadrilátero Ferrífero
BHZB	7788	Apocynaceae	Ditassa	mucronata		Mart.	terrestre	campestre	2424	Rezende, S.G. et al.	2008	Mariana	Serra do Antônio Pereira	Quadrilátero Ferrífero
OUPR	7754	Apocynaceae	Ditassa	mucronata		Mart.	terrestre	campestre	509	Roschel, M.B.	1997	Ouro Preto	Serra do Antônio Pereira	Quadrilátero Ferrífero
BHCB	166135	Apocynaceae	Ditassa	mucronata		Mart.	terrestre	campestre	2090	Souza, F.S. et al.	2013	Mariana	Serra do Antônio Pereira	Quadrilátero Ferrífero
BHCB	79691	Apocynaceae	Ditassa	mucronata		Mart.	terrestre	campestre	592	Viana, P.L.	2002	Brumadinho	Serra da Calçada	Quadrilátero Ferrífero
BHCB	139604	Apocynaceae	Ditassa	pedunculata		Malme	rupícola/terrestre	campestre	4437	Carmo, F.F.	2009	Rio Acima	Serra da Água Limpa	Quadrilátero Ferrífero
BHCB	139606	Apocynaceae	Ditassa	pedunculata		Malme	rupícola/terrestre	campestre	4532	Carmo, F.F.	2009	Rio Acima	Serra da Água Limpa	Quadrilátero Ferrífero
BHCB	139616	Apocynaceae	Ditassa	pedunculata		Malme	rupícola/terrestre	campestre	5011	Carmo, F.F.	2010	Moeda	Marinho da Serra	Quadrilátero Ferrífero
BHCB	139617	Apocynaceae	Ditassa	pedunculata		Malme	rupícola/terrestre	campestre	5084	Carmo, F.F.	2009	Moeda	Marinho da Serra	Quadrilátero Ferrífero
UB	117843	Apocynaceae	Ditassa	pedunculata		Malme	rupícola/terrestre	campestre	19811A	Irwin, H.S. et al.	1968	Itabirito	Serra de Itabirito	Quadrilátero Ferrífero
OUPR	854	Apocynaceae	Ditassa	retusa		Mart.	rupícola/terrestre	campestre	s.n.	Badini, J.	1973	Ouro Preto	Serra do Antônio Pereira	Quadrilátero Ferrífero
BHCB	134070	Apocynaceae	Ditassa	retusa		Mart.	rupícola/terrestre	campestre	3051	Carmo, F.F.	2008	Igarapé	Serra do Itatiaiuçu	Quadrilátero Ferrífero
BHCB	139608	Apocynaceae	Ditassa	retusa		Mart.	rupícola/terrestre	campestre	4627	Carmo, F.F.	2009	Moeda	Serra da Moeda	Quadrilátero Ferrífero
BHCB	139612	Apocynaceae	Ditassa	retusa		Mart.	rupícola/terrestre	campestre	4855	Carmo, F.F.	2009	Brumadinho	Serra do Rola Moça	Quadrilátero Ferrífero
BHCB	181140	Apocynaceae	Ditassa	retusa		Mart.	rupícola/terrestre	campestre	3570	Carmo, F.F.	2008	Itabirito	Serra de Itabirito	Quadrilátero Ferrífero
HBVIRTFLBRAS		Apocynaceae	Ditassa	retusa		Mart.	rupícola/terrestre	campestre	4	Claussen, P.		Itabira	Itabira do Campo	Quadrilátero Ferrífero
BHCB	182085	Apocynaceae	Ditassa	retusa		Mart.	rupícola/terrestre	campestre	1112	Gontijo, F.D. & Tameirão Neto, E.	2016	São Joaquim de Bicas	Serra Azul/Serra das Farofas	Quadrilátero Ferrífero
BHCB	7356	Apocynaceae	Ditassa	retusa		Mart.	rupícola/terrestre	campestre	s.n.	Grandi, T.S.M. et al.	1986	Caeté	Serra da Piedade	Quadrilátero Ferrífero
MOBOT_BR	2824315	Apocynaceae	Ditassa	retusa		Mart.	rupícola/terrestre	campestre	19811B	Irwin, H.S. et al.	1968	Itabirito	Serra de Itabirito	Quadrilátero Ferrífero
NYBG_BR	971697	Apocynaceae	Ditassa	retusa		Mart.	rupícola/terrestre	campestre	19811B	Irwin, H.S. et al.	1968	Itabirito	Serra de Itabirito	Quadrilátero Ferrífero
BHCB	68788	Apocynaceae	Ditassa	retusa		Mart.	rupícola/terrestre	campestre	4635	Lombardi, J.A.	2002	Caeté	Serra da Piedade	Quadrilátero Ferrífero
MBM	270308	Apocynaceae	Ditassa	retusa		Mart.	rupícola/terrestre	campestre	4635	Lombardi, J.A.	2002	Caeté	Serra da Piedade	Quadrilátero Ferrífero
HUEFS	145914	Apocynaceae	Ditassa	retusa		Mart.	rupícola/terrestre	campestre	1285	Messias, M.C.T.B. et al.	2008	Ouro Preto	Serra do Antônio Pereira	Quadrilátero Ferrífero
BHCB	31923	Apocynaceae	Ditassa	retusa		Mart.	rupícola/terrestre	campestre	s.n.	n.m.	?	Caeté	Serra da Piedade	Quadrilátero Ferrífero
BHCB	37449	Apocynaceae	Ditassa	retusa		Mart.	rupícola/terrestre	campestre	s.n.	n.m.	?	Caeté	Serra da Piedade	Quadrilátero Ferrífero
FCAB	3863	Apocynaceae	Ditassa	retusa		Mart.	rupícola/terrestre	campestre	7	Paula, J. et al.	1986	Caeté	Serra da Piedade	Quadrilátero Ferrífero
BHCB	177283	Apocynaceae	Ditassa	retusa		Mart.	rupícola/terrestre	campestre	2121	Pivari, M.O.D. et al.	2015	Mariana	Serra do Antônio Pereira	Quadrilátero Ferrífero
CEPEC	84048	Apocynaceae	Ditassa	retusa		Mart.	rupícola/terrestre	campestre	324	Rapini, A. et al.	1997	Itabirito	Serra dos Inconfidentes	Quadrilátero Ferrífero
INPA	203405	Apocynaceae	Ditassa	retusa		Mart.	rupícola/terrestre	campestre	324	Rapini, A. et al.	1997	Itabirito	Serra dos Inconfidentes	Quadrilátero Ferrífero
MOBOT_BR	2826599	Apocynaceae	Ditassa	retusa		Mart.	rupícola/terrestre	campestre	s.n.	Rapini, A. et al.	1998	Itabirito	Serra dos Inconfidentes	Quadrilátero Ferrífero
NYBG_BR	971698	Apocynaceae	Ditassa	retusa		Mart.	rupícola/terrestre	campestre	324	Rapini, A. et al.	1997	Itabirito	Serra dos Inconfidentes	Quadrilátero Ferrífero
SPF	121788	Apocynaceae	Ditassa	retusa		Mart.	rupícola/terrestre	campestre	322	Rapini, A. et al.	1997	Caeté	Serra da Piedade	Quadrilátero Ferrífero
SPF	121789	Apocynaceae	Ditassa	retusa		Mart.	rupícola/terrestre	campestre	324	Rapini, A. et al.	1997	Itabirito	Serra dos Inconfidentes	Quadrilátero Ferrífero
SPF	132918	Apocynaceae	Ditassa	retusa		Mart.	rupícola/terrestre	campestre	677	Rapini, A. et al.	1998	Itabirito	Serra dos Inconfidentes	Quadrilátero Ferrífero
MBM	226207	Apocynaceae	Ditassa	retusa		Mart.	rupícola/terrestre	campestre	3132	Salino, A.	1997	Caeté	Serra da Piedade	Quadrilátero Ferrífero
SPF	130533	Apocynaceae	Ditassa	retusa		Mart.	rupícola/terrestre	campestre	3132	Salino, A.	1997	Caeté	Serra da Piedade	Quadrilátero Ferrífero
R-TIPOS	147840	Apocynaceae	Ditassa	retusa		Mart.	rupícola/terrestre	campestre	385	Silveira, A.A.	1905	Belo Horizonte	Serra do Curral	Quadrilátero Ferrífero
HBVIRTFLBRAS		Apocynaceae	Ditassa	tomentosa		(Decne.) Fontella	terrestre	campestre	s.n.	Warming, J.E.B.	1865	Caeté	Serra da Piedade	Quadrilátero Ferrífero
BHCB	182124	Apocynaceae	Forsteronia	velloziana		(A.DC.) Woodson	terrestre	florestal	s.n.	Braga, I.F. & Marques, N.S.	2016	Brumadinho	Serra Azul/Serra das Farofas	Quadrilátero Ferrífero
BHCB	117733	Apocynaceae	Forsteronia	velloziana		(A.DC.) Woodson	terrestre	florestal	1296	Carmo, F.F.	2007	Moeda	Marinho da Serra	Quadrilátero Ferrífero
BHCB	134059	Apocynaceae	Forsteronia	velloziana		(A.DC.) Woodson	terrestre	florestal	963	Carmo, F.F.	2007	Moeda	Marinho da Serra	Quadrilátero Ferrífero
MOBOT_BR	100779460	Apocynaceae	Forsteronia	velloziana		(A.DC.) Woodson	terrestre	florestal	8725	Mello-Barreto	1938	Belo Horizonte	Serra do Taquaril	Quadrilátero Ferrífero
BHCB	40639	Apocynaceae	Forsteronia	velloziana		(A.DC.) Woodson	terrestre	florestal	s.n.	n.m.	?	Brumadinho	Serra da Calçada	Quadrilátero Ferrífero
CESJ	2464	Apocynaceae	Hancornia	speciosa		Gomes	terrestre	campestre/savânico	s.n.	Roth, P.L.	1953	Belo Horizonte	Serra do Curral	Quadrilátero Ferrífero
BHCB	134085	Apocynaceae	Hemipogon	carassensis		(Malme) Rapini	terrestre	campestre	3773	Carmo, F.F.	2008	Catas Altas	Chapada de Canga	Quadrilátero Ferrífero
BHCB	68783	Apocynaceae	Hemipogon	carassensis		(Malme) Rapini	terrestre	campestre	4630	Lombardi, J.A.	2002	Caeté	Serra da Piedade	Quadrilátero Ferrífero
MBM	270301	Apocynaceae	Hemipogon	carassensis		(Malme) Rapini	terrestre	campestre	4630	Lombardi, J.A.	2002	Caeté	Serra da Piedade	Quadrilátero Ferrífero
MOBOT_BR	1179259	Apocynaceae	Hemipogon	carassensis		(Malme) Rapini	terrestre	campestre	9562	Mello-Barreto	1933	Belo Horizonte	Serra do Taquaril	Quadrilátero Ferrífero
BHCB	167351	Apocynaceae	Hemipogon	carassensis		(Malme) Rapini	terrestre	campestre	731	Miranda, E. et al.	2013	Nova Lima	Mina do Capitão do Mato	Quadrilátero Ferrífero
BHCB	167386	Apocynaceae	Hemipogon	carassensis		(Malme) Rapini	terrestre	campestre	773	Miranda, E. et al.	2013	Nova Lima	Mina do Capitão do Mato	Quadrilátero Ferrífero
BHCB	167684	Apocynaceae	Hemipogon	carassensis		(Malme) Rapini	terrestre	campestre	143	Miranda, E. et al.	2013	Belo Horizonte	Mina de Águas Claras	Quadrilátero Ferrífero
BHCB	167870	Apocynaceae	Hemipogon	carassensis		(Malme) Rapini	terrestre	campestre	41	Miranda, E. et al.	2013	Nova Lima	Mina do Capitão do Mato	Quadrilátero Ferrífero
BHCB	168192	Apocynaceae	Hemipogon	carassensis		(Malme) Rapini	terrestre	campestre	1291	Miranda, E. et al.	2013	Nova Lima	Mina do Capitão do Mato	Quadrilátero Ferrífero
BHCB	168420	Apocynaceae	Hemipogon	carassensis		(Malme) Rapini	terrestre	campestre	239	Miranda, E. et al.	2013	Belo Horizonte	Mina de Águas Claras	Quadrilátero Ferrífero
BHCB	176845	Apocynaceae	Hemipogon	carassensis		(Malme) Rapini	terrestre	campestre	126	Paiva, J.A.M. et al.	2015	Mariana	Serra do Antônio Pereira	Quadrilátero Ferrífero
BHCB	177246	Apocynaceae	Hemipogon	carassensis		(Malme) Rapini	terrestre	campestre	2084	Pivari, M.O.D. et al.	2015	Congonhas	RPPN Poço Fundo, próxima à Mina da Fabrica	Quadrilátero Ferrífero
HTSA	4941	Apocynaceae	Hemipogon	carassensis		(Malme) Rapini	terrestre	campestre	1679	Rapini, A. et al.	2008	Ibirité	Serra do Rola Moça	Quadrilátero Ferrífero
HUEFS	139907	Apocynaceae	Hemipogon	carassensis		(Malme) Rapini	terrestre	campestre	1679	Rapini, A. et al.	2008	Ibirité	Serra do Rola Moça	Quadrilátero Ferrífero
BHCB	165347	Apocynaceae	Hemipogon	carassensis		(Malme) Rapini	terrestre	campestre	1758	Souza, F.S. et al.	2013	Brumadinho	Serra da Calçada	Quadrilátero Ferrífero
BHCB	165357	Apocynaceae	Hemipogon	carassensis		(Malme) Rapini	terrestre	campestre	1768	Souza, F.S. et al.	2013	Brumadinho	Serra da Calçada	Quadrilátero Ferrífero
BHCB	165522	Apocynaceae	Hemipogon	carassensis		(Malme) Rapini	terrestre	campestre	2532	Souza, F.S. et al.	2013	Barão de Cocais	Serra do Baú	Quadrilátero Ferrífero
BHCB	165766	Apocynaceae	Hemipogon	carassensis		(Malme) Rapini	terrestre	campestre	2370	Souza, F.S. et al.	2013	Nova Lima	Mina do Capitão do Mato	Quadrilátero Ferrífero
BHCB	166015	Apocynaceae	Hemipogon	carassensis		(Malme) Rapini	terrestre	campestre	1841	Souza, F.S. et al.	2013	Congonhas	Mina da Fábrica	Quadrilátero Ferrífero
BHCB	75551	Apocynaceae	Hemipogon	carassensis		(Malme) Rapini	terrestre	campestre	604	Viana, P.L.	2002	Brumadinho	Serra da Calçada	Quadrilátero Ferrífero
BHCB	182020	Apocynaceae	Hemipogon	carassensis		(Malme) Rapini	terrestre	campestre	s.n.	Vidal, C.V. et al.	2016	Brumadinho	Serra Azul/Serra das Farofas	Quadrilátero Ferrífero
OUPR	300	Apocynaceae	Himatanthus	bracteatus		(A. DC.) Woodson	terrestre	florestal	s.n.	Badini, J.	1974	Ouro Preto	Serra do Antônio Pereira	Quadrilátero Ferrífero
CESJ	2276	Apocynaceae	Himatanthus	obovatus		(Müll. Arg.) Woodson	terrestre	campestre/savânico	s.n.	Roth, P.L.	1955	Belo Horizonte	Serra do Curral	Quadrilátero Ferrífero
BHCB	79767	Apocynaceae	Himatanthus	obovatus		(Müll. Arg.) Woodson	terrestre	campestre/savânico	487	Viana, P.L.	2002	Brumadinho	Serra da Calçada	Quadrilátero Ferrífero
BHCB	139611	Apocynaceae	Mandevilla	atroviolacea		(Stadelm.) Woodson	rupícola/terrestre	campestre	4765	Carmo, F.F.	2009	Ouro Preto	Serra do Itacolomi	Quadrilátero Ferrífero
MOBOT_BR	2804959	Apocynaceae	Mandevilla	atroviolacea		(Stadelm.) Woodson	rupícola/terrestre	campestre	19841	Irwin, H.S. et al.	1968	Itabirito	Serra de Itabirito	Quadrilátero Ferrífero
NYBG_BR	970991	Apocynaceae	Mandevilla	atroviolacea		(Stadelm.) Woodson	rupícola/terrestre	campestre	30211	Irwin, H.S. et al.	1971	Caeté	Serra da Piedade	Quadrilátero Ferrífero
UB	115012	Apocynaceae	Mandevilla	atroviolacea		(Stadelm.) Woodson	rupícola/terrestre	campestre	19841	Irwin, H.S. et al.	1968	Itabirito	Serra de Itabirito	Quadrilátero Ferrífero
UB	115015	Apocynaceae	Mandevilla	atroviolacea		(Stadelm.) Woodson	rupícola/terrestre	campestre	30211	Irwin, H.S. et al.	1971	Caeté	Serra da Piedade	Quadrilátero Ferrífero
MOBOT_BR	2802164	Apocynaceae	Mandevilla	atroviolacea		(Stadelm.) Woodson	rupícola/terrestre	campestre	4443	Magalhães, G.M.	1944	Caeté	Serra da Piedade	Quadrilátero Ferrífero
BHCB	56447	Apocynaceae	Mandevilla	atroviolacea		(Stadelm.) Woodson	rupícola/terrestre	campestre	269	Mota, R.C. & Marques, A.	2000	Caeté	Serra da Piedade	Quadrilátero Ferrífero
BHCB	40274	Apocynaceae	Mandevilla	atroviolacea		(Stadelm.) Woodson	rupícola/terrestre	campestre	s.n.	n.m.	?	Caeté	Serra da Piedade	Quadrilátero Ferrífero
HUEFS	228882	Apocynaceae	Mandevilla	emarginata		(Vell.) C.Ezcurra	terrestre	campestre	542	Cota, M.M.T.	2013	Brumadinho	Serra da Moeda	Quadrilátero Ferrífero
MOBOT_BR	2808347	Apocynaceae	Mandevilla	emarginata		(Vell.) C.Ezcurra	terrestre	campestre	1428	Magalhães, G.M.	1942	Belo Horizonte	Serra do Curral (Lagoa Seca)	Quadrilátero Ferrífero
NYBG_BR	970997	Apocynaceae	Mandevilla	emarginata		(Vell.) C.Ezcurra	terrestre	campestre	17185	Magalhães, G.M.	1960	Nova Lima	Serra da Mutuca	Quadrilátero Ferrífero
UB	115023	Apocynaceae	Mandevilla	emarginata		(Vell.) C.Ezcurra	terrestre	campestre	1428	Magalhães, G.M.	1942	Belo Horizonte	Serra do Curral (Lagoa Seca)	Quadrilátero Ferrífero
UB	115029	Apocynaceae	Mandevilla	emarginata		(Vell.) C.Ezcurra	terrestre	campestre	17185	Magalhães, G.M.	1960	Nova Lima	Serra da Mutuca	Quadrilátero Ferrífero
SPF	87208	Apocynaceae	Mandevilla	emarginata		(Vell.) C.Ezcurra	terrestre	campestre	s.n.	Martens, L.	1990	Brumadinho	Serra da Calçada	Quadrilátero Ferrífero
MOBOT_BR	2808393	Apocynaceae	Mandevilla	emarginata		(Vell.) C.Ezcurra	terrestre	campestre	5769	Moreira, J.I. & Williams, L.O.	1945	Belo Horizonte	Serra da Mutuca	Quadrilátero Ferrífero
BHCB	40259	Apocynaceae	Mandevilla	emarginata		(Vell.) C.Ezcurra	terrestre	campestre	s.n.	n.m.	?	Belo Horizonte	Serra do Curral	Quadrilátero Ferrífero
SPF	93931	Apocynaceae	Mandevilla	emarginata		(Vell.) C.Ezcurra	terrestre	campestre	13896	Sakuragui, C.M. et al.	1994	Brumadinho	Serra do Rola Moça	Quadrilátero Ferrífero
OUPR	11365	Apocynaceae	Mandevilla	emarginata		(Vell.) C.Ezcurra	terrestre	campestre	s.n.	Silva, J.L.	1997	Ouro Preto	Escola Técnica	Quadrilátero Ferrífero
BHCB	79722	Apocynaceae	Mandevilla	emarginata		(Vell.) C.Ezcurra	terrestre	campestre	400	Viana, P.L.	2002	Brumadinho	Serra da Calçada	Quadrilátero Ferrífero
MOBOT_BR	2808803	Apocynaceae	Mandevilla	emarginata		(Vell.) C.Ezcurra	terrestre	campestre	5570	Williams, L.O. & Assis, V.	1945	Belo Horizonte	Serra da Mutuca	Quadrilátero Ferrífero
SP	58787	Apocynaceae	Mandevilla	emarginata		(Vell.) C.Ezcurra	terrestre	campestre	5570	Williams, L.O. & Assis, V.	1945	Belo Horizonte	Serra da Mutuca	Quadrilátero Ferrífero
MCCA	1315	Apocynaceae	Mandevilla	hirsuta		(A.Rich.) K.Schum.	terrestre	campestre/florestal	22666	Brandão, M.	1992	Ibirité	Serra do Rola Moça	Quadrilátero Ferrífero
BHCB	129133	Apocynaceae	Mandevilla	illustris		(Vell.) Woodson	terrestre	campestre/savânico	27	Arruda, L.J. & Santos, L.M.	2007	Itabirito	Serra de Itabirito	Quadrilátero Ferrífero
SPF	87199	Apocynaceae	Mandevilla	illustris		(Vell.) Woodson	terrestre	campestre/savânico	231	Martens, L.	1988	Brumadinho	Serra da Calçada	Quadrilátero Ferrífero
SPF	87204	Apocynaceae	Mandevilla	illustris		(Vell.) Woodson	terrestre	campestre/savânico	505	Martens, L.	1990	Brumadinho	Serra da Calçada	Quadrilátero Ferrífero
SPF	87206	Apocynaceae	Mandevilla	illustris		(Vell.) Woodson	terrestre	campestre/savânico	506	Martens, L.	1990	Brumadinho	Serra da Calçada	Quadrilátero Ferrífero
SPF	87207	Apocynaceae	Mandevilla	illustris		(Vell.) Woodson	terrestre	campestre/savânico	507	Martens, L.	1990	Brumadinho	Serra da Calçada	Quadrilátero Ferrífero
BHCB	168278	Apocynaceae	Mandevilla	illustris		(Vell.) Woodson	terrestre	campestre/savânico	804	Miranda, E. et al.	2013	Nova Lima	Mina do Capitão do Mato	Quadrilátero Ferrífero
BHCB	73715	Apocynaceae	Mandevilla	illustris		(Vell.) Woodson	terrestre	campestre/savânico	371	Viana, P.L.	2001	Brumadinho	Serra da Calçada	Quadrilátero Ferrífero
ESA	ESA122091	Apocynaceae	Mandevilla	illustris		(Vell.) Woodson	terrestre	campestre/savânico	225	Vincent, R.C et al.	2000	Nova Lima	Serra do Rola Moça	Quadrilátero Ferrífero
BHCB	79770	Apocynaceae	Mandevilla	longiflora		(Desf.) Pichon	terrestre	campestre	485	Viana, P.L.	2002	Brumadinho	Serra da Calçada	Quadrilátero Ferrífero
MOBOT_BR	2803378	Apocynaceae	Mandevilla	longiflora		(Desf.) Pichon	terrestre	campestre	7524	Williams, L.O. & Assis, V.	1945	Nova Lima	Serra do Curral	Quadrilátero Ferrífero
SP	58788	Apocynaceae	Mandevilla	longiflora		(Desf.) Pichon	terrestre	campestre	7524	Williams, L.O. & Assis, V.	1945	Nova Lima	Serra do Curral	Quadrilátero Ferrífero
SP	4876	Apocynaceae	Mandevilla	martiana		(Stadelm.) Woodson	terrestre	campestre/florestal	s.n.	Hoehne, F.C.	1921	Barão de Cocais	Serra do Gongo Soco	Quadrilátero Ferrífero
MOBOT_BR	2808781	Apocynaceae	Mandevilla	martiana		(Stadelm.) Woodson	terrestre	campestre/florestal	19843	Irwin, H.S. et al.	1968	Itabirito	Serra de Itabirito	Quadrilátero Ferrífero
NYBG_BR	1183302	Apocynaceae	Mandevilla	martiana		(Stadelm.) Woodson	terrestre	campestre/florestal	28774	Irwin, H.S. et al.	1971	Caeté	Serra da Piedade	Quadrilátero Ferrífero
UB	115074	Apocynaceae	Mandevilla	martiana		(Stadelm.) Woodson	terrestre	campestre/florestal	19843	Irwin, H.S. et al.	1968	Itabirito	Serra de Itabirito	Quadrilátero Ferrífero
UB	115077	Apocynaceae	Mandevilla	martiana		(Stadelm.) Woodson	terrestre	campestre/florestal	28774	Irwin, H.S. et al.	1971	Caeté	Serra da Piedade	Quadrilátero Ferrífero
CESJ	9737	Apocynaceae	Mandevilla	martiana		(Stadelm.) Woodson	terrestre	campestre/florestal	s.n.	Krieger, L. & Câmara, U.C.	1970	Itabirito	Serra de Itabirito	Quadrilátero Ferrífero
SPF	87196	Apocynaceae	Mandevilla	martiana		(Stadelm.) Woodson	terrestre	campestre/florestal	109	Martens, L.	1989	Brumadinho	Serra da Calçada	Quadrilátero Ferrífero
SPF	87198	Apocynaceae	Mandevilla	martiana		(Stadelm.) Woodson	terrestre	campestre/florestal	227	Martens, L.	1990	Brumadinho	Serra da Calçada	Quadrilátero Ferrífero
BHCB	184332	Apocynaceae	Mandevilla	martiana		(Stadelm.) Woodson	terrestre	campestre/florestal	3689	Mota, R.C.	2016	Catas Altas	Chapada de Canga	Quadrilátero Ferrífero
OUPR	6437	Apocynaceae	Mandevilla	martiana		(Stadelm.) Woodson	terrestre	campestre/florestal	s.n.	Roschel, M.B.	1996	Ouro Preto	Serra do Antônio Pereira	Quadrilátero Ferrífero
MOBOT_BR	2801967	Apocynaceae	Mandevilla	martii		(Müll.Arg.) Pichon	terrestre	campestre	5740	Assis, V.	1945	Nova Lima	Serra da Mutuca	Quadrilátero Ferrífero
MOBOT_BR	2802054	Apocynaceae	Mandevilla	martii		(Müll.Arg.) Pichon	terrestre	campestre	5752	Assis, V.	1945	Nova Lima	Serra da Mutuca	Quadrilátero Ferrífero
OUPR	342	Apocynaceae	Mandevilla	martii		(Müll.Arg.) Pichon	terrestre	campestre	s.n.	Damázio, L.B.	?	Caeté	Serra da Piedade	Quadrilátero Ferrífero
OUPR	343	Apocynaceae	Mandevilla	martii		(Müll.Arg.) Pichon	terrestre	campestre	s.n.	Damázio, L.B.	?	Caeté	Serra da Piedade	Quadrilátero Ferrífero
OUPR	344	Apocynaceae	Mandevilla	martii		(Müll.Arg.) Pichon	terrestre	campestre	s.n.	Damázio, L.B.	?	Caeté	Serra da Piedade	Quadrilátero Ferrífero
UB	115000	Apocynaceae	Mandevilla	martii		(Müll.Arg.) Pichon	terrestre	campestre	1367	Mello-Barreto	1942	Belo Horizonte	Serra do Curral	Quadrilátero Ferrífero
BHCB	177916	Apocynaceae	Mandevilla	moricandiana		(A.DC.) Woodson	terrestre	campestre	2501	Barros, A.M. & Braga, I.F.	2015	Santa Bárbara	Serra da Gandarela	Quadrilátero Ferrífero
BHCB	149025	Apocynaceae	Mandevilla	moricandiana		(A.DC.) Woodson	terrestre	campestre	138	Mansur, T. & Vidal, C.V.	2011	Santa Bárbara	Serra da Gandarela	Quadrilátero Ferrífero
BHCB	149026	Apocynaceae	Mandevilla	moricandiana		(A.DC.) Woodson	terrestre	campestre	4989	Tameirão Neto, E. & Mansur, T.	2011	Santa Bárbara	Serra da Gandarela	Quadrilátero Ferrífero
BHCB	69914	Apocynaceae	Mandevilla	moricandiana		(A.DC.) Woodson	terrestre	campestre	536	Viana, P.L.	2002	Brumadinho	Serra da Calçada	Quadrilátero Ferrífero
BHCB	117148	Apocynaceae	Mandevilla	novocapitalis		Markgr.	terrestre	campestre/savânico	s.n.	Mendes, M.S. et al.	2007	Itabirito	Serra de Itabirito	Quadrilátero Ferrífero
BHCB	182078	Apocynaceae	Mandevilla	pohliana		(Stadelm.) A.H.Gentry	terrestre	campestre/savânico	s.n.	Braga, I.F. & Marques, N.S.	2016	São Joaquim de Bicas	Serra Azul/Serra das Farofas	Quadrilátero Ferrífero
BHCB	180798	Apocynaceae	Mandevilla	pohliana		(Stadelm.) A.H.Gentry	terrestre	campestre/savânico	3749	Carmo, F.F.	2008	Igarapé	Serra do Itatiaiuçu	Quadrilátero Ferrífero
OUPR	381	Apocynaceae	Mandevilla	pohliana		(Stadelm.) A.H.Gentry	terrestre	campestre/savânico	s.n.	Damázio, L.B.	?	Caeté	Serra da Piedade	Quadrilátero Ferrífero
NYBG_BR	971067	Apocynaceae	Mandevilla	pohliana		(Stadelm.) A.H.Gentry	terrestre	campestre/savânico	44624	Maguire, B. et al.	1959	Nova Lima	Serra do Rola Moça	Quadrilátero Ferrífero
SPF	87203	Apocynaceae	Mandevilla	pohliana		(Stadelm.) A.H.Gentry	terrestre	campestre/savânico	229	Martens, L.	1988	Brumadinho	Serra da Calçada	Quadrilátero Ferrífero
SPF	87205	Apocynaceae	Mandevilla	pohliana		(Stadelm.) A.H.Gentry	terrestre	campestre/savânico	230	Martens, L.	1988	Brumadinho	Serra da Calçada	Quadrilátero Ferrífero
SPF	142531	Apocynaceae	Mandevilla	pohliana		(Stadelm.) A.H.Gentry	terrestre	campestre/savânico	713	Martens, L.	1997	Brumadinho	Serra da Calçada	Quadrilátero Ferrífero
SPF	93919	Apocynaceae	Mandevilla	pohliana		(Stadelm.) A.H.Gentry	terrestre	campestre/savânico	13891	Sakuragui, C.M. et al.	1994	Brumadinho	Serra do Rola Moça	Quadrilátero Ferrífero
BHCB	165911	Apocynaceae	Mandevilla	sellowii		(Müll.Arg.) Woodson	terrestre	campestre	1931	Souza, F.S. et al.	2013	Barão de Cocais	Serra do Baú	Quadrilátero Ferrífero
BHCB	134086	Apocynaceae	Mandevilla	tenuifolia		(J.C.Mikan) Woodson	rupícola/terrestre	campestre	3792	Carmo, F.F.	2008	Catas Altas	Chapada de Canga	Quadrilátero Ferrífero
BHCB	180946	Apocynaceae	Mandevilla	tenuifolia		(J.C.Mikan) Woodson	rupícola/terrestre	campestre	3792	Carmo, F.F.	2008	Catas Altas	Chapada de Canga	Quadrilátero Ferrífero
OUPR	424	Apocynaceae	Mandevilla	tenuifolia		(J.C.Mikan) Woodson	rupícola/terrestre	campestre	s.n.	Dias, S.	1989	Ouro Preto	Botafogo	Quadrilátero Ferrífero
BHCB	182116	Apocynaceae	Mandevilla	tenuifolia		(J.C.Mikan) Woodson	rupícola/terrestre	campestre	1128	Gontijo, F.D. & Tameirão Neto, E.	2016	Brumadinho	Serra Azul/Serra das Farofas	Quadrilátero Ferrífero
BHCB	6569	Apocynaceae	Mandevilla	tenuifolia		(J.C.Mikan) Woodson	rupícola/terrestre	campestre	1923	Grandi, T.S.M. et al.	1985	Caeté	Serra da Piedade	Quadrilátero Ferrífero
BHCB	6941	Apocynaceae	Mandevilla	tenuifolia		(J.C.Mikan) Woodson	rupícola/terrestre	campestre	s.n.	Grandi, T.S.M. et al.	1985	Caeté	Serra da Piedade	Quadrilátero Ferrífero
FCAB	3706	Apocynaceae	Mandevilla	tenuifolia		(J.C.Mikan) Woodson	rupícola/terrestre	campestre	s.n.	Grandi, T.S.M. et al.	1985	Caeté	Serra da Piedade	Quadrilátero Ferrífero
FCAB	3711	Apocynaceae	Mandevilla	tenuifolia		(J.C.Mikan) Woodson	rupícola/terrestre	campestre	s.n.	Grandi, T.S.M. et al.	1985	Caeté	Serra da Piedade	Quadrilátero Ferrífero
SP	10028	Apocynaceae	Mandevilla	tenuifolia		(J.C.Mikan) Woodson	rupícola/terrestre	campestre	s.n.	Hoehne, F.C.	1916	Caeté	Serra da Piedade	Quadrilátero Ferrífero
NYBG_BR	971077	Apocynaceae	Mandevilla	tenuifolia		(J.C.Mikan) Woodson	rupícola/terrestre	campestre	30661	Irwin, H.S. et al.	1971	Caeté	Serra da Piedade	Quadrilátero Ferrífero
MBM	27736	Apocynaceae	Mandevilla	tenuifolia		(J.C.Mikan) Woodson	rupícola/terrestre	campestre	296	Kocziaki, C.	1973	Caeté	Serra da Piedade	Quadrilátero Ferrífero
BHCB	157202	Apocynaceae	Mandevilla	tenuifolia		(J.C.Mikan) Woodson	rupícola/terrestre	campestre	184	Lousada, J.M.	2011	Mariana	Serra do Antônio Pereira	Quadrilátero Ferrífero
MOBOT_BR	2807190	Apocynaceae	Mandevilla	tenuifolia		(J.C.Mikan) Woodson	rupícola/terrestre	campestre	4433	Magalhães, G.M.	1943	Nova Lima	Serra do Curral	Quadrilátero Ferrífero
SPF	87201	Apocynaceae	Mandevilla	tenuifolia		(J.C.Mikan) Woodson	rupícola/terrestre	campestre	106	Martens, L.	1988	Brumadinho	Serra da Calçada	Quadrilátero Ferrífero
HUEFS	145917	Apocynaceae	Mandevilla	tenuifolia		(J.C.Mikan) Woodson	rupícola/terrestre	campestre	1447	Messias, M.C.T.B. et al.	2007	Ouro Preto	Serra do Antônio Pereira	Quadrilátero Ferrífero
OUPR	20919	Apocynaceae	Mandevilla	tenuifolia		(J.C.Mikan) Woodson	rupícola/terrestre	campestre	1447	Messias, M.C.T.B. et al.	2007	Ouro Preto	Serra do Antônio Pereira	Quadrilátero Ferrífero
BHCB	168438	Apocynaceae	Mandevilla	tenuifolia		(J.C.Mikan) Woodson	rupícola/terrestre	campestre	364	Miranda, E. et al.	2013	Brumadinho	Serra da Calçada	Quadrilátero Ferrífero
BHCB	37463	Apocynaceae	Mandevilla	tenuifolia		(J.C.Mikan) Woodson	rupícola/terrestre	campestre	s.n.	n.m.	?	Belo Horizonte	Serra do Curral	Quadrilátero Ferrífero
BHCB	40246	Apocynaceae	Mandevilla	tenuifolia		(J.C.Mikan) Woodson	rupícola/terrestre	campestre	s.n.	n.m.	?	Caeté	Serra da Piedade	Quadrilátero Ferrífero
BHCB	40650	Apocynaceae	Mandevilla	tenuifolia		(J.C.Mikan) Woodson	rupícola/terrestre	campestre	s.n.	n.m.	?	Brumadinho	Serra da Calçada	Quadrilátero Ferrífero
BHCB	75866	Apocynaceae	Mandevilla	tenuifolia		(J.C.Mikan) Woodson	rupícola/terrestre	campestre	149	Oliveira, A.M. & Stehmann, J.R.	2002	Barão de Cocais	Mina do Brucutu	Quadrilátero Ferrífero
BHZB	4439	Apocynaceae	Mandevilla	tenuifolia		(J.C.Mikan) Woodson	rupícola/terrestre	campestre	s.n.	Pimentel, M. et al.	2003	Nova Lima	Mina do Capão Xavier	Quadrilátero Ferrífero
BHZB	8381	Apocynaceae	Mandevilla	tenuifolia		(J.C.Mikan) Woodson	rupícola/terrestre	campestre	3742	Rezende, S.G. et al.	2009	Mariana	Serra do Antônio Pereira	Quadrilátero Ferrífero
OUPR	6438	Apocynaceae	Mandevilla	tenuifolia		(J.C.Mikan) Woodson	rupícola/terrestre	campestre	307	Roschel, M.B.	1996	Ouro Preto	Serra do Antônio Pereira	Quadrilátero Ferrífero
BHCB	165595	Apocynaceae	Mandevilla	tenuifolia		(J.C.Mikan) Woodson	rupícola/terrestre	campestre	2240	Souza, F.S. et al.	2013	Nova Lima	Mina do Capitão do Mato	Quadrilátero Ferrífero
BHCB	166068	Apocynaceae	Mandevilla	tenuifolia		(J.C.Mikan) Woodson	rupícola/terrestre	campestre	1895	Souza, F.S. et al.	2013	Congonhas	Mina da Fábrica	Quadrilátero Ferrífero
ESA	ESA031109	Apocynaceae	Mandevilla	tenuifolia		(J.C.Mikan) Woodson	rupícola/terrestre	campestre	10125	Souza, V.C. et al.	1996	Caeté	Serra da Piedade	Quadrilátero Ferrífero
UEC	88047	Apocynaceae	Mandevilla	tenuifolia		(J.C.Mikan) Woodson	rupícola/terrestre	campestre	28248	Souza, V.C. et al.	1996	Caeté	Serra da Piedade	Quadrilátero Ferrífero
BHCB	149027	Apocynaceae	Mandevilla	tenuifolia		(J.C.Mikan) Woodson	rupícola/terrestre	campestre	4906	Tameirão Neto, E. & Mansur, T.	2011	Santa Bárbara	Serra da Gandarela	Quadrilátero Ferrífero
BHCB	79708	Apocynaceae	Mandevilla	tenuifolia		(J.C.Mikan) Woodson	rupícola/terrestre	campestre	279	Viana, P.L.	2001	Brumadinho	Serra da Calçada	Quadrilátero Ferrífero
BHCB	164279	Apocynaceae	Mandevilla	tenuifolia		(J.C.Mikan) Woodson	rupícola/terrestre	campestre	1116	Vidal, C.V. et al.	2011	Santa Bárbara	Serra do Baú	Quadrilátero Ferrífero
MOBOT_BR	2807131	Apocynaceae	Mandevilla	tenuifolia		(J.C.Mikan) Woodson	rupícola/terrestre	campestre	6389	Williams, L.O. & Assis, V.	1945	Nova Lima	Serra do Curral	Quadrilátero Ferrífero
BHCB	182123	Apocynaceae	Mandevilla	velame		(A.St.-Hil.) Pichon	terrestre	campestre	s.n.	Braga, I.F. & Marques, N.S.	2016	Igarapé	Serra Azul/Serra das Farofas	Quadrilátero Ferrífero
MCCA	1258	Apocynaceae	Mandevilla	velame		(A.St.-Hil.) Pichon	terrestre	campestre	28453	Brandão, U.	?	Ibirité	Serra do Rola Moça	Quadrilátero Ferrífero
SPF	87200	Apocynaceae	Mandevilla	velame		(A.St.-Hil.) Pichon	terrestre	campestre	68	Martens, L.	1988	Brumadinho	Serra da Calçada	Quadrilátero Ferrífero
SPF	149949	Apocynaceae	Mandevilla	velame		(A.St.-Hil.) Pichon	terrestre	campestre	728	Martens, L.	1994	Brumadinho	Serra da Calçada	Quadrilátero Ferrífero
UB	115011	Apocynaceae	Mandevilla	velame		(A.St.-Hil.) Pichon	terrestre	campestre	s.n.	Mendes, M.	1957	Nova Lima	Serra do Rola Moça	Quadrilátero Ferrífero
BHCB	167798	Apocynaceae	Mandevilla	velame		(A.St.-Hil.) Pichon	terrestre	campestre	1199	Miranda, E. et al.	2013	Nova Lima	Mina do Capitão do Mato	Quadrilátero Ferrífero
BHCB	167840	Apocynaceae	Mandevilla	velame		(A.St.-Hil.) Pichon	terrestre	campestre	11	Miranda, E. et al.	2013	Nova Lima	Mina do Capitão do Mato	Quadrilátero Ferrífero
HTSA	4940	Apocynaceae	Mandevilla	velame		(A.St.-Hil.) Pichon	terrestre	campestre	1677	Rapini, A. et al.	2008	Ibirité	Serra do Rola Moça	Quadrilátero Ferrífero
HUEFS	139905	Apocynaceae	Mandevilla	velame		(A.St.-Hil.) Pichon	terrestre	campestre	1677	Rapini, A. et al.	2008	Ibirité	Serra do Rola Moça	Quadrilátero Ferrífero
BHCB	165897	Apocynaceae	Mandevilla	velame		(A.St.-Hil.) Pichon	terrestre	campestre	2602	Souza, F.S. et al.	2013	Brumadinho	Córrego do Feijão	Quadrilátero Ferrífero
HUEFS	156780	Apocynaceae	Matelea	pedalis		(E.Fourn.) Fontella & E.A.Schwarz	terrestre	campestre/florestal	2734	Cardoso, D. et al.	2009	Brumadinho	Serra da Calçada	Quadrilátero Ferrífero
SPF	149952	Apocynaceae	Matelea	pedalis		(E.Fourn.) Fontella & E.A.Schwarz	terrestre	campestre/florestal	721	Martens, L.	1997	Brumadinho	Serra da Calçada	Quadrilátero Ferrífero
BHCB	79692	Apocynaceae	Matelea	pedalis		(E.Fourn.) Fontella & E.A.Schwarz	terrestre	campestre/florestal	203	Viana, P.L.	2001	Brumadinho	Serra da Calçada	Quadrilátero Ferrífero
BHCB	139609	Apocynaceae	Mesechites	mansoanus		(A.DC.) Woodson	terrestre	campestre/florestal	4737	Carmo, F.F.	2009	Igarapé		Quadrilátero Ferrífero
BHCB	182009	Apocynaceae	Minaria	acerosa		(Mart.) T.U.P.Konno & Rapini	rupícola/terrestre	campestre	s.n.	Braga, I.F. & Marques, N.S.	2016	Brumadinho	Serra Azul/Serra das Farofas	Quadrilátero Ferrífero
BHCB	181809	Apocynaceae	Minaria	acerosa		(Mart.) T.U.P.Konno & Rapini	rupícola/terrestre	campestre	s.n.	Brina, A.E.	2015	Itabirito	Serra de Itabirito	Quadrilátero Ferrífero
BHCB	180949	Apocynaceae	Minaria	acerosa		(Mart.) T.U.P.Konno & Rapini	rupícola/terrestre	campestre	3682	Carmo, F.F.	2008	Nova Lima	Serra do Rola Moça	Quadrilátero Ferrífero
BHCB	5856	Apocynaceae	Minaria	acerosa		(Mart.) T.U.P.Konno & Rapini	rupícola/terrestre	campestre	s.n.	Cunha, L.H. et al.	1985	Caeté	Serra da Piedade	Quadrilátero Ferrífero
FCAB	3852	Apocynaceae	Minaria	acerosa		(Mart.) T.U.P.Konno & Rapini	rupícola/terrestre	campestre	s.n.	Cunha, L.H. et al.	1985	Caeté	Serra da Piedade	Quadrilátero Ferrífero
BHCB	182008	Apocynaceae	Minaria	acerosa		(Mart.) T.U.P.Konno & Rapini	rupícola/terrestre	campestre	1086	Gontijo, F.D. & Tameirão Neto, E.	2016	Brumadinho	Serra Azul/Serra das Farofas	Quadrilátero Ferrífero
BHCB	5828	Apocynaceae	Minaria	acerosa		(Mart.) T.U.P.Konno & Rapini	rupícola/terrestre	campestre	1702	Grandi, T.S.M. et al.	1985	Caeté	Serra da Piedade	Quadrilátero Ferrífero
BHCB	5865	Apocynaceae	Minaria	acerosa		(Mart.) T.U.P.Konno & Rapini	rupícola/terrestre	campestre	1686	Grandi, T.S.M. et al.	1985	Caeté	Serra da Piedade	Quadrilátero Ferrífero
MBML-HERBARIO	7062	Apocynaceae	Minaria	acerosa		(Mart.) T.U.P.Konno & Rapini	rupícola/terrestre	campestre	s.n.	Grandi, T.S.M. et al.	1985	Caeté	Serra da Piedade	Quadrilátero Ferrífero
MOBOT_BR	428024	Apocynaceae	Minaria	acerosa		(Mart.) T.U.P.Konno & Rapini	rupícola/terrestre	campestre	30386	Irwin, H.S. et al.	1971	Caeté	Serra da Piedade	Quadrilátero Ferrífero
NYBG_BR	982245	Apocynaceae	Minaria	acerosa		(Mart.) T.U.P.Konno & Rapini	rupícola/terrestre	campestre	30386	Irwin, H.S. et al.	1971	Caeté	Serra da Piedade	Quadrilátero Ferrífero
NYBG_BR	982246	Apocynaceae	Minaria	acerosa		(Mart.) T.U.P.Konno & Rapini	rupícola/terrestre	campestre	30386	Irwin, H.S. et al.	1971	Caeté	Serra da Piedade	Quadrilátero Ferrífero
UEC	363	Apocynaceae	Minaria	acerosa		(Mart.) T.U.P.Konno & Rapini	rupícola/terrestre	campestre	30386	Irwin, H.S. et al.	1971	Caeté	Serra da Piedade	Quadrilátero Ferrífero
CESJ	15554	Apocynaceae	Minaria	acerosa		(Mart.) T.U.P.Konno & Rapini	rupícola/terrestre	campestre	s.n.	Krieger, L. et al.	1955	Belo Horizonte	Serra do Curral	Quadrilátero Ferrífero
HUFU	35428	Apocynaceae	Minaria	acerosa		(Mart.) T.U.P.Konno & Rapini	rupícola/terrestre	campestre	15554	Krieger, L. et al.	1955	Belo Horizonte	Serra do Curral	Quadrilátero Ferrífero
ICN	15952	Apocynaceae	Minaria	acerosa		(Mart.) T.U.P.Konno & Rapini	rupícola/terrestre	campestre	s.n.	Magalhães, G.M.	1958	Brumadinho	Serra do Rola Moça	Quadrilátero Ferrífero
UB	117874	Apocynaceae	Minaria	acerosa		(Mart.) T.U.P.Konno & Rapini	rupícola/terrestre	campestre	s.n.	Magalhães, G.M.	1958	Brumadinho	Serra do Rola Moça	Quadrilátero Ferrífero
UB	117879	Apocynaceae	Minaria	acerosa		(Mart.) T.U.P.Konno & Rapini	rupícola/terrestre	campestre	s.n.	Magalhães, G.M.	1958	Nova Lima	Serra da Mutuca	Quadrilátero Ferrífero
BHCB	55040	Apocynaceae	Minaria	acerosa		(Mart.) T.U.P.Konno & Rapini	rupícola/terrestre	campestre	s.n.	Mello-Barreto	1933	Belo Horizonte	Serra do Taquaril	Quadrilátero Ferrífero
BHCB	55041	Apocynaceae	Minaria	acerosa		(Mart.) T.U.P.Konno & Rapini	rupícola/terrestre	campestre	s.n.	Mello-Barreto	1934	Belo Horizonte	Serra do Curral	Quadrilátero Ferrífero
BHCB	164005	Apocynaceae	Minaria	acerosa		(Mart.) T.U.P.Konno & Rapini	rupícola/terrestre	campestre	s.n.	Mendes, M.S. et al.	2011	Ouro Preto	Miguel Burnier	Quadrilátero Ferrífero
BHCB	5931	Apocynaceae	Minaria	acerosa		(Mart.) T.U.P.Konno & Rapini	rupícola/terrestre	campestre	1666	Sander, E.B.	1985	Caeté	Serra da Piedade	Quadrilátero Ferrífero
SPF	95023	Apocynaceae	Minaria	acerosa		(Mart.) T.U.P.Konno & Rapini	rupícola/terrestre	campestre	1666	Sander, E.B.	1985	Caeté	Serra da Piedade	Quadrilátero Ferrífero
BHCB	60631	Apocynaceae	Minaria	acerosa		(Mart.) T.U.P.Konno & Rapini	rupícola/terrestre	campestre	10135	Souza, V.C. et al.	1996	Caeté	Serra da Piedade	Quadrilátero Ferrífero
ESA	ESA031379	Apocynaceae	Minaria	acerosa		(Mart.) T.U.P.Konno & Rapini	rupícola/terrestre	campestre	10135	Souza, V.C. et al.	1996	Caeté	Serra da Piedade	Quadrilátero Ferrífero
MBM	244556	Apocynaceae	Minaria	acerosa		(Mart.) T.U.P.Konno & Rapini	rupícola/terrestre	campestre	10135	Souza, V.C. et al.	1996	Caeté	Serra da Piedade	Quadrilátero Ferrífero
SPF	135717	Apocynaceae	Minaria	acerosa		(Mart.) T.U.P.Konno & Rapini	rupícola/terrestre	campestre	10135	Souza, V.C. et al.	1996	Caeté	Serra da Piedade	Quadrilátero Ferrífero
MOBOT_BR	427324	Apocynaceae	Minaria	acerosa		(Mart.) T.U.P.Konno & Rapini	rupícola/terrestre	campestre	6350	Williams, L.O. & Assis, V.	1945	Nova Lima	Serra do Curral	Quadrilátero Ferrífero
NYBG_BR	971809	Apocynaceae	Minaria	acerosa		(Mart.) T.U.P.Konno & Rapini	rupícola/terrestre	campestre	6350	Williams, L.O. & Assis, V.	1945	Nova Lima	Serra do Curral	Quadrilátero Ferrífero
SP	54865	Apocynaceae	Minaria	acerosa		(Mart.) T.U.P.Konno & Rapini	rupícola/terrestre	campestre	6350	Williams, L.O. & Assis, V.	1945	Nova Lima	Serra do Curral	Quadrilátero Ferrífero
BHCB	139614	Apocynaceae	Minaria	decussata		(Mart.) T.U.P.Konno & Rapini	rupícola/terrestre	campestre	4918	Carmo, F.F.	2009	Rio Acima	Serra da Água Limpa	Quadrilátero Ferrífero
BHCB	139615	Apocynaceae	Minaria	decussata		(Mart.) T.U.P.Konno & Rapini	rupícola/terrestre	campestre	5009	Carmo, F.F.	2010	Moeda	Marinho da Serra	Quadrilátero Ferrífero
BHCB	181137	Apocynaceae	Minaria	decussata		(Mart.) T.U.P.Konno & Rapini	rupícola/terrestre	campestre	3590	Carmo, F.F.	2008	Igarapé	Serra do Itatiaiuçu	Quadrilátero Ferrífero
BHCB	181138	Apocynaceae	Minaria	decussata		(Mart.) T.U.P.Konno & Rapini	rupícola/terrestre	campestre	3770	Carmo, F.F.	2008	Igarapé	Serra do Itatiaiuçu	Quadrilátero Ferrífero
BHCB	181139	Apocynaceae	Minaria	decussata		(Mart.) T.U.P.Konno & Rapini	rupícola/terrestre	campestre	3660	Carmo, F.F.	2008	Igarapé	Serra do Itatiaiuçu	Quadrilátero Ferrífero
BHCB	182033	Apocynaceae	Minaria	decussata		(Mart.) T.U.P.Konno & Rapini	rupícola/terrestre	campestre	1098	Gontijo, F.D. & Tameirão Neto, E.	2016	Brumadinho	Serra Azul/Serra das Farofas	Quadrilátero Ferrífero
BHCB	7365	Apocynaceae	Minaria	decussata		(Mart.) T.U.P.Konno & Rapini	rupícola/terrestre	campestre	2226	Grandi, T.S.M. et al.	1986	Caeté	Serra da Piedade	Quadrilátero Ferrífero
FCAB	3864	Apocynaceae	Minaria	decussata		(Mart.) T.U.P.Konno & Rapini	rupícola/terrestre	campestre	2226	Grandi, T.S.M. et al.	1986	Caeté	Serra da Piedade	Quadrilátero Ferrífero
BHCB	68785	Apocynaceae	Minaria	decussata		(Mart.) T.U.P.Konno & Rapini	rupícola/terrestre	campestre	4632	Lombardi, J.A.	2002	Caeté	Serra da Piedade	Quadrilátero Ferrífero
MBM	270305	Apocynaceae	Minaria	decussata		(Mart.) T.U.P.Konno & Rapini	rupícola/terrestre	campestre	4632	Lombardi, J.A.	2002	Caeté	Serra da Piedade	Quadrilátero Ferrífero
SPF	152881	Apocynaceae	Minaria	decussata		(Mart.) T.U.P.Konno & Rapini	rupícola/terrestre	campestre	4632	Lombardi, J.A.	2002	Caeté	Serra da Piedade	Quadrilátero Ferrífero
OUPR	20413	Apocynaceae	Minaria	decussata		(Mart.) T.U.P.Konno & Rapini	rupícola/terrestre	campestre	1320	Messias, M.C.T.B. & Tonaco, A.C.	2007	Ouro Preto	Camarinhas	Quadrilátero Ferrífero
HUEFS	145919	Apocynaceae	Minaria	decussata		(Mart.) T.U.P.Konno & Rapini	rupícola/terrestre	campestre	1669	Messias, M.C.T.B. et al.	2007	Ouro Preto	Serra do Antônio Pereira	Quadrilátero Ferrífero
OUPR	20434	Apocynaceae	Minaria	decussata		(Mart.) T.U.P.Konno & Rapini	rupícola/terrestre	campestre	1337	Messias, M.C.T.B. et al.	2007	Caeté	Serra da Piedade	Quadrilátero Ferrífero
SPF	132917	Apocynaceae	Minaria	decussata		(Mart.) T.U.P.Konno & Rapini	rupícola/terrestre	campestre	676	Rapini, A. et al.	1998	Itabirito	Serra dos Inconfidentes	Quadrilátero Ferrífero
BHZB	8382	Apocynaceae	Minaria	decussata		(Mart.) T.U.P.Konno & Rapini	rupícola/terrestre	campestre	3744	Rezende, S.G. et al.	2009	Mariana	Serra do Antônio Pereira	Quadrilátero Ferrífero
OUPR	5443	Apocynaceae	Minaria	decussata		(Mart.) T.U.P.Konno & Rapini	rupícola/terrestre	campestre	346	Roschel, M.B.	1996	Ouro Preto	Serra do Antônio Pereira	Quadrilátero Ferrífero
HBVIRTFLBRAS		Apocynaceae	Minaria	decussata		(Mart.) T.U.P.Konno & Rapini	rupícola/terrestre	campestre	s.n.	Warming, J.E.B.	1865	Caeté	Serra da Piedade	Quadrilátero Ferrífero
CESJ	16329	Apocynaceae	Minaria	micromeria		(Decne.) T.U.P.Konno & Rapini	rupícola/terrestre	campestre	16329	Roth, P.L.	1974	Belo Horizonte	Serra do Curral	Quadrilátero Ferrífero
SPF	146593	Apocynaceae	Minaria	micromeria		(Decne.) T.U.P.Konno & Rapini	rupícola/terrestre	campestre	s.n.	Roth, P.L.	1974	Belo Horizonte	Serra do Curral	Quadrilátero Ferrífero
MOBOT_BR	428967	Apocynaceae	Minaria	micromeria		(Decne.) T.U.P.Konno & Rapini	rupícola/terrestre	campestre	5700	Williams, L.O. & Assis, V.	1945	Nova Lima	Serra da Mutuca	Quadrilátero Ferrífero
IPA	12539	Apocynaceae	Minaria	monocoronata		(Rapini) T.U.P.Konno & Rapini	rupícola/terrestre	campestre	61-3713	Andrade-Lima	1961	Belo Horizonte	Serra do Rola Moça	Quadrilátero Ferrífero
MOBOT_BR	2611583	Apocynaceae	Minaria	monocoronata		(Rapini) T.U.P.Konno & Rapini	rupícola/terrestre	campestre	3734	Andrade-Lima	1961	Brumadinho	Serra do Rola Moça	Quadrilátero Ferrífero
HURB	12718	Apocynaceae	Minaria	monocoronata		(Rapini) T.U.P.Konno & Rapini	rupícola/terrestre	campestre	500	n.m.	2012	Ibirité	Serra do Rola Moça	Quadrilátero Ferrífero
HUEFS	220967	Apocynaceae	Minaria	monocoronata		(Rapini) T.U.P.Konno & Rapini	rupícola/terrestre	campestre	500	Ribeiro, P.L.	2012	Ibirité	Serra do Rola Moça	Quadrilátero Ferrífero
BHCB	25014	Apocynaceae	Minaria	monocoronata		(Rapini) T.U.P.Konno & Rapini	rupícola/terrestre	campestre	s.n.	Teixeira, W.A.	1994	Itabirito	Serra de Itabirito	Quadrilátero Ferrífero
BHCB	98374	Apocynaceae	Minaria	monocoronata		(Rapini) T.U.P.Konno & Rapini	rupícola/terrestre	campestre	s.n.	Teixeira, W.A.	2004	Itabirito	Serra de Itabirito	Quadrilátero Ferrífero
F_BOTANY_BR	V0048899F	Apocynaceae	Minaria	monocoronata		(Rapini) T.U.P.Konno & Rapini	rupícola/terrestre	campestre	s.n.	Teixeira, W.A.	1994	?		Quadrilátero Ferrífero
MOBOT_BR	2611582	Apocynaceae	Minaria	monocoronata		(Rapini) T.U.P.Konno & Rapini	rupícola/terrestre	campestre	s.n.	Teixeira, W.A.	1994	Itabirito	Serra de Itabirito	Quadrilátero Ferrífero
BHCB	134067	Apocynaceae	Odontadenia	gracilipes		(Stadelm.) Woodson	terrestre	campestre	2941	Carmo, F.F.	2008	Nova Lima	Serra do Rola Moça	Quadrilátero Ferrífero
MOBOT_BR	2817223	Apocynaceae	Odontadenia	lutea		(Vell.) Markgr.	terrestre	campestre/savânico	4436	Magalhães, G.M.	1943	Belo Horizonte	Serra do Taquaril	Quadrilátero Ferrífero
UEC	119682	Apocynaceae	Odontadenia	lutea		(Vell.) Markgr.	terrestre	campestre/savânico	1185	Rodrigues, R.S. et al.	2001	Caeté	Serra da Piedade	Quadrilátero Ferrífero
CESJ	2552	Apocynaceae	Odontadenia	lutea		(Vell.) Markgr.	terrestre	campestre/savânico	2552	Roth, P.L.	1953	Belo Horizonte	Serra do Curral	Quadrilátero Ferrífero
HUEFS	145923	Apocynaceae	Orthosia	scoparia		(Nutt.) Liede & Meve	terrestre	campestre	2187	Messias, M.C.T.B. et al.	2007	Ouro Preto	Serra do Antônio Pereira	Quadrilátero Ferrífero
SPF	93961	Apocynaceae	Oxypetalum	appendiculatum		Mart.	terrestre	campestre	CFCR13801	Atkins, S. et al.	1994	Ouro Preto	Próximo à Vila Residencial Samarco e ao Córrego Nacionalidade.	Quadrilátero Ferrífero
OUPR	873	Apocynaceae	Oxypetalum	appendiculatum		Mart.	terrestre	campestre	s.n.	Badini, J.	1945	Ouro Preto	Morro do Cruzeiro, Campus da UFOP	Quadrilátero Ferrífero
OUPR	881	Apocynaceae	Oxypetalum	appendiculatum		Mart.	terrestre	campestre	s.n.	Badini, J.	1944	Ouro Preto	Águas Férreas	Quadrilátero Ferrífero
BHCB	118435	Apocynaceae	Oxypetalum	appendiculatum		Mart.	terrestre	campestre	2836	Carmo, F.F.	2008	Nova Lima	Serra do Rola Moça	Quadrilátero Ferrífero
BHCB	134066	Apocynaceae	Oxypetalum	appendiculatum		Mart.	terrestre	campestre	2911	Carmo, F.F.	2008	Nova Lima	Serra do Rola Moça	Quadrilátero Ferrífero
BHCB	181141	Apocynaceae	Oxypetalum	appendiculatum		Mart.	terrestre	campestre	3680	Carmo, F.F.	2008	Nova Lima	Serra do Rola Moça	Quadrilátero Ferrífero
BHCB	181142	Apocynaceae	Oxypetalum	appendiculatum		Mart.	terrestre	campestre	4314	Carmo, F.F.	2009	Igarapé	Serra do Itatiaiuçu	Quadrilátero Ferrífero
BHCB	31928	Apocynaceae	Oxypetalum	appendiculatum		Mart.	terrestre	campestre	1252	Lombardi, J.A.	1996	Caeté	Serra da Piedade	Quadrilátero Ferrífero
BHCB	176829	Apocynaceae	Oxypetalum	appendiculatum		Mart.	terrestre	campestre	106	Paiva, J.A.M. et al.	2015	Congonhas	RPPN Poço Fundo, próxima à Mina da Fabrica	Quadrilátero Ferrífero
SPF	121793	Apocynaceae	Oxypetalum	appendiculatum		Mart.	terrestre	campestre	326	Rapini, A. et al.	1997	Itabirito	Serra dos Inconfidentes	Quadrilátero Ferrífero
BHCB	165628	Apocynaceae	Oxypetalum	appendiculatum		Mart.	terrestre	campestre	2427	Souza, F.S. et al.	2013	Congonhas	Mina da Fábrica	Quadrilátero Ferrífero
BHCB	165793	Apocynaceae	Oxypetalum	appendiculatum		Mart.	terrestre	campestre	2008	Souza, F.S. et al.	2013	Nova Lima	Mina do Capitão do Mato	Quadrilátero Ferrífero
BHCB	165801	Apocynaceae	Oxypetalum	appendiculatum		Mart.	terrestre	campestre	2016	Souza, F.S. et al.	2013	Nova Lima	Mina do Capitão do Mato	Quadrilátero Ferrífero
BHCB	165861	Apocynaceae	Oxypetalum	appendiculatum		Mart.	terrestre	campestre	2349	Souza, F.S. et al.	2013	Nova Lima	Mina do Capitão do Mato	Quadrilátero Ferrífero
BHCB	52082	Apocynaceae	Oxypetalum	appendiculatum		Mart.	terrestre	campestre	2639A	Stehmann, J.R. & Morais, P.O.	2000	Brumadinho	Serra da Calçada	Quadrilátero Ferrífero
BHCB	69916	Apocynaceae	Oxypetalum	appendiculatum		Mart.	terrestre	campestre	538	Viana, P.L.	2002	Brumadinho	Serra da Calçada	Quadrilátero Ferrífero
BHCB	176936	Apocynaceae	Oxypetalum	banksii		R.Br. ex Schult.	terrestre	campestre	228	Paiva, J.A.M. et al.	2015	Congonhas	RPPN Poço Fundo, próxima à Mina da Fabrica	Quadrilátero Ferrífero
SPF	93910	Apocynaceae	Oxypetalum	erectum		Mart.	terrestre	campestre	CFCR13904	Atkins, S. et al.	1994	Brumadinho	Serra do Rola Moça	Quadrilátero Ferrífero
OUPR	892	Apocynaceae	Oxypetalum	erectum		Mart.	terrestre	campestre	s.n.	Badini, J.	1974	Itabirito	Serra de Itabirito	Quadrilátero Ferrífero
BHCB	134072	Apocynaceae	Oxypetalum	erectum		Mart.	terrestre	campestre	3405	Carmo, F.F. & Ribeiro, L.C.	2008	Ouro Preto	Serra do Capanema	Quadrilátero Ferrífero
HBVIRTFLBRAS		Apocynaceae	Oxypetalum	erectum		Mart.	terrestre	campestre	128	Claussen, P.	1840	Caeté	Serra da Piedade	Quadrilátero Ferrífero
MOBOT_BR	2828411	Apocynaceae	Oxypetalum	erectum		Mart.	terrestre	campestre	128	Claussen, P.	1840	Caeté	Serra da Piedade	Quadrilátero Ferrífero
OUPR	899	Apocynaceae	Oxypetalum	erectum		Mart.	terrestre	campestre	s.n.	Damázio, L.B.	?	Caeté	Serra da Piedade	Quadrilátero Ferrífero
BHCB	177925	Apocynaceae	Oxypetalum	erectum		Mart.	terrestre	campestre	601	Gontijo, F.D.	2015	Santa Bárbara	Serra da Gandarela	Quadrilátero Ferrífero
BHCB	7032	Apocynaceae	Oxypetalum	erectum		Mart.	terrestre	campestre	2173	Grandi, T.S.M. et al.	1985	Caeté	Serra da Piedade	Quadrilátero Ferrífero
MOBOT_BR	2828129	Apocynaceae	Oxypetalum	erectum		Mart.	terrestre	campestre	30218	Irwin, H.S. et al.	1971	Belo Horizonte	Serra do Curral	Quadrilátero Ferrífero
NYBG_BR	971929	Apocynaceae	Oxypetalum	erectum		Mart.	terrestre	campestre	30218	Irwin, H.S. et al.	1971	Caeté	Serra da Piedade	Quadrilátero Ferrífero
NYBG_BR	971921	Apocynaceae	Oxypetalum	erectum		Mart.	terrestre	campestre	44623	Maguire, B. et al.	1959	Nova Lima	Serra do Rola Moça	Quadrilátero Ferrífero
BHCB	55034	Apocynaceae	Oxypetalum	erectum		Mart.	terrestre	campestre	s.n.	Markgraf, F. & Brade, A.C.	1938	Belo Horizonte	Serra do Taquaril	Quadrilátero Ferrífero
SPF	87216	Apocynaceae	Oxypetalum	erectum		Mart.	terrestre	campestre	33	Martens, L.	1988	Brumadinho	Serra da Calçada	Quadrilátero Ferrífero
BHCB	62341	Apocynaceae	Oxypetalum	erectum		Mart.	terrestre	campestre	347	Mota, R.C. & Marques, A.	2001	Caeté	Serra da Piedade	Quadrilátero Ferrífero
BHCB	165767	Apocynaceae	Oxypetalum	erectum		Mart.	terrestre	campestre	2371	Souza, F.S. et al.	2013	Nova Lima	Mina do Capitão do Mato	Quadrilátero Ferrífero
BHCB	165796	Apocynaceae	Oxypetalum	erectum		Mart.	terrestre	campestre	2011	Souza, F.S. et al.	2013	Nova Lima	Mina do Capitão do Mato	Quadrilátero Ferrífero
BHCB	165853	Apocynaceae	Oxypetalum	erectum		Mart.	terrestre	campestre	2341	Souza, F.S. et al.	2013	Nova Lima	Mina do Capitão do Mato	Quadrilátero Ferrífero
BHCB	166086	Apocynaceae	Oxypetalum	erectum		Mart.	terrestre	campestre	1913	Souza, F.S. et al.	2013	Congonhas	Mina da Fábrica	Quadrilátero Ferrífero
BHCB	149028	Apocynaceae	Oxypetalum	erectum		Mart.	terrestre	campestre	4907	Tameirão Neto, E. et al.	2011	Santa Bárbara	Serra da Gandarela	Quadrilátero Ferrífero
UFP	76331	Apocynaceae	Oxypetalum	erectum		Mart.	terrestre	campestre	4907	Tameirão Neto, E. et al.	2011	Santa Bárbara	Serra da Gandarela	Quadrilátero Ferrífero
HBVIRTFLBRAS		Apocynaceae	Oxypetalum	erectum		Mart.	terrestre	campestre	s.n.	Warming, J.E.B.	1865	Caeté	Serra da Piedade	Quadrilátero Ferrífero
SP	25130	Apocynaceae	Oxypetalum	erostre		E.Fourn.	terrestre	campestre	5910	Hoehne, F.C.	1915	Caeté	Serra da Piedade	Quadrilátero Ferrífero
BHCB	177965	Apocynaceae	Oxypetalum	foliosum		Mart.	terrestre	campestre	2521	Barros, A.M. & Vasconcelos, F.B.	2015	Santa Bárbara	Serra da Gandarela	Quadrilátero Ferrífero
BHCB	117747	Apocynaceae	Oxypetalum	glabrum		(Decne.) Malme	terrestre	campestre	254	Carmo, F.F.	2007	Itabirito	Serra do Capanema	Quadrilátero Ferrífero
BHCB	134069	Apocynaceae	Oxypetalum	insigne		(Decne.) Malme	terrestre	campestre	3050	Carmo, F.F.	2008	Igarapé	Serra do Itatiaiuçu	Quadrilátero Ferrífero
SP	25082	Apocynaceae	Oxypetalum	insigne		(Decne.) Malme	terrestre	campestre	s.n.	Hoehne, F.C.	1915	Caeté	Serra da Piedade	Quadrilátero Ferrífero
BHCB	117757	Apocynaceae	Oxypetalum	minarum		E.Fourn.	terrestre	campestre	2523	Carmo, F.F.	2008	Ouro Preto	Serra do Capanema	Quadrilátero Ferrífero
HUEFS	156774	Apocynaceae	Oxypetalum	strictum		Mart.	terrestre	campestre	2728	Cardoso, D. et al.	2009	Brumadinho	Serra da Calçada	Quadrilátero Ferrífero
BHCB	102	Apocynaceae	Oxypetalum	strictum		Mart.	terrestre	campestre	s.n.	Mello-Barreto	1943	Belo Horizonte	Serra do Taquaril	Quadrilátero Ferrífero
BHCB	40082	Apocynaceae	Oxypetalum	strictum		Mart.	terrestre	campestre	s.n.	n.m.	?	Brumadinho	Serra da Calçada	Quadrilátero Ferrífero
BHCB	55033	Apocynaceae	Oxypetalum	strictum		Mart.	terrestre	campestre	s.n.	Williams, L.O. & Assis, V.	1945	Belo Horizonte	Serra do Taquaril	Quadrilátero Ferrífero
BHCB	134062	Apocynaceae	Oxypetalum	warmingii		(E.Fourn.) Fontella & Marquete	terrestre	campestre	2851	Carmo, F.F.	2008	Igarapé	Serra do Itatiaiuçu	Quadrilátero Ferrífero
OUPR	911	Apocynaceae	Oxypetalum	wightianum		Hook. & Arn.	terrestre	campestre	s.n.	Badini, J.	1942	Ouro Preto	Taquaral	Quadrilátero Ferrífero
OUPR	912	Apocynaceae	Oxypetalum	wightianum		Hook. & Arn.	terrestre	campestre	s.n.	Badini, J.	1972	Ouro Preto	Serra do Antônio Pereira	Quadrilátero Ferrífero
OUPR	973	Apocynaceae	Oxypetalum	wightianum		Hook. & Arn.	terrestre	campestre	s.n.	Badini, J.	1974	Ouro Preto	Serra do Antônio Pereira	Quadrilátero Ferrífero
OUPR	978	Apocynaceae	Oxypetalum	wightianum		Hook. & Arn.	terrestre	campestre	s.n.	Badini, J.	1980	Ouro Preto	Serra do Antônio Pereira	Quadrilátero Ferrífero
SPF	128290	Apocynaceae	Oxypetalum	wightianum		Hook. & Arn.	terrestre	campestre	s.n.	Badini, J.	1974	Ouro Preto	Serra do Antônio Pereira	Quadrilátero Ferrífero
BHCB	98376	Apocynaceae	Oxypetalum	wightianum		Hook. & Arn.	terrestre	campestre	s.n.	Teixeira, W.A.	2004	Itabirito	Serra de Itabirito	Quadrilátero Ferrífero
BHCB	181143	Apocynaceae	Peplonia	organensis		(E.Fourn.) Fontella & Rapini	terrestre	campestre	3531	Carmo, F.F. & Ribeiro, L.C.	2008	Santa Bárbara	Serra da Gandarela	Quadrilátero Ferrífero
NYBG_BR	1131682	Apocynaceae	Prestonia	bahiensis		Müll.Arg.	terrestre	campestre/florestal	30355	Irwin, H.S. et al.	1971	Caeté	Serra da Piedade	Quadrilátero Ferrífero
NYBG_BR	1131617	Apocynaceae	Prestonia	coalita		(Vell.) Woodson	terrestre	campestre/florestal	30519	Irwin, H.S. et al.	1971	Caeté	Serra da Piedade	Quadrilátero Ferrífero
SP	121508	Apocynaceae	Prestonia	coalita		(Vell.) Woodson	terrestre	campestre/florestal	30519	Irwin, H.S. et al.	1971	Caeté	Serra da Piedade	Quadrilátero Ferrífero
NYBG_BR	1131630	Apocynaceae	Prestonia	coalita		(Vell.) Woodson	terrestre	campestre/florestal	3214	Magalhães, G.M.	1942	Belo Horizonte	Serra do Curral	Quadrilátero Ferrífero
CESJ	2260	Apocynaceae	Prestonia	erecta		(Malme) J.F.Morales	terrestre	campestre/savânico	2260	Roth, P.L.	1955	Belo Horizonte	Serra do Curral	Quadrilátero Ferrífero
SPF	84919	Apocynaceae	Secondatia	floribunda		A.DC.	terrestre	campestre	605	Martens, L.	1993	Brumadinho	Serra da Calçada	Quadrilátero Ferrífero
BHCB	182127	Apocynaceae	Temnadenia	violacea		(Vell.) Miers	terrestre	campestre/florestal	s.n.	Braga, I.F. & Marques, N.S.	2016	Igarapé	Serra Azul/Serra das Farofas	Quadrilátero Ferrífero
NYBG_BR	971411	Apocynaceae	Temnadenia	violacea		(Vell.) Miers	terrestre	campestre/florestal	19800	Irwin, H.S. et al.	1968	Itabirito	Serra de Itabirito	Quadrilátero Ferrífero
BHCB	118326	Aquifoliaceae	Ilex	affinis		Gardner	terrestre	campestre/florestal	s.n.	Mendes, M.S. et al.	2007	Itabirito	Serra de Itabirito	Quadrilátero Ferrífero
BHCB	105361	Aquifoliaceae	Ilex	affinis		Gardner	terrestre	campestre/florestal	3339	Mota, R.C.	2007	Mariana	Serra do Antônio Pereira	Quadrilátero Ferrífero
BHCB	127543	Aquifoliaceae	Ilex	affinis		Gardner	terrestre	campestre/florestal	2819	Rezende, S.G. et al.	2008	Ouro Preto	Próximo à Mina da Fábrica	Quadrilátero Ferrífero
BHZB	7543	Aquifoliaceae	Ilex	affinis		Gardner	terrestre	campestre/florestal	2819	Rezende, S.G. et al.	2008	Ouro Preto	Próximo à Mina da Fábrica	Quadrilátero Ferrífero
BHCB	53380	Aquifoliaceae	Ilex	brasiliensis		(Spreng.) Loes.	terrestre	florestal	236	Mota, R.C.	2000	Caeté	Serra da Piedade	Quadrilátero Ferrífero
ICN	123598	Aquifoliaceae	Ilex	chamaedryfolia		Reissek	terrestre	campestre	s.n.	Coelho, G.C. & Selbach, A.	2001	Caeté	Serra da Piedade	Quadrilátero Ferrífero
ICN	123600	Aquifoliaceae	Ilex	chamaedryfolia		Reissek	terrestre	campestre	s.n.	Coelho, G.C. & Selbach, A.	2001	Caeté	Serra da Piedade	Quadrilátero Ferrífero
OUPR	20563	Aquifoliaceae	Ilex	conocarpa		Reissek	terrestre	campestre	938	Messias, M.C.T.B. & Silva, J.L.	2006	Ouro Preto	Serra do Itacolomi	Quadrilátero Ferrífero
OUPR	13606	Aquifoliaceae	Ilex	conocarpa		Reissek	terrestre	campestre	515	Messias, M.C.T.B. et al.	2001	Ouro Preto	Serra do Itacolomi	Quadrilátero Ferrífero
OUPR	20863	Aquifoliaceae	Ilex	conocarpa		Reissek	terrestre	campestre	1423	Messias, M.C.T.B. et al.	2007	Ouro Preto	Serra do Antônio Pereira	Quadrilátero Ferrífero
BHZB	8387	Aquifoliaceae	Ilex	conocarpa		Reissek	terrestre	campestre	3745	Rezende, S.G. et al.	2009	Mariana	Serra do Antônio Pereira	Quadrilátero Ferrífero
OUPR	481	Aquifoliaceae	Ilex	diuretica		Mart. ex Reissek	terrestre	campestre	s.n.	Damázio, L.B.	?	Caeté	Serra da Piedade	Quadrilátero Ferrífero
BHCB	12208	Aquifoliaceae	Ilex	dumosa		Reissek	terrestre	campestre	s.n.	Braga, M.M.N. et al.	1987	Caeté	Serra da Piedade	Quadrilátero Ferrífero
BHCB	149318	Aquifoliaceae	Ilex	dumosa		Reissek	terrestre	campestre	1081	Carmo, F.F.	2007	Ouro Preto	Serra do Capanema	Quadrilátero Ferrífero
BHCB	149319	Aquifoliaceae	Ilex	dumosa		Reissek	terrestre	campestre	1119	Carmo, F.F.	2007	Rio Acima	Serra da Gandarela	Quadrilátero Ferrífero
BHCB	149320	Aquifoliaceae	Ilex	dumosa		Reissek	terrestre	campestre	1149	Carmo, F.F.	2007	Rio Acima	Serra da Gandarela	Quadrilátero Ferrífero
BHCB	149322	Aquifoliaceae	Ilex	dumosa		Reissek	terrestre	campestre	1282	Carmo, F.F.	2007	Santa Bárbara	Serra da Gandarela	Quadrilátero Ferrífero
BHCB	69967	Aquifoliaceae	Ilex	dumosa		Reissek	terrestre	campestre	s.n.	Coelho, G.C. & Selbach, A.	2001	Caeté	Serra da Piedade	Quadrilátero Ferrífero
BHCB	41780	Aquifoliaceae	Ilex	dumosa		Reissek	terrestre	campestre	s.n.	Duarte, A.P.	1969	Caeté	Serra da Piedade	Quadrilátero Ferrífero
BHCB	6099	Aquifoliaceae	Ilex	dumosa		Reissek	terrestre	campestre	1657	Grandi, T.S.M. et al.	1985	Caeté	Serra da Piedade	Quadrilátero Ferrífero
BHCB	8257	Aquifoliaceae	Ilex	dumosa		Reissek	terrestre	campestre	107	Grandi, T.S.M. et al.	1986	Caeté	Serra da Piedade	Quadrilátero Ferrífero
FCAB	3705	Aquifoliaceae	Ilex	dumosa		Reissek	terrestre	campestre	1657	Grandi, T.S.M. et al.	1985	Caeté	Serra da Piedade	Quadrilátero Ferrífero
MBM	50212	Aquifoliaceae	Ilex	dumosa		Reissek	terrestre	campestre	13	Irwin, H.S. et al.	1971	Caeté	Serra da Piedade	Quadrilátero Ferrífero
BHCB	55218	Aquifoliaceae	Ilex	dumosa		Reissek	terrestre	campestre	s.n.	Magalhães, G.M.	1893	Caeté	Serra da Piedade	Quadrilátero Ferrífero
BHCB	149029	Aquifoliaceae	Ilex	dumosa		Reissek	terrestre	campestre	139	Mansur, T. & Vidal, C.V.	2011	Santa Bárbara	Serra da Gandarela	Quadrilátero Ferrífero
UFP	76333	Aquifoliaceae	Ilex	dumosa		Reissek	terrestre	campestre	139	Mansur, T. & Vidal, C.V.	2011	Santa Bárbara	Serra da Gandarela	Quadrilátero Ferrífero
BHCB	18539	Aquifoliaceae	Ilex	dumosa		Reissek	terrestre	campestre	s.n.	Paula, J. et al.	1987	Caeté	Serra da Piedade	Quadrilátero Ferrífero
BHCB	149030	Aquifoliaceae	Ilex	dumosa		Reissek	terrestre	campestre	4908	Tameirão Neto, E. et al.	2011	Santa Bárbara	Serra da Gandarela	Quadrilátero Ferrífero
UFP	76332	Aquifoliaceae	Ilex	dumosa		Reissek	terrestre	campestre	4908	Tameirão Neto, E. et al.	2011	Santa Bárbara	Serra da Gandarela	Quadrilátero Ferrífero
BHCB	75553	Aquifoliaceae	Ilex	dumosa		Reissek	terrestre	campestre	498	Viana, P.L.	2002	Brumadinho	Serra da Calçada	Quadrilátero Ferrífero
BHCB	75554	Aquifoliaceae	Ilex	dumosa		Reissek	terrestre	campestre	640	Viana, P.L.	2002	Brumadinho	Serra da Calçada	Quadrilátero Ferrífero
BHCB	79727	Aquifoliaceae	Ilex	dumosa		Reissek	terrestre	campestre	388	Viana, P.L.	2001	Brumadinho	Serra da Calçada	Quadrilátero Ferrífero
BHCB	55226	Aquifoliaceae	Ilex	integerrima		(Vell.) Reissek	terrestre	florestal	1438	Magalhães, G.M.	1942	Caeté	Serra da Piedade	Quadrilátero Ferrífero
BHCB	149317	Aquifoliaceae	Ilex	nummularia		Reissek	terrestre	campestre	1039	Carmo, F.F.	2007	Ouro Preto	Serra do Capanema	Quadrilátero Ferrífero
BHCB	149321	Aquifoliaceae	Ilex	nummularia		Reissek	terrestre	campestre	1158	Carmo, F.F.	2007	Rio Acima	Serra da Gandarela	Quadrilátero Ferrífero
BHCB	149324	Aquifoliaceae	Ilex	nummularia		Reissek	terrestre	campestre	2253	Carmo, F.F.	2008	Rio Acima	Serra da Gandarela	Quadrilátero Ferrífero
BHCB	149326	Aquifoliaceae	Ilex	nummularia		Reissek	terrestre	campestre	3459	Carmo, F.F.	2008	Ouro Preto	Serra do Capanema	Quadrilátero Ferrífero
SP	12443	Aquifoliaceae	Ilex	nummularia		Reissek	terrestre	campestre	6167	Hoehne, F.C.	1915	Caeté	Serra da Piedade	Quadrilátero Ferrífero
BHCB	180810	Aquifoliaceae	Ilex	nummularia		Reissek	terrestre	campestre	3584	Mota, R.C.	2015	Catas Altas	Chapada de Canga	Quadrilátero Ferrífero
OUPR	20878	Aquifoliaceae	Ilex	pseudobuxus		Reissek	terrestre	campestre	1570	Messias, M.C.T.B. et al.	2007	Ouro Preto	Serra do Antônio Pereira	Quadrilátero Ferrífero
OUPR	22687	Aquifoliaceae	Ilex	pseudobuxus		Reissek	terrestre	campestre	2337	Messias, M.C.T.B. et al.	2009	Ouro Preto	Serra do Antônio Pereira	Quadrilátero Ferrífero
NYBG_BR	1023372	Aquifoliaceae	Ilex	pseudovaccinium		Reissek ex Maxim.	terrestre	campestre	53527	Damázio, L.B.	?	Caeté	Serra da Piedade	Quadrilátero Ferrífero
OUPR	482	Aquifoliaceae	Ilex	pseudovaccinium		Reissek ex Maxim.	terrestre	campestre	s.n.	Damázio, L.B.	?	Caeté	Serra da Piedade	Quadrilátero Ferrífero
OUPR	485	Aquifoliaceae	Ilex	pseudovaccinium		Reissek ex Maxim.	terrestre	campestre	s.n.	Damázio, L.B.	?	Caeté	Serra da Piedade	Quadrilátero Ferrífero
NYBG_BR	498434	Aquifoliaceae	Ilex	pseudovaccinium		Reissek ex Maxim.	terrestre	campestre	30412	Irwin, H.S. et al.	1971	Caeté	Serra da Piedade	Quadrilátero Ferrífero
UB	148645	Aquifoliaceae	Ilex	pseudovaccinium		Reissek ex Maxim.	terrestre	campestre	30412	Irwin, H.S. et al.	1971	Caeté	Serra da Piedade	Quadrilátero Ferrífero
BHCB	69965	Aquifoliaceae	Ilex	subcordata		Reissek	terrestre	campestre	s.n.	Coelho, G.C. & Selbach, A.	2001	Caeté	Serra da Piedade	Quadrilátero Ferrífero
BHCB	69966	Aquifoliaceae	Ilex	subcordata		Reissek	terrestre	campestre	s.n.	Coelho, G.C. & Selbach, A.	2001	Caeté	Serra da Piedade	Quadrilátero Ferrífero
ICN	123602	Aquifoliaceae	Ilex	subcordata		Reissek	terrestre	campestre	s.n.	Coelho, G.C. & Selbach, A.	2001	Caeté	Serra da Piedade	Quadrilátero Ferrífero
BHCB	8040	Aquifoliaceae	Ilex	subcordata		Reissek	terrestre	campestre	s.n.	Grandi, T.S.M. et al.	1986	Caeté	Serra da Piedade	Quadrilátero Ferrífero
BHCB	13992	Aquifoliaceae	Ilex	subcordata		Reissek	terrestre	campestre	s.n.	Grandi, T.S.M. et al.	1987	Caeté	Serra da Piedade	Quadrilátero Ferrífero
OUPR	20969	Aquifoliaceae	Ilex	subcordata		Reissek	terrestre	campestre	1432	Messias, M.C.T.B. et al.	2007	Ouro Preto	Serra do Antônio Pereira	Quadrilátero Ferrífero
OUPR	21546	Aquifoliaceae	Ilex	subcordata		Reissek	terrestre	campestre	2022	Messias, M.C.T.B. et al.	2008	Ouro Preto	Serra do Antônio Pereira	Quadrilátero Ferrífero
OUPR	20970B	Aquifoliaceae	Ilex	subcordata		Reissek	terrestre	campestre	1401	Messias, M.C.T.B. et al.	2007	Ouro Preto	Serra do Antônio Pereira	Quadrilátero Ferrífero
BHCB	127007	Aquifoliaceae	Ilex	subcordata		Reissek	terrestre	campestre	3386	Mota, R.C. et al.	2007	Sabará	Mina do Segradão	Quadrilátero Ferrífero
BHCB	8039	Aquifoliaceae	Ilex	subcordata		Reissek	terrestre	campestre	s.n.	n.m.	?	Caeté	Serra da Piedade	Quadrilátero Ferrífero
BHZB	8385	Aquifoliaceae	Ilex	subcordata		Reissek	terrestre	campestre	3746	Rezende, S.G. et al.	2009	Mariana	Serra do Antônio Pereira	Quadrilátero Ferrífero
OUPR	6635	Aquifoliaceae	Ilex	subcordata		Reissek	terrestre	campestre	478	Roschel, M.B.	1997	Ouro Preto	Serra do Antônio Pereira	Quadrilátero Ferrífero
OUPR	7341	Aquifoliaceae	Ilex	subcordata		Reissek	terrestre	campestre	340	Roschel, M.B.	1996	Ouro Preto	Serra do Antônio Pereira	Quadrilátero Ferrífero
BHCB	26137	Aquifoliaceae	Ilex	subcordata		Reissek	terrestre	campestre	s.n.	Teixeira, W.A.	1993	Itabirito	Serra dos Inconfidentes	Quadrilátero Ferrífero
BHCB	149316	Aquifoliaceae	Ilex	taubertiana		Loes.	terrestre	florestal	207	Carmo, F.F.	2007	Itabirito	Serra do Capanema	Quadrilátero Ferrífero
BHCB	149323	Aquifoliaceae	Ilex	theezans		Mart. ex Reissek	terrestre	campestre/florestal	1821	Carmo, F.F.	2008	Igarapé	Serra do Itatiaiuçu	Quadrilátero Ferrífero
BHCB	149325	Aquifoliaceae	Ilex	theezans		Mart. ex Reissek	terrestre	campestre/florestal	2855	Carmo, F.F.	2008	Igarapé	Serra do Itatiaiuçu	Quadrilátero Ferrífero
OUPR	483	Aquifoliaceae	Ilex	theezans		Mart. ex Reissek	terrestre	campestre/florestal	s.n.	Damázio, L.B.	?	Caeté	Serra da Piedade	Quadrilátero Ferrífero
R-TIPOS	32611	Aquifoliaceae	Ilex	theezans		Mart. ex Reissek	terrestre	campestre/florestal	1438	Gomes, M.	1893	Caeté	Serra da Piedade	Quadrilátero Ferrífero
R-TIPOS	102316	Aquifoliaceae	Ilex	theezans		Mart. ex Reissek	terrestre	campestre/florestal	1438	Gomes, M.	1893	Caeté	Serra da Piedade	Quadrilátero Ferrífero
MOBOT_BR	2850186	Aquifoliaceae	Ilex	theezans		Mart. ex Reissek	terrestre	campestre/florestal	30232	Irwin, H.S. et al.	1971	Caeté	Serra da Piedade	Quadrilátero Ferrífero
NYBG_BR	1023383	Aquifoliaceae	Ilex	theezans		Mart. ex Reissek	terrestre	campestre/florestal	30232	Irwin, H.S. et al.	1971	Caeté	Serra da Piedade	Quadrilátero Ferrífero
UB	148671	Aquifoliaceae	Ilex	theezans		Mart. ex Reissek	terrestre	campestre/florestal	1975	Irwin, H.S. et al.	1971	Caeté	Serra da Piedade	Quadrilátero Ferrífero
UB		Aquifoliaceae	Ilex	theezans		Mart. ex Reissek	terrestre	campestre/florestal	30232	Irwin, H.S. et al.	1971	Caeté	Serra da Piedade	Quadrilátero Ferrífero
MBM	30116	Aquifoliaceae	Ilex	theezans		Mart. ex Reissek	terrestre	campestre/florestal	309	Kocziaki, C.	1973	Caeté	Serra da Piedade	Quadrilátero Ferrífero
NYBG_BR	1023385	Aquifoliaceae	Ilex	theezans		Mart. ex Reissek	terrestre	campestre/florestal	CFCR11168	Pirani, J.R. et al.	1987	Caeté	Serra da Piedade	Quadrilátero Ferrífero
BHCB	127544	Aquifoliaceae	Ilex	theezans		Mart. ex Reissek	terrestre	campestre/florestal	2820	Rezende, S.G. et al.	2008	Ouro Preto	Mina da Fábrica	Quadrilátero Ferrífero
BHZB	7544	Aquifoliaceae	Ilex	theezans		Mart. ex Reissek	terrestre	campestre/florestal	2820	Rezende, S.G. et al.	2008	Ouro Preto	Próximo à Mina da Fábrica	Quadrilátero Ferrífero
BHZB	8384	Aquifoliaceae	Ilex	theezans		Mart. ex Reissek	terrestre	campestre/florestal	3747	Rezende, S.G. et al.	2009	Mariana	Serra do Antônio Pereira	Quadrilátero Ferrífero
BHCB	149477	Araceae	Anthurium	cipoense		Temponi	terrestre	florestal	3215	Carmo, F.F.	2008	Santa Bárbara	Serra da Gandarela	Quadrilátero Ferrífero
MOBOT_BR	2768126	Araceae	Anthurium	comtum		Schott	terrestre	florestal	5818	Hoehne, F.C.	1921	Barão de Cocais	Serra do Gongo Soco	Quadrilátero Ferrífero
BHCB	138493	Araceae	Anthurium	comtum		Schott	terrestre	florestal	3748	Rezende, S.G. & Medens, M.S.	2009	Mariana	Serra do Antônio Pereira	Quadrilátero Ferrífero
BHCB	110869	Araceae	Anthurium	megapetiolatum		E.G.Gonç.	terrestre	florestal	436	Carmo, F.F.	2006	Moeda	Marinho da Serra	Quadrilátero Ferrífero
BHCB	176541	Araceae	Anthurium	megapetiolatum		E.G.Gonç.	terrestre	florestal	429	Paiva, J.A.M. et al.	2015	Congonhas	RPPN Poço Fundo, próxima à Mina da Fabrica	Quadrilátero Ferrífero
BHCB	138494	Araceae	Anthurium	megapetiolatum		E.G.Gonç.	terrestre	florestal	3749	Rezende, S.G. & Medens, M.S.	2009	Mariana	Serra do Antônio Pereira	Quadrilátero Ferrífero
UB		Araceae	Anthurium	minarum		Sakur. & Mayo	rupícola/terrestre	campestre/florestal	43	Barros, A & Stehmann, J.R.	1997	Brumadinho	Serra da Calçada	Quadrilátero Ferrífero
BHCB	118438	Araceae	Anthurium	minarum		Sakur. & Mayo	rupícola/terrestre	campestre/florestal	2567	Carmo, F.F.	2008	Nova Lima	Serra do Rola Moça	Quadrilátero Ferrífero
BHCB	149483	Araceae	Anthurium	minarum		Sakur. & Mayo	rupícola/terrestre	campestre/florestal	3789	Carmo, F.F.	2008	Catas Altas	Chapada de Canga	Quadrilátero Ferrífero
BHCB	163897	Araceae	Anthurium	minarum		Sakur. & Mayo	rupícola/terrestre	campestre/florestal	s.n.	Giorni, V.T.	2012	Mariana	Córrego das Almas	Quadrilátero Ferrífero
BHCB	6359	Araceae	Anthurium	minarum		Sakur. & Mayo	rupícola/terrestre	campestre/florestal	1872	Grandi, T.S.M. et al.	1985	Caeté	Serra da Piedade	Quadrilátero Ferrífero
BHCB	7050	Araceae	Anthurium	minarum		Sakur. & Mayo	rupícola/terrestre	campestre/florestal	2167	Grandi, T.S.M. et al.	1985	Caeté	Serra da Piedade	Quadrilátero Ferrífero
MOBOT_BR	361635	Araceae	Anthurium	minarum		Sakur. & Mayo	rupícola/terrestre	campestre/florestal	19831	Irwin, H.S. et al.	1968	Itabirito	Serra de Itabirito	Quadrilátero Ferrífero
MOBOT_BR	2786590	Araceae	Anthurium	minarum		Sakur. & Mayo	rupícola/terrestre	campestre/florestal	30244	Irwin, H.S. et al.	1971	Caeté	Serra da Piedade	Quadrilátero Ferrífero
NYBG_BR	872996	Araceae	Anthurium	minarum		Sakur. & Mayo	rupícola/terrestre	campestre/florestal	19831	Irwin, H.S. et al.	1968	Itabirito	Serra de Itabirito	Quadrilátero Ferrífero
NYBG_BR	873005	Araceae	Anthurium	minarum		Sakur. & Mayo	rupícola/terrestre	campestre/florestal	30244	Irwin, H.S. et al.	1971	Caeté	Serra da Piedade	Quadrilátero Ferrífero
UB		Araceae	Anthurium	minarum		Sakur. & Mayo	rupícola/terrestre	campestre/florestal	30244	Irwin, H.S. et al.	1971	Caeté	Serra da Piedade	Quadrilátero Ferrífero
UB		Araceae	Anthurium	minarum		Sakur. & Mayo	rupícola/terrestre	campestre/florestal	19831	Irwin, H.S. et al.	1968	Itabirito	Serra de Itabirito	Quadrilátero Ferrífero
UEC	15995	Araceae	Anthurium	minarum		Sakur. & Mayo	rupícola/terrestre	campestre/florestal	30244	Irwin, H.S. et al.	1971	Caeté	Serra da Piedade	Quadrilátero Ferrífero
CESJ	18675	Araceae	Anthurium	minarum		Sakur. & Mayo	rupícola/terrestre	campestre/florestal	s.n.	Krieger, L. et al.	1950	Belo Horizonte	Serra do Curral	Quadrilátero Ferrífero
UB	13459	Araceae	Anthurium	minarum		Sakur. & Mayo	rupícola/terrestre	campestre/florestal	s.n.	Magalhães, G.M.	1958	Nova Lima	Serra do Rola Moça	Quadrilátero Ferrífero
HUEFS	60704	Araceae	Anthurium	minarum		Sakur. & Mayo	rupícola/terrestre	campestre/florestal	CFCR11150	Mello-Silva, R. et al.	1987	Caeté	Serra da Piedade	Quadrilátero Ferrífero
OUPR	20538	Araceae	Anthurium	minarum		Sakur. & Mayo	rupícola/terrestre	campestre/florestal	1287	Messias, M.C.T.B. et al.	2007	Ouro Preto	Serra do Antônio Pereira	Quadrilátero Ferrífero
BHCB	167465	Araceae	Anthurium	minarum		Sakur. & Mayo	rupícola/terrestre	campestre/florestal	452	Miranda, E. et al.	2013	São Gonçalo do Rio Abaixo	Mina do Brucutu	Quadrilátero Ferrífero
BHCB	168193	Araceae	Anthurium	minarum		Sakur. & Mayo	rupícola/terrestre	campestre/florestal	1292	Miranda, E. et al.	2013	Nova Lima	Mina do Capitão do Mato	Quadrilátero Ferrífero
BHCB	151516	Araceae	Anthurium	minarum		Sakur. & Mayo	rupícola/terrestre	campestre/florestal	s.n.	Mota, R.C.	2011	Mariana	Serra do Antônio Pereira	Quadrilátero Ferrífero
BHCB	184334	Araceae	Anthurium	minarum		Sakur. & Mayo	rupícola/terrestre	campestre/florestal	3691	Mota, R.C.	2016	Catas Altas	Chapada de Canga	Quadrilátero Ferrífero
BHCB	37397	Araceae	Anthurium	minarum		Sakur. & Mayo	rupícola/terrestre	campestre/florestal	s.n.	n.m.	?	Belo Horizonte	Serra do Curral	Quadrilátero Ferrífero
BHCB	40220	Araceae	Anthurium	minarum		Sakur. & Mayo	rupícola/terrestre	campestre/florestal	s.n.	n.m.	?	Belo Horizonte	Serra do Curral	Quadrilátero Ferrífero
BHCB	40243	Araceae	Anthurium	minarum		Sakur. & Mayo	rupícola/terrestre	campestre/florestal	s.n.	n.m.	?	Belo Horizonte	Serra do Curral	Quadrilátero Ferrífero
BHCB	40817	Araceae	Anthurium	minarum		Sakur. & Mayo	rupícola/terrestre	campestre/florestal	s.n.	n.m.	?	Brumadinho	Serra da Calçada	Quadrilátero Ferrífero
MOBOT_BR	1917967	Araceae	Anthurium	minarum		Sakur. & Mayo	rupícola/terrestre	campestre/florestal	s.n.	n.m.	1985	Caeté	Serra da Piedade	Quadrilátero Ferrífero
BHCB	176869	Araceae	Anthurium	minarum		Sakur. & Mayo	rupícola/terrestre	campestre/florestal	153	Paiva, J.A.M. et al.	2015	Mariana	Serra do Antônio Pereira	Quadrilátero Ferrífero
BHCB	7357	Araceae	Anthurium	minarum		Sakur. & Mayo	rupícola/terrestre	campestre/florestal	s.n.	Paula, J. et al.	1986	Caeté	Serra da Piedade	Quadrilátero Ferrífero
BHZB	4304	Araceae	Anthurium	minarum		Sakur. & Mayo	rupícola/terrestre	campestre/florestal	s.n.	Pimentel, M. et al.	2003	Nova Lima	Mina do Capão Xavier	Quadrilátero Ferrífero
CVJBFZB	1071	Araceae	Anthurium	minarum		Sakur. & Mayo	rupícola/terrestre	campestre/florestal	s.n.	Pimentel, M. et al.	2003	Nova Lima	Mina do Capão Xavier	Quadrilátero Ferrífero
OUPR	7757	Araceae	Anthurium	minarum		Sakur. & Mayo	rupícola/terrestre	campestre/florestal	565	Roschel, M.B.	1999	Ouro Preto	Serra do Antônio Pereira	Quadrilátero Ferrífero
BHCB	165435	Araceae	Anthurium	minarum		Sakur. & Mayo	rupícola/terrestre	campestre/florestal	2473	Souza, F.S. et al.	2013	Nova Lima	Mina do Capitão do Mato	Quadrilátero Ferrífero
BHCB	165582	Araceae	Anthurium	minarum		Sakur. & Mayo	rupícola/terrestre	campestre/florestal	2227	Souza, F.S. et al.	2013	Nova Lima	Mina do Capitão do Mato	Quadrilátero Ferrífero
BHCB	165722	Araceae	Anthurium	minarum		Sakur. & Mayo	rupícola/terrestre	campestre/florestal	1801	Souza, F.S. et al.	2013	Brumadinho	Serra da Calçada	Quadrilátero Ferrífero
BHCB	166090	Araceae	Anthurium	minarum		Sakur. & Mayo	rupícola/terrestre	campestre/florestal	1917	Souza, F.S. et al.	2013	Congonhas	Mina da Fábrica	Quadrilátero Ferrífero
BHCB	52070	Araceae	Anthurium	minarum		Sakur. & Mayo	rupícola/terrestre	campestre/florestal	3947	Stehmann, J.R.	2004	Brumadinho	Serra da Calçada	Quadrilátero Ferrífero
BHCB	74902	Araceae	Anthurium	minarum		Sakur. & Mayo	rupícola/terrestre	campestre/florestal	3422	Tameirão Neto, E. et al.	2002	Nova Lima	Mina do Capão Xavier	Quadrilátero Ferrífero
BHCB	149031	Araceae	Anthurium	minarum		Sakur. & Mayo	rupícola/terrestre	campestre/florestal	4990	Tameirão Neto, E. et al.	2011	Santa Bárbara	Serra da Gandarela	Quadrilátero Ferrífero
CESJ	41510	Araceae	Anthurium	minarum		Sakur. & Mayo	rupícola/terrestre	campestre/florestal	3422	Tameirão Neto, E. et al.	2002	Nova Lima	Mina do Capão Xavier	Quadrilátero Ferrífero
MBM	276903	Araceae	Anthurium	minarum		Sakur. & Mayo	rupícola/terrestre	campestre/florestal	3422	Tameirão Neto, E. et al.	2002	Nova Lima	Mina do Capão Xavier	Quadrilátero Ferrífero
UFP	76632	Araceae	Anthurium	minarum		Sakur. & Mayo	rupícola/terrestre	campestre/florestal	4990	Tameirão Neto, E. et al.	2011	Santa Bárbara	Serra da Gandarela	Quadrilátero Ferrífero
UNOP	7378	Araceae	Anthurium	minarum		Sakur. & Mayo	rupícola/terrestre	campestre/florestal	1677	Valente, G.E. & Silva, A.F.	2005	Ouro Preto	APA Cachoeira das Andorinhas, Morro da Brigada	Quadrilátero Ferrífero
BHCB	75515	Araceae	Anthurium	minarum		Sakur. & Mayo	rupícola/terrestre	campestre/florestal	2	Viana, P.L.	2001	Brumadinho	Serra da Calçada	Quadrilátero Ferrífero
BHCB	159630	Araceae	Anthurium	minarum		Sakur. & Mayo	rupícola/terrestre	campestre/florestal	762	Vidal, C.V. & Paula, R.L.	2011	Brumadinho	Serra da Moeda	Quadrilátero Ferrífero
BHCB	97555	Araceae	Anthurium	minarum		Sakur. & Mayo	rupícola/terrestre	campestre/florestal	25	Vidal, C.V. et al.	2005	Ouro Preto	Mina da Fábrica	Quadrilátero Ferrífero
BHCB	164281	Araceae	Anthurium	minarum		Sakur. & Mayo	rupícola/terrestre	campestre/florestal	1117	Vidal, C.V. et al.	2011	Santa Bárbara	Serra do Baú	Quadrilátero Ferrífero
BHCB	119832	Araceae	Anthurium	scandens		(Aubl.) Engl.	epífita	florestal	2151	Batista, J.A.N. & Martins, C.A.N.	2007	Brumadinho	Serra da Moeda	Quadrilátero Ferrífero
BHCB	110868	Araceae	Anthurium	scandens		(Aubl.) Engl.	epífita	florestal	432	Carmo, F.F.	2006	Moeda	Marinho da Serra	Quadrilátero Ferrífero
BHCB	110870	Araceae	Anthurium	scandens		(Aubl.) Engl.	epífita	florestal	529	Carmo, F.F.	2007	Moeda	Marinho da Serra	Quadrilátero Ferrífero
BHCB	117624	Araceae	Anthurium	scandens		(Aubl.) Engl.	epífita	florestal	1024	Carmo, F.F.	2007	Ouro Preto	Serra do Capanema	Quadrilátero Ferrífero
BHCB	118437	Araceae	Anthurium	scandens		(Aubl.) Engl.	epífita	florestal	2510	Carmo, F.F.	2008	Ouro Preto	Serra do Capanema	Quadrilátero Ferrífero
BHCB	125611	Araceae	Anthurium	scandens		(Aubl.) Engl.	epífita	florestal	3554	Carmo, F.F.	2008	Itabirito	Serra de Itabirito	Quadrilátero Ferrífero
CVJBFZB	1437	Araceae	Anthurium	scandens		(Aubl.) Engl.	epífita	florestal	s.n.	Ferreira Junior, C.A.	2009	Caeté	Serra da Piedade	Quadrilátero Ferrífero
BHCB	6357	Araceae	Anthurium	scandens		(Aubl.) Engl.	epífita	florestal	1864	Grandi, T.S.M. et al.	1985	Caeté	Serra da Piedade	Quadrilátero Ferrífero
FCAB	3884	Araceae	Anthurium	scandens		(Aubl.) Engl.	epífita	florestal	1864	Grandi, T.S.M. et al.	1985	Caeté	Serra da Piedade	Quadrilátero Ferrífero
MOBOT_BR	3004471	Araceae	Anthurium	scandens		(Aubl.) Engl.	epífita	florestal	28694	Irwin, H.S. et al.	1971	Caeté	Serra da Piedade	Quadrilátero Ferrífero
BHCB	81960	Araceae	Anthurium	scandens		(Aubl.) Engl.	epífita	florestal	696	Viana, P.L.	2002	Brumadinho	Serra da Calçada	Quadrilátero Ferrífero
UB		Araceae	Anthurium	sellowianum		Kunth	terrestre	florestal	2630B	Stehmann, J.R. & Morais, P.O.	2000	Brumadinho	Serra da Calçada	Quadrilátero Ferrífero
BHCB	62347	Araceae	Asterostigma	cryptostylum		Bogner	terrestre	florestal	353	Mota, R.C. & Marques, A.	2001	Caeté	Serra da Piedade	Quadrilátero Ferrífero
BHCB	149472	Araceae	Asterostigma	lombardii		E.G.Gonç.	terrestre	florestal	2171	Carmo, F.F.	2008	Santa Bárbara	Serra do Capanema	Quadrilátero Ferrífero
BHCB	7968	Araceae	Philodendron	appendiculatum		Nadruz & Mayo	terrestre	florestal	86	Grandi, T.S.M. et al.	1986	Caeté	Serra da Piedade	Quadrilátero Ferrífero
BHCB	105272	Araceae	Philodendron	minarum		Engl.	terrestre	florestal	3250	Mota, R.C.	2006	Mariana	Serra do Antônio Pereira	Quadrilátero Ferrífero
BHZB	4244	Araceae	Philodendron	propinquum		Schott.	terrestre	florestal	s.n.	Pimentel, M. et al.	2003	Nova Lima	Mina do Capão Xavier	Quadrilátero Ferrífero
CVJBFZB	1072	Araceae	Philodendron	propinquum		Schott.	terrestre	florestal	s.n.	Pimentel, M. et al.	2003	Nova Lima	Mina do Capão Xavier	Quadrilátero Ferrífero
BHZB	7595	Araceae	Philodendron	propinquum		Schott.	terrestre	florestal	2821	Rezende, S.G. et al.	2008	Ouro Preto	Próximo à Mina da Fábrica	Quadrilátero Ferrífero
OUPR	20770	Araceae	Philodendron	rhizomatosum		Sakur. & Mayo	rupícola/terrestre	campestre/florestal	1604	Messias, M.C.T.B. et al.	2007	Ouro Preto	Serra do Antônio Pereira	Quadrilátero Ferrífero
OUPR	22309	Araceae	Philodendron	rhizomatosum		Sakur. & Mayo	rupícola/terrestre	campestre/florestal	2264	Messias, M.C.T.B. et al.	2008	Ouro Preto	Serra do Antônio Pereira	Quadrilátero Ferrífero
BHZB	7739	Araliaceae	Dendropanax	cuneatus		(DC.) Decne. & Planch.	terrestre	florestal	2607	Rezende, S.G. et al.	2008	Barão de Cocais	Serra do Gongo Soco	Quadrilátero Ferrífero
BHCB	117623	Araliaceae	Hydrocotyle	quinqueloba		Ruiz & Pav.	terrestre	campestre	1904	Carmo, F.F.	2008	Ouro Preto	Serra do Capanema	Quadrilátero Ferrífero
BHCB	155566	Araliaceae	Hydrocotyle	quinqueloba		Ruiz & Pav.	terrestre	campestre	s.n.	Giorni, V.T.	2010	Mariana	Serra do Antônio Pereira	Quadrilátero Ferrífero
BHCB	2784	Araliaceae	Hydrocotyle	quinqueloba		Ruiz & Pav.	terrestre	campestre	649	Grandi, T.S.M. et al.	1981	Caeté	Serra da Piedade	Quadrilátero Ferrífero
UB	158022	Araliaceae	Hydrocotyle	quinqueloba		Ruiz & Pav.	terrestre	campestre	30213	Irwin, H.S. et al.	1971	Caeté	Serra da Piedade	Quadrilátero Ferrífero
UB	158023	Araliaceae	Hydrocotyle	quinqueloba		Ruiz & Pav.	terrestre	campestre	28745	Irwin, H.S. et al.	1971	Caeté	Serra da Piedade	Quadrilátero Ferrífero
BHCB	21403	Araliaceae	Hydrocotyle	quinqueloba		Ruiz & Pav.	terrestre	campestre	245	Lombardi, J.A. & Tolêdo, F.R.N.	1993	Caeté	Serra da Piedade	Quadrilátero Ferrífero
BHCB	6069	Araliaceae	Hydrocotyle	quinqueloba		Ruiz & Pav.	terrestre	campestre	s.n.	n.m.	1985	Caeté	Serra da Piedade	Quadrilátero Ferrífero
OUPR	1525	Araliaceae	Hydrocotyle	quinqueloba		Ruiz & Pav.	terrestre	campestre	s.n.	n.m.		Itabira	Serra de Itabira	Quadrilátero Ferrífero
OUPR	6346	Araliaceae	Hydrocotyle	quinqueloba		Ruiz & Pav.	terrestre	campestre	190	Roschel, M.B.	1996	Ouro Preto	Serra do Antônio Pereira	Quadrilátero Ferrífero
BHCB	149032	Araliaceae	Hydrocotyle	quinqueloba		Ruiz & Pav.	terrestre	campestre	4991	Tameirão Neto, E. & Mansur, T.	2011	Santa Bárbara	Serra da Gandarela	Quadrilátero Ferrífero
HBVIRTFLBRAS		Araliaceae	Hydrocotyle	quinqueloba		Ruiz & Pav.	terrestre	campestre	s.n.	Warming, J.E.B.	1865	Caeté	Serra da Piedade	Quadrilátero Ferrífero
SPF	46865	Araliaceae	Hydrocotyle	quinqueloba		Ruiz & Pav.	terrestre	campestre	s.n.	Zappi, D.C. et al.	1987	Caeté	Serra da Piedade	Quadrilátero Ferrífero
SPF	74409	Araliaceae	Hydrocotyle	quinqueloba var. glabra	var. glabra	Cham. & Schltdl.	terrestre	campestre	4093	Arbo, M.M. et al.	1990	Caeté	Serra da Piedade	Quadrilátero Ferrífero
MOBOT_BR	3350374	Araliaceae	Hydrocotyle	quinqueloba var. glabra	var. glabra	Cham. & Schltdl.	terrestre	campestre	28746	Irwin, H.S. et al.	1971	Caeté	Serra da Piedade	Quadrilátero Ferrífero
NYBG_BR	877829	Araliaceae	Hydrocotyle	quinqueloba var. glabra	var. glabra	Cham. & Schltdl.	terrestre	campestre	28746	Irwin, H.S. et al.	1971	Caeté	Serra da Piedade	Quadrilátero Ferrífero
SP	122445	Araliaceae	Hydrocotyle	quinqueloba var. glabra	var. glabra	Cham. & Schltdl.	terrestre	campestre	28746	Irwin, H.S. et al.	1971	Caeté	Serra da Piedade	Quadrilátero Ferrífero
UB	158024	Araliaceae	Hydrocotyle	quinqueloba var. glabra	var. glabra	Cham. & Schltdl.	terrestre	campestre	28746	Irwin, H.S. et al.	1971	Caeté	Serra da Piedade	Quadrilátero Ferrífero
BHCB	151572	Araliaceae	Schefflera	calva		(Cham.) Frodin & Fiaschi	terrestre	florestal	s.n.	Mota, R.C.	2011	Mariana	Serra do Antônio Pereira	Quadrilátero Ferrífero
BHCB	167319	Araliaceae	Schefflera	lucumoides		(Decne. & Planch. ex Marchal) Frodin & Fiaschi	terrestre	campestre	699	Miranda, E. et al.	2013	Nova Lima	Mina do Capitão do Mato	Quadrilátero Ferrífero
BHCB	167893	Araliaceae	Schefflera	lucumoides		(Decne. & Planch. ex Marchal) Frodin & Fiaschi	terrestre	campestre	64	Miranda, E. et al.	2013	Nova Lima	Mina do Capitão do Mato	Quadrilátero Ferrífero
BHCB	168381	Araliaceae	Schefflera	lucumoides		(Decne. & Planch. ex Marchal) Frodin & Fiaschi	terrestre	campestre	634	Miranda, E. et al.	2013	Mariana	Mina Del Rey	Quadrilátero Ferrífero
BHCB	176728	Araliaceae	Schefflera	lucumoides		(Decne. & Planch. ex Marchal) Frodin & Fiaschi	terrestre	campestre	489	Paiva, J.A.M. et al.	2015	Nova Lima	RPPN Capitão do Mato	Quadrilátero Ferrífero
BHCB	176729	Araliaceae	Schefflera	lucumoides		(Decne. & Planch. ex Marchal) Frodin & Fiaschi	terrestre	campestre	490	Paiva, J.A.M. et al.	2015	Nova Lima	RPPN Capitão do Mato	Quadrilátero Ferrífero
SP	314864	Araliaceae	Schefflera	lucumoides		(Decne. & Planch. ex Marchal) Frodin & Fiaschi	terrestre	campestre	327	Rapini, A. et al.	1997	Itabirito	Serra dos Inconfidentes	Quadrilátero Ferrífero
BHZB	7757	Araliaceae	Schefflera	macrocarpa		(Cham. & Schltdl.) Frodin	terrestre	savânico	2426	Rezende, S.G. et al.	2008	Mariana	Serra do Antônio Pereira	Quadrilátero Ferrífero
CESJ	2213	Araliaceae	Schefflera	macrocarpa		(Cham. & Schltdl.) Frodin	terrestre	savânico	s.n.	Roth, P.L.	1953	Belo Horizonte	Serra do Curral	Quadrilátero Ferrífero
BHCB	79695	Araliaceae	Schefflera	macrocarpa		(Cham. & Schltdl.) Frodin	terrestre	savânico	274	Viana, P.L.	2001	Brumadinho	Serra da Calçada	Quadrilátero Ferrífero
IAC	54421	Araliaceae	Schefflera	morototoni		(Aubl.) Maguire, Steyerm. & Frodin	terrestre	florestal	1795	Messias, M.C.T.B. et al.	2008	Ouro Preto	Serra do Antônio Pereira	Quadrilátero Ferrífero
IAC	54422	Araliaceae	Schefflera	morototoni		(Aubl.) Maguire, Steyerm. & Frodin	terrestre	florestal	1548	Messias, M.C.T.B. et al.	2007	Ouro Preto	Serra do Antônio Pereira	Quadrilátero Ferrífero
BHCB	179326	Araliaceae	Schefflera	vinosa		(Cham. & Schltdl.) Frodin & Fiaschi	terrestre	campestre/savânico	3129	Carmo, F.F.	2008	Catas Altas	Chapada de Canga	Quadrilátero Ferrífero
BHCB	167661	Araliaceae	Schefflera	vinosa		(Cham. & Schltdl.) Frodin & Fiaschi	terrestre	campestre/savânico	466	Miranda, E. et al.	2013	Barão de Cocais	Serra do Baú	Quadrilátero Ferrífero
BHCB	168577	Araliaceae	Schefflera	vinosa		(Cham. & Schltdl.) Frodin & Fiaschi	terrestre	campestre/savânico	684	Miranda, E. et al.	2013	Mariana	Mina Del Rey	Quadrilátero Ferrífero
BHCB	151544	Araliaceae	Schefflera	vinosa		(Cham. & Schltdl.) Frodin & Fiaschi	terrestre	campestre/savânico	s.n.	Mota, R.C.	2011	Mariana	Serra do Antônio Pereira	Quadrilátero Ferrífero
BHCB	180811	Araliaceae	Schefflera	vinosa		(Cham. & Schltdl.) Frodin & Fiaschi	terrestre	campestre/savânico	3585	Mota, R.C.	2015	Catas Altas	Chapada de Canga	Quadrilátero Ferrífero
BHCB	75892	Araliaceae	Schefflera	vinosa		(Cham. & Schltdl.) Frodin & Fiaschi	terrestre	campestre/savânico	175	Oliveira, A.M. & Stehmann, J.R.	2002	Barão de Cocais	Mina do Brucutu	Quadrilátero Ferrífero
RON	3564	Araliaceae	Schefflera	vinosa		(Cham. & Schltdl.) Frodin & Fiaschi	terrestre	campestre/savânico	3865	Rezende, S.G. et al.	2009	Mariana	Serra do Antônio Pereira	Quadrilátero Ferrífero
BHCB	165489	Araliaceae	Schefflera	vinosa		(Cham. & Schltdl.) Frodin & Fiaschi	terrestre	campestre/savânico	2482	Souza, F.S. et al.	2013	Barão de Cocais	Serra do Baú	Quadrilátero Ferrífero
BHCB	165973	Araliaceae	Schefflera	vinosa		(Cham. & Schltdl.) Frodin & Fiaschi	terrestre	campestre/savânico	1993	Souza, F.S. et al.	2013	Barão de Cocais	Serra do Baú	Quadrilátero Ferrífero
BHCB	166125	Araliaceae	Schefflera	vinosa		(Cham. & Schltdl.) Frodin & Fiaschi	terrestre	campestre/savânico	2080	Souza, F.S. et al.	2013	Mariana	Serra do Antônio Pereira	Quadrilátero Ferrífero
BHCB	166150	Araliaceae	Schefflera	vinosa		(Cham. & Schltdl.) Frodin & Fiaschi	terrestre	campestre/savânico	2105	Souza, F.S. et al.	2013	Mariana	Serra do Antônio Pereira	Quadrilátero Ferrífero
BHCB	164282	Araliaceae	Schefflera	vinosa		(Cham. & Schltdl.) Frodin & Fiaschi	terrestre	campestre/savânico	1139	Vidal, C.V. et al.	2011	Santa Bárbara	Serra do Baú	Quadrilátero Ferrífero
BHCB	149485	Arecaceae	Butia	archeri		(Glassman) Glassman	terrestre	campestre	1897	Carmo, F.F.	2008	Igarapé	Serra do Itatiaiuçu	Quadrilátero Ferrífero
BHCB	177351	Arecaceae	Geonoma	brevispatha		Barb.Rodr.	terrestre	campestre/florestal	2190	Pivari, M.O.D. et al.	2015	Congonhas	RPPN Poço Fundo, próxima à Mina da Fabrica	Quadrilátero Ferrífero
BHCB	14412	Arecaceae	Geonoma	schottiana		Mart.	terrestre	florestal	2489	Grandi, T.S.M. et al.	1987	Caeté	Serra da Piedade	Quadrilátero Ferrífero
BHCB	184335	Arecaceae	Geonoma	schottiana		Mart.	terrestre	florestal	3692	Mota, R.C.	2016	Catas Altas	Chapada de Canga	Quadrilátero Ferrífero
BHCB	149484	Arecaceae	Syagrus	campestris		(Mart.) H. Wendl.	terrestre	campestre/savânico	1772	Carmo, F.F.	2008	Catas Altas	Chapada de Canga	Quadrilátero Ferrífero
BHCB	176902	Arecaceae	Syagrus	campestris		(Mart.) H. Wendl.	terrestre	campestre/savânico	191	Paiva, J.A.M. et al.	2015	Mariana	Serra do Antônio Pereira	Quadrilátero Ferrífero
BHCB	182040	Arecaceae	Syagrus	flexuosa		(Mart.) Becc.	terrestre	campestre/savânico	s.n.	Braga, I.F. & Marques, N.S.	2016	Igarapé	Serra Azul/Serra das Farofas	Quadrilátero Ferrífero
BHCB	151487	Arecaceae	Syagrus	flexuosa		(Mart.) Becc.	terrestre	campestre/savânico	s.n.	Mota, R.C.	2011	Mariana	Serra do Antônio Pereira	Quadrilátero Ferrífero
BHCB	165462	Arecaceae	Syagrus	flexuosa		(Mart.) Becc.	terrestre	campestre/savânico	2053	Souza, F.S. et al.	2013	Catas Altas	Serra do Antônio Pereira	Quadrilátero Ferrífero
BHCB	184336	Aristolochiaceae	Aristolochia	cymbifera		Mart. & Zucc.	terrestre	florestal	3693	Mota, R.C.	2016	Catas Altas	Chapada de Canga	Quadrilátero Ferrífero
BHCB	179332	Aristolochiaceae	Aristolochia	smilacina		(Klotzsch) Duch.	rupícola/terrestre	campestre	3826	Carmo, F.F.	2008	Catas Altas	Chapada de Canga	Quadrilátero Ferrífero
BHCB	179333	Aristolochiaceae	Aristolochia	smilacina		(Klotzsch) Duch.	rupícola/terrestre	campestre	1462	Carmo, F.F.	2007	Moeda	Marinho da Serra	Quadrilátero Ferrífero
BHCB	179334	Aristolochiaceae	Aristolochia	smilacina		(Klotzsch) Duch.	rupícola/terrestre	campestre	3600	Carmo, F.F.	2008	Nova Lima	Serra do Rola Moça	Quadrilátero Ferrífero
BHCB	179335	Aristolochiaceae	Aristolochia	smilacina		(Klotzsch) Duch.	rupícola/terrestre	campestre	2004	Carmo, F.F.	2008	Nova Lima	Serra do Rola Moça	Quadrilátero Ferrífero
BHCB	179336	Aristolochiaceae	Aristolochia	smilacina		(Klotzsch) Duch.	rupícola/terrestre	campestre	4329	Carmo, F.F.	2009	Igarapé	Serra do Itatiaiuçu	Quadrilátero Ferrífero
BHCB	179337	Aristolochiaceae	Aristolochia	smilacina		(Klotzsch) Duch.	rupícola/terrestre	campestre	1894	Carmo, F.F.	2008	Igarapé	Serra do Itatiaiuçu	Quadrilátero Ferrífero
BHCB	179338	Aristolochiaceae	Aristolochia	smilacina		(Klotzsch) Duch.	rupícola/terrestre	campestre	1896	Carmo, F.F.	2008	Igarapé	Serra do Itatiaiuçu	Quadrilátero Ferrífero
BHCB	179339	Aristolochiaceae	Aristolochia	smilacina		(Klotzsch) Duch.	rupícola/terrestre	campestre	1376	Carmo, F.F.	2007	Rio Acima	Serra da Gandarela	Quadrilátero Ferrífero
BHCB	179340	Aristolochiaceae	Aristolochia	smilacina		(Klotzsch) Duch.	rupícola/terrestre	campestre	2302	Carmo, F.F.	2008	Rio Acima	Serra da Gandarela	Quadrilátero Ferrífero
BHCB	179341	Aristolochiaceae	Aristolochia	smilacina		(Klotzsch) Duch.	rupícola/terrestre	campestre	1476	Carmo, F.F.	2007	Santa Bárbara	Serra da Gandarela	Quadrilátero Ferrífero
BHCB	179342	Aristolochiaceae	Aristolochia	smilacina		(Klotzsch) Duch.	rupícola/terrestre	campestre	2521	Carmo, F.F.	2008	Ouro Preto	Serra do Capanema	Quadrilátero Ferrífero
BHCB	177884	Aristolochiaceae	Aristolochia	smilacina		(Klotzsch) Duch.	rupícola/terrestre	campestre	555	Gontijo, F.D.	2014	Santa Bárbara	Serra da Gandarela	Quadrilátero Ferrífero
BHCB	182093	Aristolochiaceae	Aristolochia	smilacina		(Klotzsch) Duch.	rupícola/terrestre	campestre	1114	Gontijo, F.D. & Tameirão Neto, E.	2016	São Joaquim de Bicas	Serra Azul/Serra das Farofas	Quadrilátero Ferrífero
NYBG_BR	837388	Aristolochiaceae	Aristolochia	smilacina		(Klotzsch) Duch.	rupícola/terrestre	campestre	4907	Hoehne, F.C.	1921	Barão de Cocais	Serra do Gongo Soco	Quadrilátero Ferrífero
SP	4907	Aristolochiaceae	Aristolochia	smilacina		(Klotzsch) Duch.	rupícola/terrestre	campestre	s.n.	Hoehne, F.C.	1921	Barão de Cocais	Serra do Gongo Soco	Quadrilátero Ferrífero
SP	5152	Aristolochiaceae	Aristolochia	smilacina		(Klotzsch) Duch.	rupícola/terrestre	campestre	s.n.	Hoehne, F.C.	1921	Ouro Preto		Quadrilátero Ferrífero
BHCB	167941	Aristolochiaceae	Aristolochia	smilacina		(Klotzsch) Duch.	rupícola/terrestre	campestre	310	Miranda, E. et al.	2013	Nova Lima	Mina do Capitão do Mato	Quadrilátero Ferrífero
BHCB	176890	Aristolochiaceae	Aristolochia	smilacina		(Klotzsch) Duch.	rupícola/terrestre	campestre	177	Paiva, J.A.M. et al.	2015	Mariana	Serra do Antônio Pereira	Quadrilátero Ferrífero
HUEFS	139920	Aristolochiaceae	Aristolochia	smilacina		(Klotzsch) Duch.	rupícola/terrestre	campestre	1692	Rapini, A. et al.	2008	Ibirité	Serra do Rola Moça	Quadrilátero Ferrífero
BHCB	123537	Aristolochiaceae	Aristolochia	smilacina		(Klotzsch) Duch.	rupícola/terrestre	campestre	2429	Rezende, S.G. et al.	2008	Mariana	Serra do Antônio Pereira	Quadrilátero Ferrífero
BHZB	7128	Aristolochiaceae	Aristolochia	smilacina		(Klotzsch) Duch.	rupícola/terrestre	campestre	2428	Rezende, S.G. et al.	2008	Mariana	Serra do Antônio Pereira	Quadrilátero Ferrífero
HUEFS	150888	Aristolochiaceae	Aristolochia	smilacina		(Klotzsch) Duch.	rupícola/terrestre	campestre	2428	Rezende, S.G. et al.	2008	Mariana	Serra do Antônio Pereira	Quadrilátero Ferrífero
CESJ	2204	Aristolochiaceae	Aristolochia	smilacina		(Klotzsch) Duch.	rupícola/terrestre	campestre	2204	Roth, P.L.	1953	Belo Horizonte	Serra do Curral	Quadrilátero Ferrífero
CESJ	3997	Aristolochiaceae	Aristolochia	smilacina		(Klotzsch) Duch.	rupícola/terrestre	campestre	3997	Roth, P.L.	1957	Belo Horizonte	Serra do Curral	Quadrilátero Ferrífero
BHCB	165496	Aristolochiaceae	Aristolochia	smilacina		(Klotzsch) Duch.	rupícola/terrestre	campestre	2506	Souza, F.S. et al.	2013	Barão de Cocais	Serra do Baú	Quadrilátero Ferrífero
BHCB	165525	Aristolochiaceae	Aristolochia	smilacina		(Klotzsch) Duch.	rupícola/terrestre	campestre	2535	Souza, F.S. et al.	2013	Barão de Cocais	Serra do Baú	Quadrilátero Ferrífero
BHCB	165654	Aristolochiaceae	Aristolochia	smilacina		(Klotzsch) Duch.	rupícola/terrestre	campestre	1688	Souza, F.S. et al.	2013	Brumadinho	Serra da Calçada	Quadrilátero Ferrífero
BHCB	165967	Aristolochiaceae	Aristolochia	smilacina		(Klotzsch) Duch.	rupícola/terrestre	campestre	1987	Souza, F.S. et al.	2013	Barão de Cocais	Serra do Baú	Quadrilátero Ferrífero
BHCB	166134	Aristolochiaceae	Aristolochia	smilacina		(Klotzsch) Duch.	rupícola/terrestre	campestre	2089	Souza, F.S. et al.	2013	Mariana	Serra do Antônio Pereira	Quadrilátero Ferrífero
BHCB	79710	Aristolochiaceae	Aristolochia	smilacina		(Klotzsch) Duch.	rupícola/terrestre	campestre	568	Viana, P.L.	2002	Brumadinho	Serra da Calçada	Quadrilátero Ferrífero
BHZB	7129	Aspleniaceae	Asplenium	auriculatum		Sw.	rupícola	florestal	2430	Rezende, S.G. et al.	2008	Mariana	Serra do Antônio Pereira	Quadrilátero Ferrífero
HUEFS	150885	Aspleniaceae	Asplenium	auriculatum		Sw.	rupícola	florestal	2430	Rezende, S.G. et al.	2008	Mariana	Serra do Antônio Pereira	Quadrilátero Ferrífero
BHZB	1734	Aspleniaceae	Asplenium	auritum		Sw.	rupícola	florestal	1	Braga, M.M.N. et al.	1993	Caeté	Serra da Piedade	Quadrilátero Ferrífero
CVJBFZB	2346	Aspleniaceae	Asplenium	auritum		Sw.	rupícola	florestal	s.n.	Ferreira Junior, C.A.	2009	Caeté	Serra da Piedade	Quadrilátero Ferrífero
CVJBFZB	2347	Aspleniaceae	Asplenium	auritum		Sw.	rupícola	florestal	s.n.	Ferreira Junior, C.A.	2009	Caeté	Serra da Piedade	Quadrilátero Ferrífero
NMNH-BOTANY_BR	2709132	Aspleniaceae	Asplenium	auritum		Sw.	rupícola	florestal	30651	Irwin, H.S. et al.	1971	Caeté	Serra da Piedade	Quadrilátero Ferrífero
NYBG_BR	875463	Aspleniaceae	Asplenium	auritum		Sw.	rupícola	florestal	30651	Irwin, H.S. et al.	1971	Caeté	Serra da Piedade	Quadrilátero Ferrífero
UB	103379	Aspleniaceae	Asplenium	auritum		Sw.	rupícola	florestal	30651	Irwin, H.S. et al.	1971	Caeté	Serra da Piedade	Quadrilátero Ferrífero
CESJ	20216	Aspleniaceae	Asplenium	auritum		Sw.	rupícola	florestal	s.n.	Krieger, L. et al.	1984	Caeté	Serra da Piedade	Quadrilátero Ferrífero
BHCB	7655	Aspleniaceae	Asplenium	auritum		Sw.	rupícola	florestal	19	Paula, J. et al.	1986	Caeté	Serra da Piedade	Quadrilátero Ferrífero
BHCB	31741	Aspleniaceae	Asplenium	auritum		Sw.	rupícola	florestal	182	Paula, L.M.P.	1993	Caeté	Serra da Piedade	Quadrilátero Ferrífero
BHCB	31748	Aspleniaceae	Asplenium	auritum		Sw.	rupícola	florestal	s.n.	Paula, L.M.P.	1993	Caeté	Serra da Piedade	Quadrilátero Ferrífero
BHZB	1729	Aspleniaceae	Asplenium	auritum		Sw.	rupícola	florestal	41	Paula, L.M.P.	1995	Caeté	Serra da Piedade	Quadrilátero Ferrífero
BHCB	60421	Aspleniaceae	Asplenium	auritum		Sw.	rupícola	florestal	7084	Salino, A.	2001	Itabirito	Serra da Moeda	Quadrilátero Ferrífero
NMNH-BOTANY_BR	2015434	Aspleniaceae	Asplenium	auritum		Sw.	rupícola	florestal	6195	Williams, L.O. & Assis, V.	1945	Nova Lima	Serra da Mutuca	Quadrilátero Ferrífero
BHCB	9030	Aspleniaceae	Asplenium	campos-portoi		Brade	rupícola/terrestre	florestal	s.n.	Paula, J. et al.	1987	Caeté	Serra da Piedade	Quadrilátero Ferrífero
BHZB	7130	Aspleniaceae	Asplenium	campos-portoi		Brade	rupícola/terrestre	florestal	2431	Rezende, S.G. et al.	2008	Mariana	Serra do Antônio Pereira	Quadrilátero Ferrífero
HUEFS	150817	Aspleniaceae	Asplenium	campos-portoi		Brade	rupícola/terrestre	florestal	2431	Rezende, S.G. et al.	2008	Mariana	Serra do Antônio Pereira	Quadrilátero Ferrífero
BHCB	60427	Aspleniaceae	Asplenium	claussenii		Hieron.	rupícola	florestal	7090	Salino, A.	2001	Itabirito	Serra da Moeda	Quadrilátero Ferrífero
BHCB	75214	Aspleniaceae	Asplenium	claussenii		Hieron.	rupícola	florestal	8110	Salino, A.	2002	Mariana	Serra do Antônio Pereira	Quadrilátero Ferrífero
UB	103389	Aspleniaceae	Asplenium	formosum		Willd.	rupícola	florestal	29640	Irwin, H.S. et al.	1971	Mariana	Estrada de Mariana à Santa Bárbara	Quadrilátero Ferrífero
BHCB	180886	Aspleniaceae	Asplenium	formosum		Willd.	rupícola	florestal	3660	Mota, R.C. & Cardoso, F.F.	2015	Catas Altas	Chapada de Canga	Quadrilátero Ferrífero
BHCB	180887	Aspleniaceae	Asplenium	gastonis		Fée	rupícola	florestal	3661	Mota, R.C. & Cardoso, F.F.	2015	Catas Altas	Chapada de Canga	Quadrilátero Ferrífero
BHCB	5835	Aspleniaceae	Asplenium	geraense		(C.Chr.) Sylvestre	rupícola	florestal	s.n.	Celso, J.C.C.	1985	Caeté	Serra da Piedade	Quadrilátero Ferrífero
BHCB	10864	Aspleniaceae	Asplenium	geraense		(C.Chr.) Sylvestre	rupícola	florestal	s.n.	Grandi, T.S.M. et al.	1985	Caeté	Serra da Piedade	Quadrilátero Ferrífero
UEC	63326	Aspleniaceae	Asplenium	geraense		(C.Chr.) Sylvestre	rupícola	florestal	5839	Guimarães, J.C.G. & Sander, E.B.	1985	Caeté	Serra da Piedade	Quadrilátero Ferrífero
NYBG_BR	840441	Aspleniaceae	Asplenium	geraense		(C.Chr.) Sylvestre	rupícola	florestal	28663	Irwin, H.S. et al.	1971	Caeté	Serra da Piedade	Quadrilátero Ferrífero
NYBG_BR	840443	Aspleniaceae	Asplenium	geraense		(C.Chr.) Sylvestre	rupícola	florestal	30648	Irwin, H.S. et al.	1971	Caeté	Serra da Piedade	Quadrilátero Ferrífero
UB	103416	Aspleniaceae	Asplenium	geraense		(C.Chr.) Sylvestre	rupícola	florestal	30648	Irwin, H.S. et al.	1971	Caeté	Serra da Piedade	Quadrilátero Ferrífero
UB	103417	Aspleniaceae	Asplenium	geraense		(C.Chr.) Sylvestre	rupícola	florestal	28663	Irwin, H.S. et al.	1971	Caeté	Serra da Piedade	Quadrilátero Ferrífero
CESJ	23688	Aspleniaceae	Asplenium	geraense		(C.Chr.) Sylvestre	rupícola	florestal	s.n.	Krieger, L. et al.	1984	Caeté	Serra da Piedade	Quadrilátero Ferrífero
BHCB	45211	Aspleniaceae	Asplenium	geraense		(C.Chr.) Sylvestre	rupícola	florestal	s.n.	Magalhães, G.M.	1944	Caeté	Serra da Piedade	Quadrilátero Ferrífero
BHCB	51763	Aspleniaceae	Asplenium	geraense		(C.Chr.) Sylvestre	rupícola	florestal	5400	Mello-Barreto	1934	Caeté	Serra da Piedade	Quadrilátero Ferrífero
BHCB	60425	Aspleniaceae	Asplenium	inaequilaterale		Willd.	rupícola	florestal	7088	Salino, A.	2001	Itabirito	Serra da Moeda	Quadrilátero Ferrífero
CESJ	24556	Aspleniaceae	Asplenium	pedicularifolium		A.St.-Hil.	rupícola	florestal	s.n.	Krieger, L. & Novelino, R.F.	1989	Ouro Preto		Quadrilátero Ferrífero
RBR	18676	Aspleniaceae	Asplenium	pedicularifolium		A.St.-Hil.	rupícola	florestal	3108	Salino, A.	1997	Caeté	Serra da Piedade	Quadrilátero Ferrífero
BHCB	5839	Aspleniaceae	Asplenium	praemorsum		Sw.	epífita/rupícola	florestal	s.n.	Celso, J.C.C.	1985	Caeté	Serra da Piedade	Quadrilátero Ferrífero
RBR	18673	Aspleniaceae	Asplenium	praemorsum		Sw.	epífita/rupícola	florestal	5839	Celso, J.C.C.	1985	Caeté	Serra da Piedade	Quadrilátero Ferrífero
NYBG_BR	840450	Aspleniaceae	Asplenium	praemorsum		Sw.	epífita/rupícola	florestal	46	Claussen, P.	1840	Caeté	Serra da Piedade	Quadrilátero Ferrífero
NMNH-BOTANY_BR	2708909	Aspleniaceae	Asplenium	praemorsum		Sw.	epífita/rupícola	florestal	30482	Irwin, H.S. et al.	1971	Caeté	Serra da Piedade	Quadrilátero Ferrífero
NMNH-BOTANY_BR	2709447	Aspleniaceae	Asplenium	praemorsum		Sw.	epífita/rupícola	florestal	28664	Irwin, H.S. et al.	1971	Caeté	Serra da Piedade	Quadrilátero Ferrífero
NYBG_BR	840454	Aspleniaceae	Asplenium	praemorsum		Sw.	epífita/rupícola	florestal	28664	Irwin, H.S. et al.	1971	Caeté	Serra da Piedade	Quadrilátero Ferrífero
NYBG_BR	840455	Aspleniaceae	Asplenium	praemorsum		Sw.	epífita/rupícola	florestal	30482	Irwin, H.S. et al.	1971	Caeté	Serra da Piedade	Quadrilátero Ferrífero
CESJ	20215	Aspleniaceae	Asplenium	praemorsum		Sw.	epífita/rupícola	florestal	s.n.	Krieger, L. et al.	1984	Caeté	Serra da Piedade	Quadrilátero Ferrífero
CESJ	20639	Aspleniaceae	Asplenium	praemorsum		Sw.	epífita/rupícola	florestal	s.n.	Krieger, L. et al.	1984	Caeté	Serra da Piedade	Quadrilátero Ferrífero
RBR	27177	Aspleniaceae	Asplenium	praemorsum		Sw.	epífita/rupícola	florestal	20639	Krieger, L. et al.	1984	Caeté	Serra da Piedade	Quadrilátero Ferrífero
SJRP	2221	Aspleniaceae	Asplenium	praemorsum		Sw.	epífita/rupícola	florestal	185	Krieger, L. et al.	1984	Caeté	Serra da Piedade	Quadrilátero Ferrífero
BHCB	180885	Aspleniaceae	Asplenium	praemorsum		Sw.	epífita/rupícola	florestal	3659	Mota, R.C. & Cardoso, F.F.	2015	Catas Altas	Chapada de Canga	Quadrilátero Ferrífero
RBR	27150	Aspleniaceae	Asplenium	praemorsum		Sw.	epífita/rupícola	florestal	24087	Novelino, R.F.	1989	Ouro Preto	Camarinhas	Quadrilátero Ferrífero
UPCB	64181	Aspleniaceae	Asplenium	praemorsum		Sw.	epífita/rupícola	florestal	24087	Novelino, R.F.	1989	Ouro Preto	Camarinhas	Quadrilátero Ferrífero
CESJ	24087	Aspleniaceae	Asplenium	praemorsum		Sw.	epífita/rupícola	florestal	s.n.	Novelino, R.F. et al.	1989	Ouro Preto	Camarinhas	Quadrilátero Ferrífero
BHCB	117394	Aspleniaceae	Asplenium	praemorsum		Sw.	epífita/rupícola	florestal	2057	Rezende, S.G. et al.	2007	Itabirito	Sítio Lagartixa	Quadrilátero Ferrífero
RBR	18672	Aspleniaceae	Asplenium	praemorsum		Sw.	epífita/rupícola	florestal	3110	Salino, A.	1997	Caeté	Serra da Piedade	Quadrilátero Ferrífero
BHCB	143298	Aspleniaceae	Asplenium	praemorsum		Sw.	epífita/rupícola	florestal	22	Viana, M.M.	2008	Caeté	Serra da Piedade	Quadrilátero Ferrífero
NMNH-BOTANY_BR	2015436	Aspleniaceae	Asplenium	praemorsum		Sw.	epífita/rupícola	florestal	6198	Williams, L.O. & Assis, V.	1945	Nova Lima	Serra da Mutuca	Quadrilátero Ferrífero
BHCB	75158	Aspleniaceae	Asplenium	serra		Langsd. & Fisch.	rupícola	florestal	773	Viana, P.L.	2001	Itabirito	Mata do Inferno	Quadrilátero Ferrífero
NMNH-BOTANY_BR	2015444	Aspleniaceae	Asplenium	serra		Langsd. & Fisch.	rupícola	florestal	6658	Williams, L.O. & Assis, V.	1945	Nova Lima	Serra da Mutuca	Quadrilátero Ferrífero
BHCB	180884	Aspleniaceae	Asplenium	serratum		L.	rupícola	florestal	3658	Mota, R.C. & Cardoso, F.F.	2015	Catas Altas	Chapada de Canga	Quadrilátero Ferrífero
BHZB	7621	Aspleniaceae	Asplenium	serratum		L.	rupícola	florestal	2432	Rezende, S.G. et al.	2008	Mariana	Serra do Antônio Pereira	Quadrilátero Ferrífero
R-TIPOS	28090	Aspleniaceae	Asplenium	simplicifolium		Brade	rupícola	florestal	6575	Hoehne, F.C.	1915	Caeté	Serra da Piedade	Quadrilátero Ferrífero
BHCB	60410	Aspleniaceae	Hymenasplenium	triquetrum		(N. Murak. & R.C. Moran) L. Regalado & Prada	rupícola	florestal	7073	Salino, A.	2001	Itabirito	Serra da Moeda	Quadrilátero Ferrífero
BHCB	7915	Asteraceae	Acanthospermum	australe		(Loefgr.) Kuntze	terrestre	savânico	s.n.	Grandi, T.S.M. et al.	1986	Caeté	Serra da Piedade	Quadrilátero Ferrífero
OUPR	23524	Asteraceae	Acanthospermum	australe		(Loefgr.) Kuntze	terrestre	savânico	58	Martins, C. & Cândido, E.S.	2008	Ouro Preto	Morro do Cruzeiro, Campus da UFOP	Quadrilátero Ferrífero
BHCB	167565	Asteraceae	Acanthospermum	australe		(Loefgr.) Kuntze	terrestre	savânico	991	Miranda, E. et al.	2013	Brumadinho	Córrego do Feijão	Quadrilátero Ferrífero
BHCB	5789	Asteraceae	Acanthospermum	australe		(Loefgr.) Kuntze	terrestre	savânico	1747	Mundim, L.H. et al.	1985	Caeté	Serra da Piedade	Quadrilátero Ferrífero
OUPR	7007	Asteraceae	Acanthospermum	australe		(Loefgr.) Kuntze	terrestre	savânico	s.n.	n.m.	?	Ouro Preto	Saramenha	Quadrilátero Ferrífero
FCAB	3737	Asteraceae	Acanthospermum	australe		(Loefgr.) Kuntze	terrestre	savânico	s.n.	Rundium, H.B. et al.	1985	Caeté	Serra da Piedade	Quadrilátero Ferrífero
OUPR	1515	Asteraceae	Acanthospermum	hispidum		DC.	terrestre	savânico	s.n.	Badini, J.	1977	Ouro Preto	Serra do Antônio Pereira	Quadrilátero Ferrífero
OUPR	1512	Asteraceae	Acanthospermum	hispidum		DC.	terrestre	savânico	s.n.	n.m.	?	Ouro Preto	Saramenha	Quadrilátero Ferrífero
OUPR	1514	Asteraceae	Acanthospermum	hispidum		DC.	terrestre	savânico	s.n.	n.m.	?	Ouro Preto	Serra do Antônio Pereira	Quadrilátero Ferrífero
OUPR	1513	Asteraceae	Acanthospermum	hispidum		DC.	terrestre	savânico	s.n.	Zurlo, M.A. & Badini, J.	1973	Ouro Preto	Saramenha	Quadrilátero Ferrífero
BHCB	19017	Asteraceae	Achyrocline	alata		(Kunth) DC.	terrestre	campestre	40	Anjos, A.M.G.	1989	Caeté	Serra da Piedade	Quadrilátero Ferrífero
OUPR	23041	Asteraceae	Achyrocline	albicans		Griseb.	terrestre	campestre	46	Cândido, E.S. & Martins, C.	2008	Ouro Preto	Morro do Cruzeiro, Campus da UFOP	Quadrilátero Ferrífero
FCAB	3743	Asteraceae	Achyrocline	albicans		Griseb.	terrestre	campestre	1767	Eliana & Grandi, T.S.M.	1985	Caeté	Serra da Piedade	Quadrilátero Ferrífero
BHCB	164711	Asteraceae	Achyrocline	albicans		Griseb.	terrestre	campestre	2314	Krieger, L. et al.	1955	Belo Horizonte	Serra do Curral	Quadrilátero Ferrífero
CESJ	2314	Asteraceae	Achyrocline	albicans		Griseb.	terrestre	campestre	s.n.	Krieger, L. et al.	1971	Belo Horizonte	Serra do Curral	Quadrilátero Ferrífero
BHCB	7904	Asteraceae	Achyrocline	albicans		Griseb.	terrestre	campestre	20	Paula, J. & Grandi, T.S.M.	1986	Caeté	Serra da Piedade	Quadrilátero Ferrífero
BHZB	4301	Asteraceae	Achyrocline	albicans		Griseb.	terrestre	campestre	s.n.	Pimentel, M. et al.	2003	Nova Lima	Mina do Capão Xavier	Quadrilátero Ferrífero
MBM	194082	Asteraceae	Achyrocline	albicans		Griseb.	terrestre	campestre	s.n.	Sá, K.F. et al.	1985	Caeté	Serra da Piedade	Quadrilátero Ferrífero
OUPR	28032	Asteraceae	Achyrocline	satureioides		(Lam.) DC.	terrestre	campestre	18	Cândido, E.S. et al.	2008	Ouro Preto	Morro do Cruzeiro, Campus da UFOP	Quadrilátero Ferrífero
BHCB	112430	Asteraceae	Achyrocline	satureioides		(Lam.) DC.	terrestre	campestre	972	Carmo, F.F.	2007	Moeda	Marinho da Serra	Quadrilátero Ferrífero
BHCB	112501	Asteraceae	Achyrocline	satureioides		(Lam.) DC.	terrestre	campestre	995	Carmo, F.F.	2007	Moeda	Marinho da Serra	Quadrilátero Ferrífero
BHCB	118439	Asteraceae	Achyrocline	satureioides		(Lam.) DC.	terrestre	campestre	2429	Carmo, F.F.	2008	Ouro Preto	Serra do Capanema	Quadrilátero Ferrífero
BHCB	118608	Asteraceae	Achyrocline	satureioides		(Lam.) DC.	terrestre	campestre	2893	Carmo, F.F.	2008	Igarapé	Serra do Itatiaiuçu	Quadrilátero Ferrífero
BHCB	118609	Asteraceae	Achyrocline	satureioides		(Lam.) DC.	terrestre	campestre	3061	Carmo, F.F.	2008	Igarapé	Serra do Itatiaiuçu	Quadrilátero Ferrífero
BHCB	118610	Asteraceae	Achyrocline	satureioides		(Lam.) DC.	terrestre	campestre	3069	Carmo, F.F.	2008	Itabirito	Serra de Itabirito	Quadrilátero Ferrífero
BHCB	118611	Asteraceae	Achyrocline	satureioides		(Lam.) DC.	terrestre	campestre	3164	Carmo, F.F.	2008	Catas Altas	Chapada de Canga	Quadrilátero Ferrífero
BHCB	118612	Asteraceae	Achyrocline	satureioides		(Lam.) DC.	terrestre	campestre	3209	Carmo, F.F.	2008	Santa Bárbara	Serra da Gandarela	Quadrilátero Ferrífero
BHCB	122293	Asteraceae	Achyrocline	satureioides		(Lam.) DC.	terrestre	campestre	3472	Carmo, F.F.	2008	Nova Lima	Serra do Rola Moça	Quadrilátero Ferrífero
BHCB	125612	Asteraceae	Achyrocline	satureioides		(Lam.) DC.	terrestre	campestre	3581	Carmo, F.F.	2008	Igarapé	Serra do Itatiaiuçu	Quadrilátero Ferrífero
BHZB	1216	Asteraceae	Achyrocline	satureioides		(Lam.) DC.	terrestre	campestre	985	Fernandes, M.G.C. et al.	1995	Brumadinho	Serra da Calçada	Quadrilátero Ferrífero
BHCB	5818	Asteraceae	Achyrocline	satureioides		(Lam.) DC.	terrestre	campestre	1767	Grandi, T.S.M. et al.	1985	Caeté	Serra da Piedade	Quadrilátero Ferrífero
UB	23640	Asteraceae	Achyrocline	satureioides		(Lam.) DC.	terrestre	campestre	29682	Irwin, H.S. et al.	1971	Mariana	Estrada de Mariana à Santa Bárbara	Quadrilátero Ferrífero
BHCB	129108	Asteraceae	Achyrocline	satureioides		(Lam.) DC.	terrestre	campestre	80	Leite, R.L.R.M. et al.	2008	Brumadinho	Serra da Moeda	Quadrilátero Ferrífero
UB	23638	Asteraceae	Achyrocline	satureioides		(Lam.) DC.	terrestre	campestre	17612	Magalhães, G.M.	1960	Belo Horizonte	Serra do Curral	Quadrilátero Ferrífero
OUPR	23434	Asteraceae	Achyrocline	satureioides		(Lam.) DC.	terrestre	campestre	16	Martins, C. & Cândido, E.S.	2008	Ouro Preto	Morro do Cruzeiro, Campus da UFOP	Quadrilátero Ferrífero
OUPR	12807	Asteraceae	Achyrocline	satureioides		(Lam.) DC.	terrestre	campestre	479	Messias, M.C.T.B. et al.	2001	Ouro Preto	Serra do Itacolomi	Quadrilátero Ferrífero
BHCB	167710	Asteraceae	Achyrocline	satureioides		(Lam.) DC.	terrestre	campestre	175	Miranda, E. et al.	2013	Belo Horizonte	Mina de Águas Claras	Quadrilátero Ferrífero
BHCB	167790	Asteraceae	Achyrocline	satureioides		(Lam.) DC.	terrestre	campestre	1178	Miranda, E. et al.	2013	Nova Lima	Mina do Capitão do Mato	Quadrilátero Ferrífero
BHCB	167873	Asteraceae	Achyrocline	satureioides		(Lam.) DC.	terrestre	campestre	44	Miranda, E. et al.	2013	Nova Lima	Mina do Capitão do Mato	Quadrilátero Ferrífero
BHCB	168102	Asteraceae	Achyrocline	satureioides		(Lam.) DC.	terrestre	campestre	417	Miranda, E. et al.	2013	Ouro Preto	Serra do Antônio Pereira	Quadrilátero Ferrífero
BHCB	168322	Asteraceae	Achyrocline	satureioides		(Lam.) DC.	terrestre	campestre	224	Miranda, E. et al.	2013	Brumadinho	Córrego do Feijão	Quadrilátero Ferrífero
BHCB	168501	Asteraceae	Achyrocline	satureioides		(Lam.) DC.	terrestre	campestre	1137	Miranda, E. et al.	2013	Congonhas	Mina da Fábrica	Quadrilátero Ferrífero
BHCB	151510	Asteraceae	Achyrocline	satureioides		(Lam.) DC.	terrestre	campestre	s.n.	Mota, R.C.	2011	Mariana	Serra do Antônio Pereira	Quadrilátero Ferrífero
OUPR	2267	Asteraceae	Achyrocline	satureioides		(Lam.) DC.	terrestre	campestre	s.n.	Nogueira, R.E.	1992	Ouro Preto	Morro do Cruzeiro, Campus da UFOP	Quadrilátero Ferrífero
VIC	41143	Asteraceae	Achyrocline	satureioides		(Lam.) DC.	terrestre	campestre	93	Silva, T.C. & Cardoso, R.C.	2012	Ouro Preto	APA Cachoeira das Andorinhas, Serra da Brígida	Quadrilátero Ferrífero
BHCB	165855	Asteraceae	Achyrocline	satureioides		(Lam.) DC.	terrestre	campestre	2343	Souza, F.S. et al.	2013	Nova Lima	Mina do Capitão do Mato	Quadrilátero Ferrífero
BHCB	110691	Asteraceae	Achyrocline	satureioides		(Lam.) DC.	terrestre	campestre	484	Teles, A.M. et al.	2007	Ouro Preto	Serra do Capanema	Quadrilátero Ferrífero
BHCB	40264	Asteraceae	Achyrocline	satureioides		(Lam.) DC.	terrestre	campestre	s.n.	Vasconcelos, M.F.	1998	Belo Horizonte	Serra do Curral	Quadrilátero Ferrífero
BHCB	73698	Asteraceae	Achyrocline	satureioides		(Lam.) DC.	terrestre	campestre	135	Viana, P.L.	2001	Brumadinho	Serra da Calçada	Quadrilátero Ferrífero
BHCB	104099	Asteraceae	Achyrocline	satureioides		(Lam.) DC.	terrestre	campestre	458	Vincent, R.C et al.	2001	Brumadinho	Serra do Rola Moça	Quadrilátero Ferrífero
ESA	ESA122050	Asteraceae	Achyrocline	satureioides		(Lam.) DC.	terrestre	campestre	113	Vincent, R.C et al.	2000	Nova Lima	Serra do Rola Moça	Quadrilátero Ferrífero
BHCB	55564	Asteraceae	Achyrocline	vargasiana		DC.	terrestre	campestre	2078	Magalhães, G.M.	1942	Belo Horizonte	Serra do Curral	Quadrilátero Ferrífero
VIC	35997	Asteraceae	Acmella	bellidioides		(Sm.) R.K.Jansen	terrestre	campestre	259	Paula, C.C. et al.	2002	Ouro Branco	Serra de Ouro Branco	Quadrilátero Ferrífero
BHCB	40039	Asteraceae	Acmella	bellidioides		(Sm.) R.K.Jansen	terrestre	campestre	s.n.	Vasconcelos, M.F.	1997	Belo Horizonte	Serra do Curral	Quadrilátero Ferrífero
NMNH-BOTANY_BR	3473428	Asteraceae	Acmella	bellidioides		(Sm.) R.K.Jansen	terrestre	campestre	s.n.	Vasconcelos, M.F.	1997	Belo Horizonte	Serra do Curral	Quadrilátero Ferrífero
BHCB	149034	Asteraceae	Acritopappus	longifolius		(Gardner) R.M.King & H.Rob.	terrestre	campestre	140	Mansur, T. & Vidal, C.V.	2011	Santa Bárbara	Serra da Gandarela	Quadrilátero Ferrífero
UEC	133230	Asteraceae	Acritopappus	longifolius		(Gardner) R.M.King & H.Rob.	terrestre	campestre	2322A	Stehmann, J.R.	1997	Brumadinho	Serra da Calçada	Quadrilátero Ferrífero
BHCB	149033	Asteraceae	Acritopappus	longifolius		(Gardner) R.M.King & H.Rob.	terrestre	campestre	4909	Tameirão Neto, E. & Mansur, T.	2011	Santa Bárbara	Serra da Gandarela	Quadrilátero Ferrífero
BHCB	182056	Asteraceae	Acritopappus	longifolius		(Gardner) R.M.King & H.Rob.	terrestre	campestre	s.n.	Vidal, C.V. et al.	2016	São Joaquim de Bicas	Serra Azul/Serra das Farofas	Quadrilátero Ferrífero
BHCB	9358	Asteraceae	Ageratum	conyzoides		L.	terrestre	campestre/savânico	s.n.	Carvalho, R.C.F.	1982	Itabira	Bela Vista	Quadrilátero Ferrífero
BHCB	7449	Asteraceae	Ageratum	conyzoides		L.	terrestre	campestre/savânico	2231	Grandi, T.S.M. et al.	1986	Caeté	Serra da Piedade	Quadrilátero Ferrífero
OUPR	25894	Asteraceae	Ageratum	conyzoides		L.	terrestre	campestre/savânico	s.n.	Guimarães, S.F.	2012	Ouro Preto	Morro do Cruzeiro, Campus da UFOP	Quadrilátero Ferrífero
BHCB	110417	Asteraceae	Ageratum	fastigiatum		(Gardner) R.M.King & H.Rob.	terrestre	campestre/savânico	472	Carmo, F.F.	2007	Moeda	Marinho da Serra	Quadrilátero Ferrífero
BHCB	110439	Asteraceae	Ageratum	fastigiatum		(Gardner) R.M.King & H.Rob.	terrestre	campestre/savânico	555	Carmo, F.F.	2007	Moeda	Marinho da Serra	Quadrilátero Ferrífero
BHCB	118613	Asteraceae	Ageratum	fastigiatum		(Gardner) R.M.King & H.Rob.	terrestre	campestre/savânico	2897	Carmo, F.F.	2008	Igarapé	Serra do Itatiaiuçu	Quadrilátero Ferrífero
BHCB	118614	Asteraceae	Ageratum	fastigiatum		(Gardner) R.M.King & H.Rob.	terrestre	campestre/savânico	2971	Carmo, F.F.	2008	Nova Lima	Serra do Rola Moça	Quadrilátero Ferrífero
BHCB	118616	Asteraceae	Ageratum	fastigiatum		(Gardner) R.M.King & H.Rob.	terrestre	campestre/savânico	3118	Carmo, F.F.	2008	Catas Altas	Chapada de Canga	Quadrilátero Ferrífero
BHCB	122294	Asteraceae	Ageratum	fastigiatum		(Gardner) R.M.King & H.Rob.	terrestre	campestre/savânico	3469	Carmo, F.F.	2008	Nova Lima	Serra do Rola Moça	Quadrilátero Ferrífero
BHCB	125615	Asteraceae	Ageratum	fastigiatum		(Gardner) R.M.King & H.Rob.	terrestre	campestre/savânico	3036	Carmo, F.F.	2008	Igarapé	Serra do Itatiaiuçu	Quadrilátero Ferrífero
BHCB	118617	Asteraceae	Ageratum	fastigiatum		(Gardner) R.M.King & H.Rob.	terrestre	campestre/savânico	3401	Carmo, F.F. & Ribeiro, L.C.	2008	Ouro Preto	Serra do Capanema	Quadrilátero Ferrífero
BHCB	35335	Asteraceae	Ageratum	fastigiatum		(Gardner) R.M.King & H.Rob.	terrestre	campestre/savânico	24	Franco, G.R. et al.	1987	Caeté	Serra da Piedade	Quadrilátero Ferrífero
UB	142604	Asteraceae	Ageratum	fastigiatum		(Gardner) R.M.King & H.Rob.	terrestre	campestre/savânico	s.n.	Magalhães, G.M.	1958	Brumadinho	Serra do Rola Moça	Quadrilátero Ferrífero
BHCB	107461	Asteraceae	Ageratum	fastigiatum		(Gardner) R.M.King & H.Rob.	terrestre	campestre/savânico	s.n.	Mendes, M.S. et al.	2007	Itabirito	Serra de Itabirito	Quadrilátero Ferrífero
BHCB	35355	Asteraceae	Ageratum	fastigiatum		(Gardner) R.M.King & H.Rob.	terrestre	campestre/savânico	18	Pelli, A.	1987	Caeté	Serra da Piedade	Quadrilátero Ferrífero
BHCB	60471	Asteraceae	Ageratum	fastigiatum		(Gardner) R.M.King & H.Rob.	terrestre	campestre/savânico	68	Pimentel, M. et al.	2001	Nova Lima	Mina do Capão Xavier	Quadrilátero Ferrífero
BHZB	4749	Asteraceae	Ageratum	fastigiatum		(Gardner) R.M.King & H.Rob.	terrestre	campestre/savânico	s.n.	Pimentel, M. et al.	2003	Nova Lima	Mina do Capão Xavier	Quadrilátero Ferrífero
VIC	17190	Asteraceae	Ageratum	fastigiatum		(Gardner) R.M.King & H.Rob.	terrestre	campestre/savânico	1673	Silva, A.F. et al.	1990	Congonhas	Itaminas	Quadrilátero Ferrífero
BHCB	75537	Asteraceae	Ageratum	fastigiatum		(Gardner) R.M.King & H.Rob.	terrestre	campestre/savânico	17	Viana, P.L.	2001	Brumadinho	Serra da Calçada	Quadrilátero Ferrífero
BHCB	75547	Asteraceae	Ageratum	fastigiatum		(Gardner) R.M.King & H.Rob.	terrestre	campestre/savânico	27	Viana, P.L.	2001	Brumadinho	Serra da Calçada	Quadrilátero Ferrífero
BHCB	104098	Asteraceae	Ageratum	fastigiatum		(Gardner) R.M.King & H.Rob.	terrestre	campestre/savânico	465	Vincent, R.C et al.	2001	Brumadinho	Serra do Rola Moça	Quadrilátero Ferrífero
ESA	ESA122045	Asteraceae	Ageratum	fastigiatum		(Gardner) R.M.King & H.Rob.	terrestre	campestre/savânico	97	Vincent, R.C et al.	2000	Nova Lima	Serra do Rola Moça	Quadrilátero Ferrífero
BHCB	19013	Asteraceae	Ageratum	myriadenium		(Sch.Bip. ex Baker) R.M.King & H.Rob.	terrestre	campestre/savânico	36	Anjos, A.M.G.	1989	Caeté	Serra da Piedade	Quadrilátero Ferrífero
BHCB	110345	Asteraceae	Ageratum	myriadenium		(Sch.Bip. ex Baker) R.M.King & H.Rob.	terrestre	campestre/savânico	97	Carmo, F.F.	2005	Nova Lima	Serra do Rola Moça	Quadrilátero Ferrífero
BHCB	110361	Asteraceae	Ageratum	myriadenium		(Sch.Bip. ex Baker) R.M.King & H.Rob.	terrestre	campestre/savânico	177	Carmo, F.F.	2006	Moeda	Marinho da Serra	Quadrilátero Ferrífero
BHCB	110370	Asteraceae	Ageratum	myriadenium		(Sch.Bip. ex Baker) R.M.King & H.Rob.	terrestre	campestre/savânico	214	Carmo, F.F.	2007	Itabirito	Serra do Capanema	Quadrilátero Ferrífero
BHCB	110388	Asteraceae	Ageratum	myriadenium		(Sch.Bip. ex Baker) R.M.King & H.Rob.	terrestre	campestre/savânico	305	Carmo, F.F.	2007	Itabirito	Serra do Capanema	Quadrilátero Ferrífero
BHCB	110393	Asteraceae	Ageratum	myriadenium		(Sch.Bip. ex Baker) R.M.King & H.Rob.	terrestre	campestre/savânico	332	Carmo, F.F.	2007	Itabirito	Serra do Capanema	Quadrilátero Ferrífero
BHCB	110435	Asteraceae	Ageratum	myriadenium		(Sch.Bip. ex Baker) R.M.King & H.Rob.	terrestre	campestre/savânico	536	Carmo, F.F.	2007	Moeda	Marinho da Serra	Quadrilátero Ferrífero
BHCB	118440	Asteraceae	Ageratum	myriadenium		(Sch.Bip. ex Baker) R.M.King & H.Rob.	terrestre	campestre/savânico	1290	Carmo, F.F.	2007	Santa Bárbara	Serra da Gandarela	Quadrilátero Ferrífero
BHCB	118441	Asteraceae	Ageratum	myriadenium		(Sch.Bip. ex Baker) R.M.King & H.Rob.	terrestre	campestre/savânico	2204	Carmo, F.F.	2008	Santa Bárbara	Serra da Gandarela	Quadrilátero Ferrífero
BHCB	118442	Asteraceae	Ageratum	myriadenium		(Sch.Bip. ex Baker) R.M.King & H.Rob.	terrestre	campestre/savânico	2228	Carmo, F.F.	2008	Rio Acima	Serra da Gandarela	Quadrilátero Ferrífero
BHCB	118615	Asteraceae	Ageratum	myriadenium		(Sch.Bip. ex Baker) R.M.King & H.Rob.	terrestre	campestre/savânico	3090	Carmo, F.F.	2008	Itabirito	Serra de Itabirito	Quadrilátero Ferrífero
BHCB	5816	Asteraceae	Ageratum	myriadenium		(Sch.Bip. ex Baker) R.M.King & H.Rob.	terrestre	campestre/savânico	s.n.	Elcione, M.N. & Jussara, G.S.	1985	Caeté	Serra da Piedade	Quadrilátero Ferrífero
BHCB	31920	Asteraceae	Ageratum	myriadenium		(Sch.Bip. ex Baker) R.M.King & H.Rob.	terrestre	campestre/savânico	1244	Lombardi, J.A.	1996	Caeté	Serra da Piedade	Quadrilátero Ferrífero
NMNH-BOTANY_BR	3347198	Asteraceae	Ageratum	myriadenium		(Sch.Bip. ex Baker) R.M.King & H.Rob.	terrestre	campestre/savânico	1244	Lombardi, J.A.	1996	Caeté	Serra da Piedade	Quadrilátero Ferrífero
BHCB	149035	Asteraceae	Ageratum	myriadenium		(Sch.Bip. ex Baker) R.M.King & H.Rob.	terrestre	campestre/savânico	190	Mansur, T. et al.	2011	Santa Bárbara	Serra da Gandarela	Quadrilátero Ferrífero
BHCB	55788	Asteraceae	Ageratum	myriadenium		(Sch.Bip. ex Baker) R.M.King & H.Rob.	terrestre	campestre/savânico	11142	Mello-Barreto	1941	Caeté	Serra da Piedade	Quadrilátero Ferrífero
NMNH-BOTANY_BR	3400389	Asteraceae	Ageratum	myriadenium		(Sch.Bip. ex Baker) R.M.King & H.Rob.	terrestre	campestre/savânico	11142	Mello-Barreto	1941	Caeté	Serra da Piedade	Quadrilátero Ferrífero
BHCB	5788	Asteraceae	Ageratum	myriadenium		(Sch.Bip. ex Baker) R.M.King & H.Rob.	terrestre	campestre/savânico	s.n.	Mundim, L.H. et al.	1985	Caeté	Serra da Piedade	Quadrilátero Ferrífero
BHCB	71507	Asteraceae	Ageratum	myriadenium		(Sch.Bip. ex Baker) R.M.King & H.Rob.	terrestre	campestre/savânico	52	Oliveira, A.M. & Stehmann, J.R.	2002	Barão de Cocais	Mina do Brucutu	Quadrilátero Ferrífero
BHZB	2869	Asteraceae	Ageratum	myriadenium		(Sch.Bip. ex Baker) R.M.King & H.Rob.	terrestre	campestre/savânico	s.n.	Pimentel, M. et al.	2001	Nova Lima	Mina do Capão Xavier	Quadrilátero Ferrífero
BHZB	4305	Asteraceae	Ageratum	myriadenium		(Sch.Bip. ex Baker) R.M.King & H.Rob.	terrestre	campestre/savânico	s.n.	Pimentel, M. et al.	2003	Nova Lima	Mina do Capão Xavier	Quadrilátero Ferrífero
BHCB	117233	Asteraceae	Ageratum	myriadenium		(Sch.Bip. ex Baker) R.M.King & H.Rob.	terrestre	campestre/savânico	1890	Rezende, S.G. & Rezende, E.G.	2007	Itabirito	Serra de Itabirito	Quadrilátero Ferrífero
BHCB	5822	Asteraceae	Ageratum	myriadenium		(Sch.Bip. ex Baker) R.M.King & H.Rob.	terrestre	campestre/savânico	s.n.	Sá, K.F. et al.	1985	Caeté	Serra da Piedade	Quadrilátero Ferrífero
FCAB	3742	Asteraceae	Ageratum	myriadenium		(Sch.Bip. ex Baker) R.M.King & H.Rob.	terrestre	campestre/savânico	s.n.	Sá, K.F. et al.	1985	Caeté	Serra da Piedade	Quadrilátero Ferrífero
MBM	194081	Asteraceae	Ageratum	myriadenium		(Sch.Bip. ex Baker) R.M.King & H.Rob.	terrestre	campestre/savânico	s.n.	Sá, K.F. et al.	1985	Caeté	Serra da Piedade	Quadrilátero Ferrífero
UPCB	28887	Asteraceae	Ageratum	myriadenium		(Sch.Bip. ex Baker) R.M.King & H.Rob.	terrestre	campestre/savânico	s.n.	Sá, K.F. et al.	1985	Caeté	Serra da Piedade	Quadrilátero Ferrífero
BHCB	6081	Asteraceae	Ageratum	myriadenium		(Sch.Bip. ex Baker) R.M.King & H.Rob.	terrestre	campestre/savânico	1649	Siqueira, J.C. et al.	1985	Caeté	Serra da Piedade	Quadrilátero Ferrífero
ESA	ESA031366	Asteraceae	Ageratum	myriadenium		(Sch.Bip. ex Baker) R.M.King & H.Rob.	terrestre	campestre/savânico	10112	Souza, V.C. et al.	1996	Caeté	Serra da Piedade	Quadrilátero Ferrífero
BHCB	104097	Asteraceae	Ageratum	myriadenium		(Sch.Bip. ex Baker) R.M.King & H.Rob.	terrestre	campestre/savânico	8	Vincent, R.C et al.	2000	Nova Lima	Serra da Mutuca	Quadrilátero Ferrífero
BHCB	56009	Asteraceae	Aldama	aspilioides		(Baker) E.E.Schill. & Panero	terrestre	campestre	4116	Mello-Barreto	1933	Belo Horizonte	Serra do Taquaril	Quadrilátero Ferrífero
BHCB	56011	Asteraceae	Aldama	aspilioides		(Baker) E.E.Schill. & Panero	terrestre	campestre	4114	Mello-Barreto	1933	Belo Horizonte	Serra do Curral	Quadrilátero Ferrífero
BHZB	491	Asteraceae	Aldama	aspilioides		(Baker) E.E.Schill. & Panero	terrestre	campestre	s.n.	Paula, L.M.P.	1990	Moeda	Serra da Moeda	Quadrilátero Ferrífero
BHZB	505	Asteraceae	Aldama	aspilioides		(Baker) E.E.Schill. & Panero	terrestre	campestre	s.n.	Paula, L.M.P.	1990	Moeda	Serra da Moeda	Quadrilátero Ferrífero
CESJ	1376	Asteraceae	Aldama	aspilioides		(Baker) E.E.Schill. & Panero	terrestre	campestre	s.n.	Roth, P.L.	1955	Belo Horizonte	Serra do Curral	Quadrilátero Ferrífero
HUFSJ	5179	Asteraceae	Aldama	aspilioides		(Baker) E.E.Schill. & Panero	terrestre	campestre	s.n.	Roth, P.L.	1955	Belo Horizonte	Serra do Curral	Quadrilátero Ferrífero
BHCB	40777	Asteraceae	Aldama	kunthiana		(Gardner) E.E.Schill. & Panero	terrestre	campestre/savânico	3	Barros, A & Stehmann, J.R.	1997	Brumadinho	Serra da Calçada	Quadrilátero Ferrífero
NMNH-BOTANY_BR	3372242	Asteraceae	Aldama	kunthiana		(Gardner) E.E.Schill. & Panero	terrestre	campestre/savânico	3	Barros, A & Stehmann, J.R.	1997	Brumadinho	Serra da Calçada	Quadrilátero Ferrífero
BHCB	49579	Asteraceae	Aldama	kunthiana		(Gardner) E.E.Schill. & Panero	terrestre	campestre/savânico	3332	Lombardi, J.A.	1999	Brumadinho	Serra da Calçada	Quadrilátero Ferrífero
NMNH-BOTANY_BR	3398505	Asteraceae	Aldama	kunthiana		(Gardner) E.E.Schill. & Panero	terrestre	campestre/savânico	3332	Lombardi, J.A.	1999	Brumadinho	Serra da Calçada	Quadrilátero Ferrífero
NMNH-BOTANY_BR	3473432	Asteraceae	Aldama	kunthiana		(Gardner) E.E.Schill. & Panero	terrestre	campestre/savânico	2306	Stehmann, J.R.	1997	Brumadinho	Serra da Calçada	Quadrilátero Ferrífero
BHCB	79787	Asteraceae	Aldama	kunthiana		(Gardner) E.E.Schill. & Panero	terrestre	campestre/savânico	247	Viana, P.L.	2001	Brumadinho	Serra da Calçada	Quadrilátero Ferrífero
BHCB	31932	Asteraceae	Aldama	robusta		(Gardner) E.E.Schill. & Panero	terrestre	campestre	1256	Lombardi, J.A.	1996	Caeté	Serra da Piedade	Quadrilátero Ferrífero
NMNH-BOTANY_BR	3347196	Asteraceae	Aldama	robusta		(Gardner) E.E.Schill. & Panero	terrestre	campestre	1256	Lombardi, J.A.	1996	Caeté	Serra da Piedade	Quadrilátero Ferrífero
BHCB	56012	Asteraceae	Aldama	robusta		(Gardner) E.E.Schill. & Panero	terrestre	campestre	4103	Mello-Barreto	1933	Belo Horizonte	Serra do Taquaril	Quadrilátero Ferrífero
BHCB	56014	Asteraceae	Aldama	robusta		(Gardner) E.E.Schill. & Panero	terrestre	campestre	10834	Mello-Barreto	1940	Belo Horizonte	Serra do Curral	Quadrilátero Ferrífero
BHCB	107481	Asteraceae	Aldama	robusta		(Gardner) E.E.Schill. & Panero	terrestre	campestre	s.n.	Mendes, M.S. et al.	2007	Itabirito	Serra de Itabirito	Quadrilátero Ferrífero
BHCB	167353	Asteraceae	Aldama	robusta		(Gardner) E.E.Schill. & Panero	terrestre	campestre	733	Miranda, E. et al.	2013	Nova Lima	Mina do Capitão do Mato	Quadrilátero Ferrífero
BHCB	167746	Asteraceae	Aldama	robusta		(Gardner) E.E.Schill. & Panero	terrestre	campestre	573	Miranda, E. et al.	2013	Nova Lima	Mina do Capitão do Mato	Quadrilátero Ferrífero
BHCB	167851	Asteraceae	Aldama	robusta		(Gardner) E.E.Schill. & Panero	terrestre	campestre	22	Miranda, E. et al.	2013	Nova Lima	Mina do Capitão do Mato	Quadrilátero Ferrífero
BHCB	167867	Asteraceae	Aldama	robusta		(Gardner) E.E.Schill. & Panero	terrestre	campestre	38	Miranda, E. et al.	2013	Nova Lima	Mina do Capitão do Mato	Quadrilátero Ferrífero
BHCB	180447	Asteraceae	Aldama	robusta		(Gardner) E.E.Schill. & Panero	terrestre	campestre	4808	Rezende, S.G. & Justo, A.G.	2015	Nova Lima	Serra do Rola Moça	Quadrilátero Ferrífero
UEC	90379	Asteraceae	Aldama	robusta		(Gardner) E.E.Schill. & Panero	terrestre	campestre	31595	Semir, J. & Stehmann, J.R.	1994	Brumadinho	Serra da Calçada	Quadrilátero Ferrífero
HUFSJ	3054	Asteraceae	Aldama	robusta		(Gardner) E.E.Schill. & Panero	terrestre	campestre	14514	Sobral, M & Alves, T.M.A.	2005	Caeté	Serra da Piedade	Quadrilátero Ferrífero
NMNH-BOTANY_BR	1932759	Asteraceae	Aldama	robusta		(Gardner) E.E.Schill. & Panero	terrestre	campestre	6613	Williams, L.O. & Assis, V.	1945	Nova Lima	Serra da Mutuca	Quadrilátero Ferrífero
BHCB	49571	Asteraceae	Aldama	tenuifolia		(Gardner) E.E.Schill. & Panero	terrestre	campestre	3324	Lombardi, J.A.	1999	Brumadinho	Serra da Calçada	Quadrilátero Ferrífero
BHCB	56010	Asteraceae	Aldama	tenuifolia		(Gardner) E.E.Schill. & Panero	terrestre	campestre	4111	Mello-Barreto	1932	Belo Horizonte	Serra do Taquaril	Quadrilátero Ferrífero
BHCB	56029	Asteraceae	Aldama	tenuifolia		(Gardner) E.E.Schill. & Panero	terrestre	campestre	4143	Mello-Barreto	1933	Belo Horizonte	Serra do Curral	Quadrilátero Ferrífero
BHCB	59819	Asteraceae	Aldama	tenuifolia		(Gardner) E.E.Schill. & Panero	terrestre	campestre	1376	Roth, P.L.	1955	Belo Horizonte	Serra do Curral	Quadrilátero Ferrífero
HUFU	25852	Asteraceae	Aldama	tenuifolia		(Gardner) E.E.Schill. & Panero	terrestre	campestre	1376	Roth, P.L.	1955	Nova Lima	Serra do Curral	Quadrilátero Ferrífero
MBM	256575	Asteraceae	Aldama	tenuifolia		(Gardner) E.E.Schill. & Panero	terrestre	campestre	1376	Roth, P.L.	1955	Nova Lima	Serra do Curral	Quadrilátero Ferrífero
UEC	123530	Asteraceae	Aldama	tenuifolia		(Gardner) E.E.Schill. & Panero	terrestre	campestre	1376	Roth, P.L.	1955	Belo Horizonte	Serra do Curral	Quadrilátero Ferrífero
VIC	31945	Asteraceae	Aldama	tenuifolia		(Gardner) E.E.Schill. & Panero	terrestre	campestre	1376	Roth, P.L.	1955	Nova Lima	Serra do Curral	Quadrilátero Ferrífero
BHCB	17468	Asteraceae	Aldama	tenuifolia		(Gardner) E.E.Schill. & Panero	terrestre	campestre	72	Wykrota, J.L.M. & Faria, J.M.P.C.	1987	Moeda	Serra da Moeda	Quadrilátero Ferrífero
OUPR	3158	Asteraceae	Aspilia	attenuata		(Gardner) Baker	terrestre	campestre/savânico	s.n.	Badini, J.	1972	Brumadinho	Serra da Calçada	Quadrilátero Ferrífero
OUPR	3164	Asteraceae	Aspilia	attenuata		(Gardner) Baker	terrestre	campestre/savânico	s.n.	Badini, J.	1972	Brumadinho	Serra da Calçada	Quadrilátero Ferrífero
BHZB	4674	Asteraceae	Aspilia	attenuata		(Gardner) Baker	terrestre	campestre/savânico	s.n.	Pimentel, M. et al.	2003	Nova Lima	Mina do Capão Xavier	Quadrilátero Ferrífero
BHCB	55801	Asteraceae	Aspilia	clausseniana		Baker	terrestre	campestre/savânico	1526	Magalhães, G.M.	1942	Belo Horizonte	Serra do Taquaril	Quadrilátero Ferrífero
HUFU	24905	Asteraceae	Aspilia	diniz-cruzeanae		J.U.Santos	terrestre	campestre	3062	Nakajima, J.N.	2001	Caeté	Serra da Piedade	Quadrilátero Ferrífero
ICN	15891	Asteraceae	Aspilia	duarteana		J.U.Santos	terrestre	campestre	1054	Magalhães, G.M.	1942	Ouro Preto	Serra de Lavras Novas	Quadrilátero Ferrífero
BHCB	41013	Asteraceae	Aspilia	foliacea		(Spreng.) Baker	terrestre	campestre	101	Barros, A & Stehmann, J.R.	1997	Brumadinho	Serra da Calçada	Quadrilátero Ferrífero
NMNH-BOTANY_BR	3372234	Asteraceae	Aspilia	foliacea		(Spreng.) Baker	terrestre	campestre	101	Barros, A & Stehmann, J.R.	1997	Brumadinho	Serra da Calçada	Quadrilátero Ferrífero
BHCB	181738	Asteraceae	Aspilia	foliacea		(Spreng.) Baker	terrestre	campestre	s.n.	Brina, A.E.	2015	Itabirito	Serra de Itabirito	Quadrilátero Ferrífero
BHCB	118446	Asteraceae	Aspilia	foliacea		(Spreng.) Baker	terrestre	campestre	1564	Carmo, F.F.	2008	Moeda	Marinho da Serra	Quadrilátero Ferrífero
BHCB	118448	Asteraceae	Aspilia	foliacea		(Spreng.) Baker	terrestre	campestre	1913	Carmo, F.F.	2008	Moeda	Marinho da Serra	Quadrilátero Ferrífero
BHCB	49548	Asteraceae	Aspilia	foliacea		(Spreng.) Baker	terrestre	campestre	3301	Lombardi, J.A.	1999	Brumadinho	Serra da Calçada	Quadrilátero Ferrífero
NMNH-BOTANY_BR	3398503	Asteraceae	Aspilia	foliacea		(Spreng.) Baker	terrestre	campestre	3301	Lombardi, J.A.	1999	Brumadinho	Serra da Calçada	Quadrilátero Ferrífero
BHCB	107464	Asteraceae	Aspilia	foliacea		(Spreng.) Baker	terrestre	campestre	s.n.	Mendes, M.S. et al.	2007	Itabirito	Serra de Itabirito	Quadrilátero Ferrífero
CESJ	2335	Asteraceae	Aspilia	foliacea		(Spreng.) Baker	terrestre	campestre	2335	Roth, P.L.	1955	Belo Horizonte	Serra do Curral	Quadrilátero Ferrífero
UEC	89039	Asteraceae	Aspilia	foliacea		(Spreng.) Baker	terrestre	campestre	28799	Semir, J. et al.	1993	Brumadinho	Serra da Calçada	Quadrilátero Ferrífero
BHCB	37739	Asteraceae	Aspilia	foliacea		(Spreng.) Baker	terrestre	campestre	2305	Stehmann, J.R.	1997	Brumadinho	Serra da Calçada	Quadrilátero Ferrífero
BHCB	40654	Asteraceae	Aspilia	foliacea		(Spreng.) Baker	terrestre	campestre	176	Stehmann, J.R.	1997	Brumadinho	Serra da Calçada	Quadrilátero Ferrífero
BHCB	75548	Asteraceae	Aspilia	foliacea		(Spreng.) Baker	terrestre	campestre	255	Viana, P.L.	2001	Brumadinho	Serra da Calçada	Quadrilátero Ferrífero
BHCB	79681	Asteraceae	Aspilia	foliacea		(Spreng.) Baker	terrestre	campestre	223	Viana, P.L.	2001	Brumadinho	Serra da Calçada	Quadrilátero Ferrífero
BHCB	79781	Asteraceae	Aspilia	foliacea		(Spreng.) Baker	terrestre	campestre	166	Viana, P.L.	2001	Brumadinho	Serra da Calçada	Quadrilátero Ferrífero
BHCB	19097	Asteraceae	Aspilia	foliosa		(Gardner) Baker	terrestre	campestre	119	Anjos, A.M.G.	1990	Itabirito	Serra da Moeda	Quadrilátero Ferrífero
BHCB	110350	Asteraceae	Aspilia	foliosa		(Gardner) Baker	terrestre	campestre	126	Carmo, F.F.	2007	Moeda	Marinho da Serra	Quadrilátero Ferrífero
BHCB	167322	Asteraceae	Aspilia	foliosa		(Gardner) Baker	terrestre	campestre	702	Miranda, E. et al.	2013	Nova Lima	Mina do Capitão do Mato	Quadrilátero Ferrífero
BHCB	167343	Asteraceae	Aspilia	foliosa		(Gardner) Baker	terrestre	campestre	723	Miranda, E. et al.	2013	Nova Lima	Mina do Capitão do Mato	Quadrilátero Ferrífero
BHCB	167695	Asteraceae	Aspilia	foliosa		(Gardner) Baker	terrestre	campestre	154	Miranda, E. et al.	2013	Belo Horizonte	Mina de Águas Claras	Quadrilátero Ferrífero
BHCB	168116	Asteraceae	Aspilia	foliosa		(Gardner) Baker	terrestre	campestre	944	Miranda, E. et al.	2013	Brumadinho	Serra da Calçada	Quadrilátero Ferrífero
BHCB	168453	Asteraceae	Aspilia	foliosa		(Gardner) Baker	terrestre	campestre	1066	Miranda, E. et al.	2013	Congonhas	Mina da Fábrica	Quadrilátero Ferrífero
BHCB	168515	Asteraceae	Aspilia	foliosa		(Gardner) Baker	terrestre	campestre	1151	Miranda, E. et al.	2013	Congonhas	Mina da Fábrica	Quadrilátero Ferrífero
BHCB	165370	Asteraceae	Aspilia	foliosa		(Gardner) Baker	terrestre	campestre	2284	Souza, F.S. et al.	2013	Nova Lima	Mina do Capitão do Mato	Quadrilátero Ferrífero
BHCB	165643	Asteraceae	Aspilia	foliosa		(Gardner) Baker	terrestre	campestre	2574	Souza, F.S. et al.	2013	Ouro Preto	Serra do Antônio Pereira	Quadrilátero Ferrífero
BHCB	165741	Asteraceae	Aspilia	foliosa		(Gardner) Baker	terrestre	campestre	2030	Souza, F.S. et al.	2013	Nova Lima	Mina do Capitão do Mato	Quadrilátero Ferrífero
BHCB	165785	Asteraceae	Aspilia	foliosa		(Gardner) Baker	terrestre	campestre	2389	Souza, F.S. et al.	2013	Nova Lima	Mina do Capitão do Mato	Quadrilátero Ferrífero
BHCB	165987	Asteraceae	Aspilia	foliosa		(Gardner) Baker	terrestre	campestre	1813	Souza, F.S. et al.	2013	Congonhas	Mina da Fábrica	Quadrilátero Ferrífero
BHCB	166076	Asteraceae	Aspilia	foliosa		(Gardner) Baker	terrestre	campestre	1903	Souza, F.S. et al.	2013	Congonhas	Mina da Fábrica	Quadrilátero Ferrífero
BHCB	74884	Asteraceae	Aspilia	foliosa		(Gardner) Baker	terrestre	campestre	3404	Tameirão Neto, E. et al.	2002	Nova Lima	Mina do Capão Xavier	Quadrilátero Ferrífero
BHCB	159749	Asteraceae	Aspilia	foliosa		(Gardner) Baker	terrestre	campestre	5067	Tameirão Neto, E. et al.	2011	Brumadinho	Serra da Moeda	Quadrilátero Ferrífero
MBM	276879	Asteraceae	Aspilia	foliosa		(Gardner) Baker	terrestre	campestre	3404	Tameirão Neto, E. et al.	2002	Nova Lima	Mina do Capão Xavier	Quadrilátero Ferrífero
BHCB	79796	Asteraceae	Aspilia	foliosa		(Gardner) Baker	terrestre	campestre	318	Viana, P.L.	2001	Brumadinho	Serra da Calçada	Quadrilátero Ferrífero
BHCB	5846	Asteraceae	Aspilia	fruticosa		(Gardner) Baker	terrestre	campestre	s.n.	Cunha, L.H. et al.	1985	Caeté	Serra da Piedade	Quadrilátero Ferrífero
BHCB	8564	Asteraceae	Aspilia	fruticosa		(Gardner) Baker	terrestre	campestre	s.n.	Grandi, T.S.M. et al.	1986	Caeté	Serra da Piedade	Quadrilátero Ferrífero
BHCB	55574	Asteraceae	Aspilia	fruticosa		(Gardner) Baker	terrestre	campestre	4095	Mello-Barreto	1933	Caeté	Serra da Piedade	Quadrilátero Ferrífero
BHCB	5821	Asteraceae	Aspilia	fruticosa		(Gardner) Baker	terrestre	campestre	1658	Sá, K.F. et al.	1985	Caeté	Serra da Piedade	Quadrilátero Ferrífero
HBVIRTFLBRAS		Asteraceae	Aspilia	fruticosa		(Gardner) Baker	terrestre	campestre	s.n.	Sello, H.L.	?	Caeté	Serra da Piedade	Quadrilátero Ferrífero
BHCB	5862	Asteraceae	Aspilia	fruticosa		(Gardner) Baker	terrestre	campestre	1690	Silva, A.A.L. et al.	1985	Caeté	Serra da Piedade	Quadrilátero Ferrífero
BHCB	165653	Asteraceae	Aspilia	fruticosa		(Gardner) Baker	terrestre	campestre	1687	Souza, F.S. et al.	2013	Brumadinho	Serra da Calçada	Quadrilátero Ferrífero
BHCB	165667	Asteraceae	Aspilia	fruticosa		(Gardner) Baker	terrestre	campestre	1701	Souza, F.S. et al.	2013	Brumadinho	Serra da Calçada	Quadrilátero Ferrífero
HPUC-MG	ANG1830	Asteraceae	Aspilia	fruticosa		(Gardner) Baker	terrestre	campestre	13-277	Vasconcelos, M.F. et al.	2013	Caeté	Serra da Piedade	Quadrilátero Ferrífero
HBVIRTFLBRAS		Asteraceae	Aspilia	fruticosa		(Gardner) Baker	terrestre	campestre	s.n.	Warming, J.E.B.	1865	Caeté	Serra da Piedade	Quadrilátero Ferrífero
NMNH-BOTANY_BR	1932534	Asteraceae	Aspilia	fruticosa		(Gardner) Baker	terrestre	campestre	5057	Williams, L.O. & Assis, V.	1945	Nova Lima	Serra da Mutuca	Quadrilátero Ferrífero
BHCB	107462	Asteraceae	Aspilia	jolyana		G.M.Barroso	terrestre	campestre	s.n.	Mendes, M.S. et al.	2007	Itabirito	Serra de Itabirito	Quadrilátero Ferrífero
HUFU	25011	Asteraceae	Aspilia	jugata		H.Rob.	terrestre	campestre	3043	Nakajima, J.N.	2001	Nova Lima	Serra da Moeda	Quadrilátero Ferrífero
HUFU	25012	Asteraceae	Aspilia	jugata		H.Rob.	terrestre	campestre	3036	Nakajima, J.N.	2001	Nova Lima	Serra da Moeda	Quadrilátero Ferrífero
BHCB	55547	Asteraceae	Aspilia	reticulata		Baker	terrestre	campestre	4094	Mello-Barreto	1933	Belo Horizonte	Serra do Taquaril	Quadrilátero Ferrífero
BHCB	19019	Asteraceae	Aspilia	serrulata		Baker	terrestre	campestre	42	Anjos, A.M.G.	1989	Caeté	Serra da Piedade	Quadrilátero Ferrífero
BHCB	5989	Asteraceae	Aspilia	serrulata		Baker	terrestre	campestre	s.n.	José, R.	1985	Caeté	Serra da Piedade	Quadrilátero Ferrífero
BHCB	55548	Asteraceae	Aspilia	squarrosa		Baker	terrestre	campestre	2852	Magalhães, G.M.	1943	Santa Bárbara	Serra de Catas Altas	Quadrilátero Ferrífero
BHCB	55575	Asteraceae	Aspilia	subpetiolata		Baker	terrestre	campestre	1074	Black, G.A.	1941	Belo Horizonte	Serra do Curral	Quadrilátero Ferrífero
NMNH-BOTANY_BR	3395431	Asteraceae	Aspilia	subpetiolata		Baker	terrestre	campestre	1074	Black, G.A.	1941	Belo Horizonte	Serra do Curral	Quadrilátero Ferrífero
BHCB	110430	Asteraceae	Aspilia	subpetiolata		Baker	terrestre	campestre	506	Carmo, F.F.	2007	Moeda	Marinho da Serra	Quadrilátero Ferrífero
BHCB	110446	Asteraceae	Aspilia	subpetiolata		Baker	terrestre	campestre	570	Carmo, F.F.	2007	Moeda	Marinho da Serra	Quadrilátero Ferrífero
BHCB	110463	Asteraceae	Aspilia	subpetiolata		Baker	terrestre	campestre	608	Carmo, F.F.	2006	Nova Lima	Serra do Rola Moça	Quadrilátero Ferrífero
BHCB	118443	Asteraceae	Aspilia	subpetiolata		Baker	terrestre	campestre	1182	Carmo, F.F.	2007	Rio Acima	Serra da Gandarela	Quadrilátero Ferrífero
BHCB	118445	Asteraceae	Aspilia	subpetiolata		Baker	terrestre	campestre	1503	Carmo, F.F.	2007	Santa Bárbara	Serra da Gandarela	Quadrilátero Ferrífero
BHCB	118447	Asteraceae	Aspilia	subpetiolata		Baker	terrestre	campestre	1691	Carmo, F.F.	2007	Nova Lima	Serra do Rola Moça	Quadrilátero Ferrífero
BHCB	180680	Asteraceae	Aspilia	subpetiolata		Baker	terrestre	campestre	417	Fernandes, A.C. et al.	2010	Itabirito	Serra da Moeda	Quadrilátero Ferrífero
BHCB	177887	Asteraceae	Aspilia	subpetiolata		Baker	terrestre	campestre	567	Gontijo, F.D. & Barros, A.M.	2014	Santa Bárbara	Serra da Gandarela	Quadrilátero Ferrífero
BHCB	182113	Asteraceae	Aspilia	subpetiolata		Baker	terrestre	campestre	1127	Gontijo, F.D. & Tameirão Neto, E.	2016	São Joaquim de Bicas	Serra Azul/Serra das Farofas	Quadrilátero Ferrífero
BHCB	49544	Asteraceae	Aspilia	subpetiolata		Baker	terrestre	campestre	3297	Lombardi, J.A.	1999	Brumadinho	Serra da Calçada	Quadrilátero Ferrífero
NMNH-BOTANY_BR	3398501	Asteraceae	Aspilia	subpetiolata		Baker	terrestre	campestre	3297	Lombardi, J.A.	1999	Brumadinho	Serra da Calçada	Quadrilátero Ferrífero
BHCB	107463	Asteraceae	Aspilia	subpetiolata		Baker	terrestre	campestre	s.n.	Mendes, M.S. et al.	2007	Itabirito	Serra de Itabirito	Quadrilátero Ferrífero
BHCB	177248	Asteraceae	Aspilia	subpetiolata		Baker	terrestre	campestre	2086	Pivari, M.O.D. et al.	2015	Congonhas	RPPN Poço Fundo, próxima à Mina da Fabrica	Quadrilátero Ferrífero
BHCB	177750	Asteraceae	Aspilia	subpetiolata		Baker	terrestre	campestre	676	Ribeiro, O.B.C.	2014	Itabirito	Serra do Capanema	Quadrilátero Ferrífero
BHCB	149036	Asteraceae	Aspilia	subpetiolata		Baker	terrestre	campestre	4910	Tameirão Neto, E. & Mansur, T.	2011	Santa Bárbara	Serra da Gandarela	Quadrilátero Ferrífero
BHCB	40006	Asteraceae	Aspilia	subpetiolata		Baker	terrestre	campestre	s.n.	Vasconcelos, M.F.	1997	Caeté	Serra da Piedade	Quadrilátero Ferrífero
NMNH-BOTANY_BR	3473430	Asteraceae	Aspilia	subpetiolata		Baker	terrestre	campestre	s.n.	Vasconcelos, M.F.	1997	Caeté	Serra da Piedade	Quadrilátero Ferrífero
BHCB	79797	Asteraceae	Aspilia	subpetiolata		Baker	terrestre	campestre	30	Viana, P.L.	2001	Brumadinho	Serra da Calçada	Quadrilátero Ferrífero
BHCB	182114	Asteraceae	Aspilia	subpetiolata		Baker	terrestre	campestre	s.n.	Vidal, C.V. et al.	2016	Igarapé	Serra Azul/Serra das Farofas	Quadrilátero Ferrífero
MBM	103290	Asteraceae	Aspilia	tomentosa		Baker	terrestre	campestre	49833	Hatschbach, G.	1985	Itabirito	Serra da Moeda	Quadrilátero Ferrífero
NMNH-BOTANY_BR	3070818	Asteraceae	Aspilia	tomentosa		Baker	terrestre	campestre	49833	Hatschbach, G.	1985	Itabirito	Serra da Moeda	Quadrilátero Ferrífero
NMNH-BOTANY_BR	2818859	Asteraceae	Aspilia	tomentosa		Baker	terrestre	campestre	30318	Irwin, H.S. et al.	1971	Caeté	Serra da Piedade	Quadrilátero Ferrífero
NMNH-BOTANY_BR	2818871	Asteraceae	Aspilia	tomentosa		Baker	terrestre	campestre	28763	Irwin, H.S. et al.	1971	Caeté	Serra da Piedade	Quadrilátero Ferrífero
NMNH-BOTANY_BR	3022439	Asteraceae	Aspilia	tomentosa		Baker	terrestre	campestre	28763	Irwin, H.S. et al.	1971	Caeté	Serra da Piedade	Quadrilátero Ferrífero
NMNH-BOTANY_BR	3022462	Asteraceae	Aspilia	tomentosa		Baker	terrestre	campestre	30318	Irwin, H.S. et al.	1971	Caeté	Serra da Piedade	Quadrilátero Ferrífero
CEPEC	90937	Asteraceae	Austrocritonia	velutina		(Gardner) R.M.King & H.Rob.	terrestre	campestre	1490	Barroso, G.M. et al.	1955	Belo Horizonte	Serra do Curral	Quadrilátero Ferrífero
HUEFS	54456	Asteraceae	Austrocritonia	velutina		(Gardner) R.M.King & H.Rob.	terrestre	campestre	1490	Barroso, G.M. et al.	1955	Belo Horizonte	Serra do Curral	Quadrilátero Ferrífero
HUFU	25762	Asteraceae	Austrocritonia	velutina		(Gardner) R.M.King & H.Rob.	terrestre	campestre	1490	Barroso, G.M. et al.	1955	Nova Lima	Serra do Curral	Quadrilátero Ferrífero
MBM	256598	Asteraceae	Austrocritonia	velutina		(Gardner) R.M.King & H.Rob.	terrestre	campestre	1490	Barroso, G.M. et al.	1995	Belo Horizonte	Serra do Curral	Quadrilátero Ferrífero
BHCB	157207	Asteraceae	Austrocritonia	velutina		(Gardner) R.M.King & H.Rob.	terrestre	campestre	189	Gontijo, F.D.	2011	Mariana	Serra do Antônio Pereira	Quadrilátero Ferrífero
BHCB	39840	Asteraceae	Austrocritonia	velutina		(Gardner) R.M.King & H.Rob.	terrestre	campestre	1490	n.m.	?	Belo Horizonte	Serra do Curral	Quadrilátero Ferrífero
CESJ	1490	Asteraceae	Austrocritonia	velutina		(Gardner) R.M.King & H.Rob.	terrestre	campestre	s.n.	n.m.	?	Belo Horizonte	Serra do Curral	Quadrilátero Ferrífero
BHCB	127562	Asteraceae	Austrocritonia	velutina		(Gardner) R.M.King & H.Rob.	terrestre	campestre	2838	Rezende, S.G. et al.	2008	Ouro Preto	Próximo à Mina da Fábrica	Quadrilátero Ferrífero
ICN	32184	Asteraceae	Austrocritonia	velutina		(Gardner) R.M.King & H.Rob.	terrestre	campestre	8055	Williams, L.O. & Assis, V.	1945	Nova Lima	Serra do Curral	Quadrilátero Ferrífero
MOBOT_BR	3281975	Asteraceae	Austrocritonia	velutina		(Gardner) R.M.King & H.Rob.	terrestre	campestre	8055	Williams, L.O. & Assis, V.	1945	Belo Horizonte	Serra do Curral	Quadrilátero Ferrífero
NMNH-BOTANY_BR	2023848	Asteraceae	Austrocritonia	velutina		(Gardner) R.M.King & H.Rob.	terrestre	campestre	8055	Williams, L.O. & Assis, V.	1945	Nova Lima	Serra do Curral	Quadrilátero Ferrífero
NYBG_BR	846929	Asteraceae	Austrocritonia	velutina		(Gardner) R.M.King & H.Rob.	terrestre	campestre	8055	Williams, L.O. & Assis, V.	1945	Nova Lima	Serra do Curral	Quadrilátero Ferrífero
BHCB	151301	Asteraceae	Ayapana	amygdalina		(Lam.) R.M.King & H.Rob.	terrestre	campestre	3028	Batista, J.A.N. & Ramalho, A.J.	2010	Brumadinho	Serra da Calçada	Quadrilátero Ferrífero
MBM	103285	Asteraceae	Ayapana	amygdalina		(Lam.) R.M.King & H.Rob.	terrestre	campestre	49828	Hatschbach, G.	1985	Itabirito	Serra da Moeda	Quadrilátero Ferrífero
NMNH-BOTANY_BR	3070805	Asteraceae	Ayapana	amygdalina		(Lam.) R.M.King & H.Rob.	terrestre	campestre	49828	Hatschbach, G.	1985	Itabirito	Serra da Moeda	Quadrilátero Ferrífero
NMNH-BOTANY_BR	2124261	Asteraceae	Ayapana	amygdalina		(Lam.) R.M.King & H.Rob.	terrestre	campestre	3008	Magalhães, G.M.	1942	Belo Horizonte	Serra do Curral	Quadrilátero Ferrífero
CESJ	1446	Asteraceae	Ayapana	amygdalina		(Lam.) R.M.King & H.Rob.	terrestre	campestre	s.n.	Roth, P.L.	1955	Belo Horizonte	Serra do Curral	Quadrilátero Ferrífero
HUFU	52175	Asteraceae	Ayapana	amygdalina		(Lam.) R.M.King & H.Rob.	terrestre	campestre	1446	Roth, P.L.	1955	Belo Horizonte	Serra do Curral	Quadrilátero Ferrífero
CESJ	1348	Asteraceae	Ayapanopsis	oblongifolia		(Gardner) R.M.King & H.Rob.	terrestre	campestre	s.n.	n.m.	?	Belo Horizonte	Serra do Curral	Quadrilátero Ferrífero
MBM	256597	Asteraceae	Ayapanopsis	oblongifolia		(Gardner) R.M.King & H.Rob.	terrestre	campestre	s.n.	n.m.	1955	Belo Horizonte	Serra do Curral	Quadrilátero Ferrífero
BHCB	112511	Asteraceae	Baccharis	aphylla		(Vell.) DC.	terrestre	campestre	993	Carmo, F.F.	2007	Moeda	Marinho da Serra	Quadrilátero Ferrífero
BHCB	55507	Asteraceae	Baccharis	aphylla		(Vell.) DC.	terrestre	campestre	3775	Mello-Barreto	1932	Belo Horizonte	Serra do Taquaril	Quadrilátero Ferrífero
BHCB	55890	Asteraceae	Baccharis	aphylla		(Vell.) DC.	terrestre	campestre	8750	Mello-Barreto	1938	Belo Horizonte	Serra do Taquaril	Quadrilátero Ferrífero
ECT	144	Asteraceae	Baccharis	aphylla		(Vell.) DC.	terrestre	campestre	s.n.	Paula, L.M.P.	1990	Brumadinho	Serra da Moeda	Quadrilátero Ferrífero
BHCB	73712	Asteraceae	Baccharis	aphylla		(Vell.) DC.	terrestre	campestre	293	Viana, P.L.	2001	Brumadinho	Serra da Calçada	Quadrilátero Ferrífero
NMNH-BOTANY_BR	2023850	Asteraceae	Baccharis	aphylla		(Vell.) DC.	terrestre	campestre	8053	Williams, L.O. & Assis, V.	1945	Nova Lima	Serra do Curral	Quadrilátero Ferrífero
NYBG_BR	847034	Asteraceae	Baccharis	aphylla		(Vell.) DC.	terrestre	campestre	8053	Williams, L.O. & Assis, V.	1945	Nova Lima	Serra do Curral	Quadrilátero Ferrífero
BHCB	13407	Asteraceae	Baccharis	aphylla		(Vell.) DC.	terrestre	campestre	s.n.	Wykrota, J.L.M. & Faria, J.M.P.C.	1987	Moeda	Serra da Moeda	Quadrilátero Ferrífero
BHCB	32339	Asteraceae	Baccharis	articulata		(Lam.) Pers.	terrestre	campestre	s.n.	n.m.	?	Caeté	Serra da Piedade	Quadrilátero Ferrífero
BHCB	129151	Asteraceae	Baccharis	brevifolia		DC.	terrestre	campestre	78	Arruda, L.J. & Santos, L.M.	2007	Itabirito	Serra de Itabirito	Quadrilátero Ferrífero
BHCB	118459	Asteraceae	Baccharis	brevifolia		DC.	terrestre	campestre	2430	Carmo, F.F.	2008	Ouro Preto	Serra do Capanema	Quadrilátero Ferrífero
BHCB	49530	Asteraceae	Baccharis	brevifolia		DC.	terrestre	campestre	3283	Lombardi, J.A.	1999	Brumadinho	Serra da Calçada	Quadrilátero Ferrífero
NMNH-BOTANY_BR	3398498	Asteraceae	Baccharis	brevifolia		DC.	terrestre	campestre	3283	Lombardi, J.A.	1999	Brumadinho	Serra da Calçada	Quadrilátero Ferrífero
BHCB	55506	Asteraceae	Baccharis	brevifolia		DC.	terrestre	campestre	3160	Magalhães, G.M.	1942	Belo Horizonte	Serra do Curral	Quadrilátero Ferrífero
BHCB	128555	Asteraceae	Baccharis	brevifolia		DC.	terrestre	campestre	25	Silva, L.M. & Pena, F.S.R.	2008	Nova Lima	Mina do Capão Xavier	Quadrilátero Ferrífero
OUPR	1690	Asteraceae	Baccharis	calvescens		DC	terrestre	campestre	s.n.	Badini, J.	1972	Brumadinho	Serra da Calçada	Quadrilátero Ferrífero
BHCB	7959	Asteraceae	Baccharis	calvescens		DC	terrestre	campestre	s.n.	Grandi, T.S.M. et al.	1986	Caeté	Serra da Piedade	Quadrilátero Ferrífero
BHCB	55740	Asteraceae	Baccharis	calvescens		DC	terrestre	campestre	1850	Magalhães, G.M.	1942	Belo Horizonte	Serra do Curral	Quadrilátero Ferrífero
BHZB	7597	Asteraceae	Baccharis	calvescens		DC	terrestre	campestre	5	Mendes, M.S. et al.	2007	Mariana	Serra do Antônio Pereira	Quadrilátero Ferrífero
BHCB	151552	Asteraceae	Baccharis	calvescens		DC	terrestre	campestre	s.n.	Mota, R.C.	2011	Mariana	Serra do Antônio Pereira	Quadrilátero Ferrífero
BHCB	9014	Asteraceae	Baccharis	calvescens		DC	terrestre	campestre	s.n.	Paula, J. et al.	1987	Caeté	Serra da Piedade	Quadrilátero Ferrífero
UEC	89184	Asteraceae	Baccharis	calvescens		DC	terrestre	campestre	31611	Semir, J. & Stehmann, J.R.	1994	Brumadinho	Serra da Calçada	Quadrilátero Ferrífero
BHCB	110468	Asteraceae	Baccharis	caprariifolia		DC.	terrestre	campestre	642	Carmo, F.F.	2007	Itabirito	Serra do Capanema	Quadrilátero Ferrífero
OUPR	4751	Asteraceae	Baccharis	crispa		Spreng.	terrestre	campestre/florestal	s.n.	Badini, J. & Silva, J.L.	1977	Ouro Preto	Serra do Antônio Pereira	Quadrilátero Ferrífero
BHCB	110405	Asteraceae	Baccharis	crispa		Spreng.	terrestre	campestre/florestal	390	Carmo, F.F.	2007	Itabirito	Serra do Capanema	Quadrilátero Ferrífero
BHCB	110533	Asteraceae	Baccharis	crispa		Spreng.	terrestre	campestre/florestal	809	Carmo, F.F.	2007	Itabirito	Serra do Capanema	Quadrilátero Ferrífero
BHCB	118622	Asteraceae	Baccharis	crispa		Spreng.	terrestre	campestre/florestal	3271	Carmo, F.F.	2008	Rio Acima	Serra da Gandarela	Quadrilátero Ferrífero
BHCB	125617	Asteraceae	Baccharis	crispa		Spreng.	terrestre	campestre/florestal	3564	Carmo, F.F.	2007	Itabirito	Serra de Itabirito	Quadrilátero Ferrífero
NMNH-BOTANY_BR	3397740	Asteraceae	Baccharis	crispa		Spreng.	terrestre	campestre/florestal	3951	Lombardi, J.A.	2000	Brumadinho	Serra da Calçada	Quadrilátero Ferrífero
OUPR	12791	Asteraceae	Baccharis	crispa		Spreng.	terrestre	campestre/florestal	552	Messias, M.C.T.B. & Dutra, V.F.	2001	Ouro Preto	Serra do Itacolomi	Quadrilátero Ferrífero
OUPR	13605	Asteraceae	Baccharis	crispa		Spreng.	terrestre	campestre/florestal	507	Messias, M.C.T.B. et al.	2001	Ouro Preto	Serra do Itacolomi	Quadrilátero Ferrífero
BHCB	167900	Asteraceae	Baccharis	crispa		Spreng.	terrestre	campestre/florestal	71	Miranda, E. et al.	2013	Nova Lima	Mina do Capitão do Mato	Quadrilátero Ferrífero
BHCB	151508	Asteraceae	Baccharis	crispa		Spreng.	terrestre	campestre/florestal	s.n.	Mota, R.C.	2011	Mariana	Serra do Antônio Pereira	Quadrilátero Ferrífero
BHZB	4403	Asteraceae	Baccharis	crispa		Spreng.	terrestre	campestre/florestal	s.n.	Pimentel, M. et al.	2003	Nova Lima	Mina do Capão Xavier	Quadrilátero Ferrífero
OUPR	6324	Asteraceae	Baccharis	crispa		Spreng.	terrestre	campestre/florestal	218	Roschel, M.B.	1996	Ouro Preto	Serra do Antônio Pereira	Quadrilátero Ferrífero
CESJ	1610	Asteraceae	Baccharis	crispa		Spreng.	terrestre	campestre/florestal	1610	Roth, P.L.	1955	Belo Horizonte	Serra do Curral	Quadrilátero Ferrífero
HUFSJ	5151	Asteraceae	Baccharis	crispa		Spreng.	terrestre	campestre/florestal	1610	Roth, P.L.	1955	Belo Horizonte	Serra do Curral	Quadrilátero Ferrífero
ICN	188998	Asteraceae	Baccharis	crispa		Spreng.	terrestre	campestre/florestal	1610	Roth, P.L.	1955	Belo Horizonte	Serra do Curral	Quadrilátero Ferrífero
OUPR	23052	Asteraceae	Baccharis	dentata		(Vell.) G.M.Barroso	terrestre	campestre	133	Cândido, E.S. & Martins, C.	2009	Ouro Preto	Morro do Cruzeiro, Campus da UFOP	Quadrilátero Ferrífero
OUPR	23445	Asteraceae	Baccharis	dentata		(Vell.) G.M.Barroso	terrestre	campestre	85	Martins, C. & Cândido, E.S.	2009	Ouro Preto	Morro do Cruzeiro, Campus da UFOP	Quadrilátero Ferrífero
BHCB	19048	Asteraceae	Baccharis	dracunculifolia		DC.	terrestre	campestre/savânico	71	Anjos, A.M.G.	1989	Belo Horizonte	Serra do Curral	Quadrilátero Ferrífero
BHCB	181736	Asteraceae	Baccharis	dracunculifolia		DC.	terrestre	campestre/savânico	s.n.	Brina, A.E.	2015	Itabirito	Serra de Itabirito	Quadrilátero Ferrífero
OUPR	23051	Asteraceae	Baccharis	dracunculifolia		DC.	terrestre	campestre/savânico	130	Cândido, E.S. & Martins, C.	2009	Ouro Preto	Morro do Cruzeiro, Campus da UFOP	Quadrilátero Ferrífero
OUPR	23053	Asteraceae	Baccharis	dracunculifolia		DC.	terrestre	campestre/savânico	134	Cândido, E.S. & Martins, C.	2009	Ouro Preto	Morro do Cruzeiro, Campus da UFOP	Quadrilátero Ferrífero
BHCB	118461	Asteraceae	Baccharis	dracunculifolia		DC.	terrestre	campestre/savânico	2688	Carmo, F.F.	2008	Igarapé	Serra do Itatiaiuçu	Quadrilátero Ferrífero
BHCB	125619	Asteraceae	Baccharis	dracunculifolia		DC.	terrestre	campestre/savânico	3617	Carmo, F.F.	2008	Nova Lima	Serra do Rola Moça	Quadrilátero Ferrífero
MOBOT_BR	3282957	Asteraceae	Baccharis	dracunculifolia		DC.	terrestre	campestre/savânico	29672	Irwin, H.S. et al.	1971	Mariana	Estrada de Mariana à Santa Bárbara	Quadrilátero Ferrífero
NMNH-BOTANY_BR	2124138	Asteraceae	Baccharis	dracunculifolia		DC.	terrestre	campestre/savânico	992	Magalhães, G.M.	1942	Belo Horizonte	Serra do Taquaril	Quadrilátero Ferrífero
BHCB	168036	Asteraceae	Baccharis	dracunculifolia		DC.	terrestre	campestre/savânico	826	Miranda, E. et al.	2013	Congonhas	Mina da Fábrica	Quadrilátero Ferrífero
BHCB	151512	Asteraceae	Baccharis	dracunculifolia		DC.	terrestre	campestre/savânico	s.n.	Mota, R.C.	2011	Mariana	Serra do Antônio Pereira	Quadrilátero Ferrífero
BHCB	7916	Asteraceae	Baccharis	dracunculifolia		DC.	terrestre	campestre/savânico	26	Paula, J. & Grandi, T.S.M.	1986	Caeté	Serra da Piedade	Quadrilátero Ferrífero
CESJ	1421	Asteraceae	Baccharis	dracunculifolia		DC.	terrestre	campestre/savânico	1421	Roth, P.L.	1955	Belo Horizonte	Serra do Curral	Quadrilátero Ferrífero
HUFSJ	5155	Asteraceae	Baccharis	dracunculifolia		DC.	terrestre	campestre/savânico	1421	Roth, P.L.	1955	Belo Horizonte	Serra do Curral	Quadrilátero Ferrífero
BHCB	165614	Asteraceae	Baccharis	dracunculifolia		DC.	terrestre	campestre/savânico	2411	Souza, F.S. et al.	2013	Congonhas	Mina da Fábrica	Quadrilátero Ferrífero
OUPR	7892	Asteraceae	Baccharis	dracunculifolia		DC.	terrestre	campestre/savânico	1	Vitorino, N.L.	1999	Ouro Preto	Morro do Cruzeiro, Campus da UFOP	Quadrilátero Ferrífero
BHCB	49536	Asteraceae	Baccharis	erigeroides		DC.	terrestre	campestre	3289	Lombardi, J.A.	1999	Brumadinho	Serra da Calçada	Quadrilátero Ferrífero
NMNH-BOTANY_BR	3398499	Asteraceae	Baccharis	erigeroides		DC.	terrestre	campestre	3289	Lombardi, J.A.	1999	Brumadinho	Serra da Calçada	Quadrilátero Ferrífero
BHCB	41020	Asteraceae	Baccharis	gracilis		DC.	terrestre	campestre	108	Barros, A & Stehmann, J.R.	1997	Brumadinho	Serra da Calçada	Quadrilátero Ferrífero
CESJ	1491	Asteraceae	Baccharis	gracilis		DC.	terrestre	campestre	1491	Roth, P.L.	1955	Belo Horizonte	Serra do Curral	Quadrilátero Ferrífero
HUFSJ	5154	Asteraceae	Baccharis	gracilis		DC.	terrestre	campestre	1491	Roth, P.L.	1955	Belo Horizonte	Serra do Curral	Quadrilátero Ferrífero
BHCB	79711	Asteraceae	Baccharis	gracilis		DC.	terrestre	campestre	165	Viana, P.L.	2001	Brumadinho	Serra da Calçada	Quadrilátero Ferrífero
BHCB	79712	Asteraceae	Baccharis	gracilis		DC.	terrestre	campestre	251	Viana, P.L.	2001	Brumadinho	Serra da Calçada	Quadrilátero Ferrífero
OUPR	4720	Asteraceae	Baccharis	helichrysoides		DC.	terrestre	campestre	s.n.	Badini, J.	1972	Ouro Preto	Morro do Cruzeiro, Campus da UFOP	Quadrilátero Ferrífero
BHCB	118460	Asteraceae	Baccharis	helichrysoides		DC.	terrestre	campestre	2579	Carmo, F.F.	2008	Nova Lima	Serra do Rola Moça	Quadrilátero Ferrífero
NYBG_BR	847125	Asteraceae	Baccharis	helichrysoides		DC.	terrestre	campestre	28709	Irwin, H.S. et al.	1971	Caeté	Serra da Piedade	Quadrilátero Ferrífero
UB	122074	Asteraceae	Baccharis	helichrysoides		DC.	terrestre	campestre	28709	Irwin, H.S. et al.	1971	Caeté	Serra da Piedade	Quadrilátero Ferrífero
OUPR	4721	Asteraceae	Baccharis	helichrysoides		DC.	terrestre	campestre	s.n.	n.m.	?	Ouro Preto	Serra de Ouro Branco	Quadrilátero Ferrífero
CESJ	1498	Asteraceae	Baccharis	helichrysoides		DC.	terrestre	campestre	1498	Roth, P.L.	1956	Belo Horizonte	Serra do Curral	Quadrilátero Ferrífero
FURB	16783	Asteraceae	Baccharis	helichrysoides		DC.	terrestre	campestre	1498	Roth, P.L.	1956	Belo Horizonte	Serra do Curral	Quadrilátero Ferrífero
HUFSJ	5153	Asteraceae	Baccharis	helichrysoides		DC.	terrestre	campestre	1498	Roth, P.L.	1956	Belo Horizonte	Serra do Curral	Quadrilátero Ferrífero
UEC	89179	Asteraceae	Baccharis	helichrysoides		DC.	terrestre	campestre	31604	Semir, J. & Stehmann, J.R.	1994	Brumadinho	Serra da Calçada	Quadrilátero Ferrífero
BHCB	117204	Asteraceae	Baccharis	helichrysoides		DC.	terrestre	campestre	524	Teles, A.M. & Arruda, L.J.	2008	Itabirito	Serra de Itabirito	Quadrilátero Ferrífero
BHCB	69913	Asteraceae	Baccharis	helichrysoides		DC.	terrestre	campestre	535	Viana, P.L.	2002	Brumadinho	Serra da Calçada	Quadrilátero Ferrífero
CESJ	1495	Asteraceae	Baccharis	humilis		Sch.Bip. ex Baker	terrestre	campestre	1495	Roth, P.L.	1955	Belo Horizonte	Serra do Curral	Quadrilátero Ferrífero
HUFSJ	5146	Asteraceae	Baccharis	humilis		Sch.Bip. ex Baker	terrestre	campestre	1495	Roth, P.L.	1955	Belo Horizonte	Serra do Curral	Quadrilátero Ferrífero
CESJ	1337	Asteraceae	Baccharis	intermixta		Gardner	terrestre	campestre	1337	Roth, P.L.	1955	Belo Horizonte	Serra do Curral	Quadrilátero Ferrífero
HUFSJ	5273	Asteraceae	Baccharis	intermixta		Gardner	terrestre	campestre	1337	Roth, P.L.	1955	Belo Horizonte	Serra do Curral	Quadrilátero Ferrífero
HUFU	56604	Asteraceae	Baccharis	intermixta		Gardner	terrestre	campestre	173	Vidal, J.V.	1958	Belo Horizonte	Serra do Curral	Quadrilátero Ferrífero
BHCB	110478	Asteraceae	Baccharis	itatiaiae		Wawra	terrestre	campestre	746	Carmo, F.F.	2007	Itabirito	Serra do Capanema	Quadrilátero Ferrífero
MBM	62410	Asteraceae	Baccharis	itatiaiae		Wawra	terrestre	campestre	30653	Irwin, H.S. et al.	1971	Caeté	Serra da Piedade	Quadrilátero Ferrífero
MOBOT_BR	3291811	Asteraceae	Baccharis	itatiaiae		Wawra	terrestre	campestre	30653	Irwin, H.S. et al.	1971	Caeté	Serra da Piedade	Quadrilátero Ferrífero
NMNH-BOTANY_BR	2818436	Asteraceae	Baccharis	itatiaiae		Wawra	terrestre	campestre	30653	Irwin, H.S. et al.	1971	Caeté	Serra da Piedade	Quadrilátero Ferrífero
NYBG_BR	855059	Asteraceae	Baccharis	itatiaiae		Wawra	terrestre	campestre	30653	Irwin, H.S. et al.	1971	Caeté	Serra da Piedade	Quadrilátero Ferrífero
NMNH-BOTANY_BR	1690531	Asteraceae	Baccharis	itatiaiae		Wawra	terrestre	campestre	2942	Riedel, L.	1834	Caeté	Serra da Piedade	Quadrilátero Ferrífero
BHZB	502	Asteraceae	Baccharis	ligustrina		DC.	terrestre	campestre	s.n.	Paula, L.M.P.	1990	Moeda	Serra da Moeda	Quadrilátero Ferrífero
CESJ	1640	Asteraceae	Baccharis	ligustrina		DC.	terrestre	campestre	1640	Roth, P.L.	1956	Belo Horizonte	Serra do Curral	Quadrilátero Ferrífero
FURB	4298	Asteraceae	Baccharis	ligustrina		DC.	terrestre	campestre	1640	Roth, P.L.	1956	Belo Horizonte	Serra do Curral	Quadrilátero Ferrífero
HUFSJ	5188	Asteraceae	Baccharis	ligustrina		DC.	terrestre	campestre	1640	Roth, P.L.	1956	Belo Horizonte	Serra do Curral	Quadrilátero Ferrífero
BHCB	79696	Asteraceae	Baccharis	ligustrina		DC.	terrestre	campestre	746	Viana, P.L.	2002	Brumadinho	Serra da Calçada	Quadrilátero Ferrífero
BHCB	181734	Asteraceae	Baccharis	linearifolia		(Lam.) Pers.	terrestre	campestre/savânico	s.n.	Brina, A.E.	2015	Itabirito	Serra de Itabirito	Quadrilátero Ferrífero
BHCB	55539	Asteraceae	Baccharis	linearifolia		(Lam.) Pers.	terrestre	campestre/savânico	3560	Markgraf, F. & Brade, A.C.	1938	Belo Horizonte	Serra da Mutuca	Quadrilátero Ferrífero
BHZB	4455	Asteraceae	Baccharis	linearifolia		(Lam.) Pers.	terrestre	campestre/savânico	s.n.	Pimentel, M. et al.	2003	Nova Lima	Mina do Capão Xavier	Quadrilátero Ferrífero
CESJ	1463	Asteraceae	Baccharis	linearifolia		(Lam.) Pers.	terrestre	campestre/savânico	1463	Roth, P.L.	1955	Belo Horizonte	Serra do Curral	Quadrilátero Ferrífero
FURB	16820	Asteraceae	Baccharis	linearifolia		(Lam.) Pers.	terrestre	campestre/savânico	1463	Roth, P.L.	1955	Belo Horizonte	Serra do Curral	Quadrilátero Ferrífero
HUFSJ	5322	Asteraceae	Baccharis	linearifolia		(Lam.) Pers.	terrestre	campestre/savânico	1463	Roth, P.L.	1955	Belo Horizonte	Serra do Curral	Quadrilátero Ferrífero
BHCB	110541	Asteraceae	Baccharis	lychnophora		Gardner	terrestre	campestre	817	Carmo, F.F.	2007	Itabirito	Serra do Capanema	Quadrilátero Ferrífero
BHCB	118455	Asteraceae	Baccharis	lychnophora		Gardner	terrestre	campestre	1441	Carmo, F.F.	2007	Rio Acima	Serra da Gandarela	Quadrilátero Ferrífero
BHCB	7052	Asteraceae	Baccharis	lychnophora		Gardner	terrestre	campestre	2166	Grandi, T.S.M. et al.	1985	Caeté	Serra da Piedade	Quadrilátero Ferrífero
NYBG_BR	854969	Asteraceae	Baccharis	lychnophora		Gardner	terrestre	campestre	30253	Irwin, H.S. et al.	1971	Caeté	Serra da Piedade	Quadrilátero Ferrífero
FCAB	3827	Asteraceae	Baccharis	lychnophora		Gardner	terrestre	campestre	2166	Lobo, L. & Grandi, T.S.M.	1985	Caeté	Serra da Piedade	Quadrilátero Ferrífero
SP	45524	Asteraceae	Baccharis	lychnophora		Gardner	terrestre	campestre	3866	Mello-Barreto	1933	Caeté	Serra da Piedade	Quadrilátero Ferrífero
BHZB	7653	Asteraceae	Baccharis	lychnophora		Gardner	terrestre	campestre	6	Mendes, M.S. et al.	2007	Mariana	Serra do Antônio Pereira	Quadrilátero Ferrífero
ECT	404	Asteraceae	Baccharis	lychnophora		Gardner	terrestre	campestre	6	Mendes, M.S. et al.	2007	Mariana	Serra do Antônio Pereira	Quadrilátero Ferrífero
BHCB	18550	Asteraceae	Baccharis	lychnophora		Gardner	terrestre	campestre	s.n.	Paula, J. et al.	1987	Caeté	Serra da Piedade	Quadrilátero Ferrífero
BHCB	84946	Asteraceae	Baccharis	lychnophora		Gardner	terrestre	campestre	992	Viana, P.L.	2003	Belo Vale	Mina da Casa de Pedra	Quadrilátero Ferrífero
BHCB	110464	Asteraceae	Baccharis	minutiflora		Mart. ex Baker	terrestre	campestre	627	Carmo, F.F.	2007	Itabirito	Serra do Capanema	Quadrilátero Ferrífero
BHZB	7652	Asteraceae	Baccharis	minutiflora		Mart. ex Baker	terrestre	campestre	7	Mendes, M.S. et al.	2007	Mariana	Serra do Antônio Pereira	Quadrilátero Ferrífero
ECT	436	Asteraceae	Baccharis	minutiflora		Mart. ex Baker	terrestre	campestre	7	Mendes, M.S. et al.	2007	Mariana	Serra do Antônio Pereira	Quadrilátero Ferrífero
BHCB	49588	Asteraceae	Baccharis	montana		DC.	terrestre	campestre	3341	Lombardi, J.A.	1999	Brumadinho	Serra da Calçada	Quadrilátero Ferrífero
NMNH-BOTANY_BR	3398515	Asteraceae	Baccharis	montana		DC.	terrestre	campestre	3341	Lombardi, J.A.	1999	Brumadinho	Serra da Calçada	Quadrilátero Ferrífero
BHCB	249	Asteraceae	Baccharis	montana		DC.	terrestre	campestre	s.n.	Schwacke	1904	Ouro Preto	Serra do Antônio Pereira	Quadrilátero Ferrífero
OUPR	1766	Asteraceae	Baccharis	montana		DC.	terrestre	campestre	s.n.	Schwacke	1892	Ouro Preto	Serra do Antônio Pereira	Quadrilátero Ferrífero
BHCB	112512	Asteraceae	Baccharis	oblongifolia		(Ruiz & Pav.) Pers.	terrestre	campestre	1015	Carmo, F.F.	2007	Ouro Preto	Serra do Capanema	Quadrilátero Ferrífero
OUPR	6472	Asteraceae	Baccharis	oblongifolia		(Ruiz & Pav.) Pers.	terrestre	campestre	252	Roschel, M.B.	1996	Ouro Preto	Serra do Antônio Pereira	Quadrilátero Ferrífero
BHCB	55732	Asteraceae	Baccharis	orbignyana		Klatt	terrestre	campestre	3913	Mello-Barreto	1933	Belo Horizonte	Serra do Curral	Quadrilátero Ferrífero
BHCB	55734	Asteraceae	Baccharis	orbignyana		Klatt	terrestre	campestre	3774	Mello-Barreto	1932	Belo Horizonte	Serra do Taquaril	Quadrilátero Ferrífero
BHCB	55516	Asteraceae	Baccharis	orbignyana		Klatt	terrestre	campestre	s.n.	Nestor, J.	1942	Belo Horizonte	Serra do Curral	Quadrilátero Ferrífero
NMNH-BOTANY_BR	3396223	Asteraceae	Baccharis	orbignyana		Klatt	terrestre	campestre	42901	Nestor, J.	1942	Belo Horizonte	Serra do Curral	Quadrilátero Ferrífero
CESJ	1543	Asteraceae	Baccharis	orbignyana		Klatt	terrestre	campestre	1543	Roth, P.L.	1953	Belo Horizonte	Serra do Curral	Quadrilátero Ferrífero
FURB	4296	Asteraceae	Baccharis	orbignyana		Klatt	terrestre	campestre	1543	Roth, P.L.	1953	Belo Horizonte	Serra do Curral	Quadrilátero Ferrífero
HUFSJ	5328	Asteraceae	Baccharis	orbignyana		Klatt	terrestre	campestre	1543	Roth, P.L.	1953	Belo Horizonte	Serra do Curral	Quadrilátero Ferrífero
BHCB	79713	Asteraceae	Baccharis	orbignyana		Klatt	terrestre	campestre	261	Viana, P.L.	2001	Brumadinho	Serra da Calçada	Quadrilátero Ferrífero
BHCB	110391	Asteraceae	Baccharis	platypoda		DC.	terrestre	campestre/florestal	319	Carmo, F.F.	2007	Itabirito	Serra do Capanema	Quadrilátero Ferrífero
BHCB	118451	Asteraceae	Baccharis	platypoda		DC.	terrestre	campestre/florestal	1219	Carmo, F.F.	2007	Santa Bárbara	Serra da Gandarela	Quadrilátero Ferrífero
BHCB	122295	Asteraceae	Baccharis	platypoda		DC.	terrestre	campestre/florestal	3465	Carmo, F.F.	2008	Nova Lima	Serra do Rola Moça	Quadrilátero Ferrífero
BHCB	125620	Asteraceae	Baccharis	platypoda		DC.	terrestre	campestre/florestal	3697	Carmo, F.F.	2008	Nova Lima	Serra do Rola Moça	Quadrilátero Ferrífero
BHCB	118449	Asteraceae	Baccharis	platypoda		DC.	terrestre	campestre/florestal	1137	Carmo, F.F. & Vasconcelos, M.F.	2007	Rio Acima	Serra da Gandarela	Quadrilátero Ferrífero
BHCB	4726	Asteraceae	Baccharis	platypoda		DC.	terrestre	campestre/florestal	s.n.	Carvalho, R.C.F.	1983	Brumadinho	Serra da Calçada	Quadrilátero Ferrífero
BHZB	1215	Asteraceae	Baccharis	platypoda		DC.	terrestre	campestre/florestal	984	Fernandes, M.G.C. et al.	1995	Brumadinho	Serra da Calçada	Quadrilátero Ferrífero
ECT	539	Asteraceae	Baccharis	platypoda		DC.	terrestre	campestre/florestal	984	Fernandes, M.G.C. et al.	1995	Brumadinho	Serra da Calçada	Quadrilátero Ferrífero
BHCB	6218	Asteraceae	Baccharis	platypoda		DC.	terrestre	campestre/florestal	1822	Grandi, T.S.M. et al.	1985	Caeté	Serra da Piedade	Quadrilátero Ferrífero
FCAB	3729	Asteraceae	Baccharis	platypoda		DC.	terrestre	campestre/florestal	1822	Grandi, T.S.M. et al.	1985	Caeté	Serra da Piedade	Quadrilátero Ferrífero
BHCB	123925	Asteraceae	Baccharis	platypoda		DC.	terrestre	campestre/florestal	118	Mendes, M.S. et al.	2007	Mariana	Serra do Antônio Pereira	Quadrilátero Ferrífero
BHZB	7651	Asteraceae	Baccharis	platypoda		DC.	terrestre	campestre/florestal	8	Mendes, M.S. et al.	2007	Mariana	Serra do Antônio Pereira	Quadrilátero Ferrífero
ECT	540	Asteraceae	Baccharis	platypoda		DC.	terrestre	campestre/florestal	8	Mendes, M.S. et al.	2007	Mariana	Serra do Antônio Pereira	Quadrilátero Ferrífero
OUPR	21892	Asteraceae	Baccharis	platypoda		DC.	terrestre	campestre/florestal	2150	Messias, M.C.T.B. & Ataíde, E.S.	2008	Mariana	Serra do Antônio Pereira	Quadrilátero Ferrífero
OUPR	12818	Asteraceae	Baccharis	platypoda		DC.	terrestre	campestre/florestal	594	Messias, M.C.T.B. & Dutra, V.F.	2001	Ouro Preto	Serra do Itacolomi	Quadrilátero Ferrífero
OUPR	12805	Asteraceae	Baccharis	platypoda		DC.	terrestre	campestre/florestal	477	Messias, M.C.T.B. et al.	2001	Ouro Preto	Serra do Itacolomi	Quadrilátero Ferrífero
BHCB	168678	Asteraceae	Baccharis	platypoda		DC.	terrestre	campestre/florestal	1381	Roth, P.L.	1956	Belo Horizonte	Serra do Curral	Quadrilátero Ferrífero
CESJ	1381	Asteraceae	Baccharis	platypoda		DC.	terrestre	campestre/florestal	1381	Roth, P.L.	1956	Belo Horizonte	Serra do Curral	Quadrilátero Ferrífero
FURB	16939	Asteraceae	Baccharis	platypoda		DC.	terrestre	campestre/florestal	1381	Roth, P.L.	1956	Belo Horizonte	Serra do Curral	Quadrilátero Ferrífero
HUFSJ	5353	Asteraceae	Baccharis	platypoda		DC.	terrestre	campestre/florestal	1381	Roth, P.L.	1956	Belo Horizonte	Serra do Curral	Quadrilátero Ferrífero
MBM	389577	Asteraceae	Baccharis	platypoda		DC.	terrestre	campestre/florestal	1381	Roth, P.L.	1956	Belo Horizonte	Serra do Curral	Quadrilátero Ferrífero
SPF	205545	Asteraceae	Baccharis	platypoda		DC.	terrestre	campestre/florestal	1381	Roth, P.L.	1956	Belo Horizonte	Serra do Curral	Quadrilátero Ferrífero
HPUC-MG	ANG1625	Asteraceae	Baccharis	platypoda		DC.	terrestre	campestre/florestal	13-285	Vasconcelos, M.F. et al.	2013	Caeté	Serra da Piedade	Quadrilátero Ferrífero
BHCB	73702	Asteraceae	Baccharis	platypoda		DC.	terrestre	campestre/florestal	156	Viana, P.L.	2001	Brumadinho	Serra da Calçada	Quadrilátero Ferrífero
HBVIRTFLBRAS		Asteraceae	Baccharis	platypoda		DC.	terrestre	campestre/florestal	s.n.	Warming, J.E.B.	1865	Caeté	Serra da Piedade	Quadrilátero Ferrífero
CESJ	1375	Asteraceae	Baccharis	pohlii		(Baker) Deble & A.S.Oliveira	terrestre	campestre/savânico	1375	Roth, P.L.	1956	Belo Horizonte	Serra do Curral	Quadrilátero Ferrífero
HUFSJ	5317	Asteraceae	Baccharis	pohlii		(Baker) Deble & A.S.Oliveira	terrestre	campestre/savânico	1375	Roth, P.L.	1956	Belo Horizonte	Serra do Curral	Quadrilátero Ferrífero
OUPR	23043	Asteraceae	Baccharis	punctulata		DC.	terrestre	campestre	63	Cândido, E.S. & Martins, C.	2008	Ouro Preto	Morro do Cruzeiro, Campus da UFOP	Quadrilátero Ferrífero
OUPR	20867	Asteraceae	Baccharis	punctulata		DC.	terrestre	campestre	1576	Messias, M.C.T.B. et al.	2007	Mariana	Serra do Antônio Pereira	Quadrilátero Ferrífero
OUPR	25624	Asteraceae	Baccharis	reticularia		DC.	terrestre	campestre	317	Antônio-Silva, L. et al.	2011	Ouro Preto	APA Cachoeira das Andorinhas, Serra da Brígida	Quadrilátero Ferrífero
BHCB	110443	Asteraceae	Baccharis	reticularia		DC.	terrestre	campestre	564	Carmo, F.F.	2007	Moeda	Marinho da Serra	Quadrilátero Ferrífero
BHCB	112431	Asteraceae	Baccharis	reticularia		DC.	terrestre	campestre	23	Carmo, F.F.	2006	Nova Lima	Serra do Rola Moça	Quadrilátero Ferrífero
BHCB	112502	Asteraceae	Baccharis	reticularia		DC.	terrestre	campestre	65	Carmo, F.F.	2006	Moeda	Marinho da Serra	Quadrilátero Ferrífero
BHCB	112504	Asteraceae	Baccharis	reticularia		DC.	terrestre	campestre	191	Carmo, F.F.	2007	Itabirito	Serra do Capanema	Quadrilátero Ferrífero
BHCB	112505	Asteraceae	Baccharis	reticularia		DC.	terrestre	campestre	224	Carmo, F.F.	2007	Itabirito	Serra do Capanema	Quadrilátero Ferrífero
BHCB	112506	Asteraceae	Baccharis	reticularia		DC.	terrestre	campestre	311	Carmo, F.F.	2007	Itabirito	Serra do Capanema	Quadrilátero Ferrífero
BHCB	112507	Asteraceae	Baccharis	reticularia		DC.	terrestre	campestre	368	Carmo, F.F.	2007	Itabirito	Serra do Capanema	Quadrilátero Ferrífero
BHCB	112508	Asteraceae	Baccharis	reticularia		DC.	terrestre	campestre	414	Carmo, F.F.	2007	Itabirito	Serra do Capanema	Quadrilátero Ferrífero
BHCB	125618	Asteraceae	Baccharis	reticularia		DC.	terrestre	campestre	3573	Carmo, F.F.	2008	Itabirito	Serra de Itabirito	Quadrilátero Ferrífero
BHCB	132928	Asteraceae	Baccharis	reticularia		DC.	terrestre	campestre	3128	Carmo, F.F.	2008	Catas Altas	Chapada de Canga	Quadrilátero Ferrífero
BHCB	179343	Asteraceae	Baccharis	reticularia		DC.	terrestre	campestre	2731	Carmo, F.F.	2008	Moeda	Marinho da Serra	Quadrilátero Ferrífero
BHCB	179344	Asteraceae	Baccharis	reticularia		DC.	terrestre	campestre	2945	Carmo, F.F.	2008	Nova Lima	Serra do Rola Moça	Quadrilátero Ferrífero
BHCB	6187	Asteraceae	Baccharis	reticularia		DC.	terrestre	campestre	1838	Grandi, T.S.M. et al.	1985	Caeté	Serra da Piedade	Quadrilátero Ferrífero
BHCB	6413	Asteraceae	Baccharis	reticularia		DC.	terrestre	campestre	1896	Grandi, T.S.M. et al.	1985	Caeté	Serra da Piedade	Quadrilátero Ferrífero
BHCB	7998	Asteraceae	Baccharis	reticularia		DC.	terrestre	campestre	1838	Grandi, T.S.M. et al.	1985	Caeté	Serra da Piedade	Quadrilátero Ferrífero
FCAB	3889	Asteraceae	Baccharis	reticularia		DC.	terrestre	campestre	s.n.	Grandi, T.S.M. et al.	1985	Caeté	Serra da Piedade	Quadrilátero Ferrífero
CESJ	10636	Asteraceae	Baccharis	reticularia		DC.	terrestre	campestre	s.n.	Krieger, L. et al.	1971	Itabirito	Serra de Itabirito	Quadrilátero Ferrífero
EAFM	10308	Asteraceae	Baccharis	reticularia		DC.	terrestre	campestre	10636	Krieger, L. et al.	1971	Itabirito	Serra de Itabirito	Quadrilátero Ferrífero
HUFSJ	6190	Asteraceae	Baccharis	reticularia		DC.	terrestre	campestre	10636	Krieger, L. et al.	1971	Itabirito	Serra de Itabirito	Quadrilátero Ferrífero
MBM	389575	Asteraceae	Baccharis	reticularia		DC.	terrestre	campestre	10636	Krieger, L. et al.	1971	Itabirito	Serra de Itabirito	Quadrilátero Ferrífero
BHCB	55901	Asteraceae	Baccharis	reticularia		DC.	terrestre	campestre	10651	Mello-Barreto	1940	Brumadinho	Serra do Rola Moça	Quadrilátero Ferrífero
BHCB	55902	Asteraceae	Baccharis	reticularia		DC.	terrestre	campestre	10653	Mello-Barreto	1940	Brumadinho	Serra do Rola Moça	Quadrilátero Ferrífero
BHCB	55903	Asteraceae	Baccharis	reticularia		DC.	terrestre	campestre	10650	Mello-Barreto	1940	Brumadinho	Serra do Rola Moça	Quadrilátero Ferrífero
NYBG_BR	788471	Asteraceae	Baccharis	reticularia		DC.	terrestre	campestre	10560	Mello-Barreto	1940	Brumadinho	Serra do Rola Moça	Quadrilátero Ferrífero
UEC	114179	Asteraceae	Baccharis	reticularia		DC.	terrestre	campestre	10653	Mello-Barreto	1940	Brumadinho	Serra do Rola Moça	Quadrilátero Ferrífero
UEC	114180	Asteraceae	Baccharis	reticularia		DC.	terrestre	campestre	10651	Mello-Barreto	1940	Brumadinho	Serra do Rola Moça	Quadrilátero Ferrífero
NYBG_BR	1066479	Asteraceae	Baccharis	reticularia		DC.	terrestre	campestre	CFCR11177	Mello-Silva, R. et al.	1987	Caeté	Serra da Piedade	Quadrilátero Ferrífero
BHCB	151489	Asteraceae	Baccharis	reticularia		DC.	terrestre	campestre	s.n.	Mota, R.C.	2011	Mariana	Serra do Antônio Pereira	Quadrilátero Ferrífero
BHCB	127012	Asteraceae	Baccharis	reticularia		DC.	terrestre	campestre	3391	Mota, R.C. et al.	2007	Sabará	Mina do Segradão	Quadrilátero Ferrífero
HUFU	25023	Asteraceae	Baccharis	reticularia		DC.	terrestre	campestre	3017	Nakajima, J.N.	2001	Nova Lima	Morro do Chapéu	Quadrilátero Ferrífero
HUFU	25024	Asteraceae	Baccharis	reticularia		DC.	terrestre	campestre	3016	Nakajima, J.N.	2001	Nova Lima	Morro do Chapéu	Quadrilátero Ferrífero
BHCB	60473	Asteraceae	Baccharis	reticularia		DC.	terrestre	campestre	70	Pimentel, M. et al.	2001	Nova Lima	Mina do Capão Xavier	Quadrilátero Ferrífero
OUPR	8839	Asteraceae	Baccharis	reticularia		DC.	terrestre	campestre	571	Roschel, M.B.	1999	Ouro Preto	Serra do Antônio Pereira	Quadrilátero Ferrífero
CESJ	1805	Asteraceae	Baccharis	reticularia		DC.	terrestre	campestre	1805	Roth, P.L.	1957	Belo Horizonte	Serra do Curral	Quadrilátero Ferrífero
HUFSJ	6199	Asteraceae	Baccharis	reticularia		DC.	terrestre	campestre	1805	Roth, P.L.	1957	Belo Horizonte	Serra do Curral	Quadrilátero Ferrífero
HUFSJ	3053	Asteraceae	Baccharis	reticularia		DC.	terrestre	campestre	14513	Sobral, M & Alves, T.M.A.	2005	Caeté	Serra da Piedade	Quadrilátero Ferrífero
BHCB	45363	Asteraceae	Baccharis	reticularia		DC.	terrestre	campestre	2412	Stehmann, J.R.	1998	Brumadinho	Serra da Calçada	Quadrilátero Ferrífero
MBM	248642	Asteraceae	Baccharis	reticularia		DC.	terrestre	campestre	2412	Stehmann, J.R.	1998	Brumadinho	Serra da Calçada	Quadrilátero Ferrífero
NMNH-BOTANY_BR	3389273	Asteraceae	Baccharis	reticularia		DC.	terrestre	campestre	2412	Stehmann, J.R.	1998	Brumadinho	Serra da Calçada	Quadrilátero Ferrífero
BHCB	74883	Asteraceae	Baccharis	reticularia		DC.	terrestre	campestre	3403	Tameirão Neto, E. et al.	2002	Nova Lima	Mina do Capão Xavier	Quadrilátero Ferrífero
MBM	276880	Asteraceae	Baccharis	reticularia		DC.	terrestre	campestre	3403	Tameirão Neto, E. et al.	2002	Nova Lima	Mina do Capão Xavier	Quadrilátero Ferrífero
BHCB	73711	Asteraceae	Baccharis	reticularia		DC.	terrestre	campestre	66	Viana, P.L.	2001	Brumadinho	Serra da Calçada	Quadrilátero Ferrífero
MOBOT_BR	3281497	Asteraceae	Baccharis	reticularia		DC.	terrestre	campestre	6653	Williams, L.O. & Assis, V.	1945	Nova Lima	Serra da Mutuca	Quadrilátero Ferrífero
NMNH-BOTANY_BR	1932770	Asteraceae	Baccharis	reticularia		DC.	terrestre	campestre	6653	Williams, L.O. & Assis, V.	1945	Nova Lima	Serra da Mutuca	Quadrilátero Ferrífero
NYBG_BR	847037	Asteraceae	Baccharis	reticularia		DC.	terrestre	campestre	6653	Williams, L.O. & Assis, V.	1945	Nova Lima	Serra da Mutuca	Quadrilátero Ferrífero
BHCB	82326	Asteraceae	Baccharis	retusa		DC.	terrestre	campestre	s.n.	Alves, T.M.A. & Sobral, M.	2002	Caeté	Serra da Piedade	Quadrilátero Ferrífero
BHCB	129145	Asteraceae	Baccharis	retusa		DC.	terrestre	campestre	332	Arruda, L.J. & Santos, L.M.	2008	Itabirito	Serra de Itabirito	Quadrilátero Ferrífero
BHCB	181733	Asteraceae	Baccharis	retusa		DC.	terrestre	campestre	s.n.	Brina, A.E.	2015	Itabirito	Serra de Itabirito	Quadrilátero Ferrífero
BHCB	118452	Asteraceae	Baccharis	retusa		DC.	terrestre	campestre	1223	Carmo, F.F.	2007	Santa Bárbara	Serra da Gandarela	Quadrilátero Ferrífero
BHCB	118456	Asteraceae	Baccharis	retusa		DC.	terrestre	campestre	1498	Carmo, F.F.	2007	Santa Bárbara	Serra da Gandarela	Quadrilátero Ferrífero
BHCB	118458	Asteraceae	Baccharis	retusa		DC.	terrestre	campestre	2371	Carmo, F.F.	2008	Ouro Preto	Serra do Capanema	Quadrilátero Ferrífero
BHCB	118618	Asteraceae	Baccharis	retusa		DC.	terrestre	campestre	3044	Carmo, F.F.	2008	Igarapé	Serra do Itatiaiuçu	Quadrilátero Ferrífero
BHCB	118619	Asteraceae	Baccharis	retusa		DC.	terrestre	campestre	3097	Carmo, F.F.	2008	Itabirito	Serra de Itabirito	Quadrilátero Ferrífero
BHCB	118620	Asteraceae	Baccharis	retusa		DC.	terrestre	campestre	3178	Carmo, F.F.	2008	Catas Altas	Chapada de Canga	Quadrilátero Ferrífero
BHCB	118627	Asteraceae	Baccharis	retusa		DC.	terrestre	campestre	3421	Carmo, F.F. & Ribeiro, L.C.	2008	Ouro Preto	Serra do Capanema	Quadrilátero Ferrífero
INPA	92667	Asteraceae	Baccharis	retusa		DC.	terrestre	campestre	19758	Irwin, H.S. et al.	1968	Itabirito	Serra de Itabirito	Quadrilátero Ferrífero
NYBG_BR	855056	Asteraceae	Baccharis	retusa		DC.	terrestre	campestre	19758	Irwin, H.S. et al.	1968	Itabirito	Serra de Itabirito	Quadrilátero Ferrífero
BHCB	55887	Asteraceae	Baccharis	retusa		DC.	terrestre	campestre	3876	Mello-Barreto	1933	Belo Horizonte	Serra do Taquaril	Quadrilátero Ferrífero
OUPR	12792	Asteraceae	Baccharis	retusa		DC.	terrestre	campestre	553	Messias, M.C.T.B. & Dutra, V.F.	2001	Ouro Preto	Serra do Itacolomi	Quadrilátero Ferrífero
HUFU	67507	Asteraceae	Baccharis	retusa		DC.	terrestre	campestre	586	Messias, M.C.T.B. et al.	2001	Ouro Preto	Serra do Itacolomi	Quadrilátero Ferrífero
OUPR	12806	Asteraceae	Baccharis	retusa		DC.	terrestre	campestre	478	Messias, M.C.T.B. et al.	2001	Ouro Preto	Serra do Itacolomi	Quadrilátero Ferrífero
OUPR	13596	Asteraceae	Baccharis	retusa		DC.	terrestre	campestre	586	Messias, M.C.T.B. et al.	2001	Ouro Preto	Serra do Itacolomi	Quadrilátero Ferrífero
BHCB	73778	Asteraceae	Baccharis	retusa		DC.	terrestre	campestre	105	Oliveira, A.M. & Stehmann, J.R.	2002	Itabira	Dinamitagem - CVRD.	Quadrilátero Ferrífero
BHCB	106417	Asteraceae	Baccharis	retusa		DC.	terrestre	campestre	s.n.	Rodarte, L.H.	1996	Caeté	Serra da Piedade	Quadrilátero Ferrífero
CESJ	1420	Asteraceae	Baccharis	retusa		DC.	terrestre	campestre	1420	Roth, P.L.	1955	Belo Horizonte	Serra do Curral	Quadrilátero Ferrífero
CESJ	1464	Asteraceae	Baccharis	retusa		DC.	terrestre	campestre	1464	Roth, P.L.	1961	Belo Horizonte	Serra do Curral	Quadrilátero Ferrífero
CESJ	1639	Asteraceae	Baccharis	retusa		DC.	terrestre	campestre	1639	Roth, P.L.	1956	Belo Horizonte	Serra do Curral	Quadrilátero Ferrífero
EAFM	10307	Asteraceae	Baccharis	retusa		DC.	terrestre	campestre	1464	Roth, P.L.	1961	Belo Horizonte	Serra do Curral	Quadrilátero Ferrífero
FURB	16956	Asteraceae	Baccharis	retusa		DC.	terrestre	campestre	1464	Roth, P.L.	1961	Belo Horizonte	Serra do Curral	Quadrilátero Ferrífero
HUFSJ	6187	Asteraceae	Baccharis	retusa		DC.	terrestre	campestre	1420	Roth, P.L.	1955	Belo Horizonte	Serra do Curral	Quadrilátero Ferrífero
HUFSJ	6223	Asteraceae	Baccharis	retusa		DC.	terrestre	campestre	1464	Roth, P.L.	1961	Belo Horizonte	Serra do Curral	Quadrilátero Ferrífero
UEC	89185	Asteraceae	Baccharis	retusa		DC.	terrestre	campestre	31610	Semir, J. & Stehmann, J.R.	1994	Brumadinho	Serra da Calçada	Quadrilátero Ferrífero
BHCB	79799	Asteraceae	Baccharis	retusa		DC.	terrestre	campestre	18	Viana, P.L.	2001	Brumadinho	Serra da Calçada	Quadrilátero Ferrífero
BHCB	97557	Asteraceae	Baccharis	retusa		DC.	terrestre	campestre	22	Vidal, C.V. et al.	2005	Ouro Preto	Mina da Fábrica	Quadrilátero Ferrífero
HUFU	56605	Asteraceae	Baccharis	retusa		DC.	terrestre	campestre	169	Vidal, J.V.	1958	Belo Horizonte	Serra do Curral	Quadrilátero Ferrífero
HBVIRTFLBRAS		Asteraceae	Baccharis	retusa		DC.	terrestre	campestre	s.n.	Warming, J.E.B.	1865	Caeté	Serra da Piedade	Quadrilátero Ferrífero
OUPR	4989	Asteraceae	Baccharis	rufidula		(Spreng.) Joch.Müll.	terrestre	campestre/florestal	s.n.	Badini, J.	1972	Ouro Preto	Morro do Fraga	Quadrilátero Ferrífero
HBVIRTFLBRAS		Asteraceae	Baccharis	rufidula		(Spreng.) Joch.Müll.	terrestre	campestre/florestal	s.n.	Bunbury, C.J.F.	?	Barão de Cocais	Serra do Gongo Soco	Quadrilátero Ferrífero
BHCB	118450	Asteraceae	Baccharis	rufidula		(Spreng.) Joch.Müll.	terrestre	campestre/florestal	1156	Carmo, F.F. & Vasconcelos, M.F.	2007	Rio Acima	Serra da Gandarela	Quadrilátero Ferrífero
BHCB	55775	Asteraceae	Baccharis	rufidula		(Spreng.) Joch.Müll.	terrestre	campestre/florestal	3201	Magalhães, G.M.	1942	Belo Horizonte	Serra do Taquaril	Quadrilátero Ferrífero
NMNH-BOTANY_BR	2124352	Asteraceae	Baccharis	rufidula		(Spreng.) Joch.Müll.	terrestre	campestre/florestal	3201	Magalhães, G.M.	1942	Belo Horizonte	Serra do Taquaril	Quadrilátero Ferrífero
BHCB	55770	Asteraceae	Baccharis	rufidula		(Spreng.) Joch.Müll.	terrestre	campestre/florestal	4314	Mello-Barreto	1933	Caeté	Serra da Piedade	Quadrilátero Ferrífero
BHCB	55772	Asteraceae	Baccharis	rufidula		(Spreng.) Joch.Müll.	terrestre	campestre/florestal	8439	Mello-Barreto	1933	Belo Horizonte	Serra do Taquaril	Quadrilátero Ferrífero
BHCB	151558	Asteraceae	Baccharis	rufidula		(Spreng.) Joch.Müll.	terrestre	campestre/florestal	s.n.	Mota, R.C.	2011	Mariana	Serra do Antônio Pereira	Quadrilátero Ferrífero
OUPR	4988	Asteraceae	Baccharis	rufidula		(Spreng.) Joch.Müll.	terrestre	campestre/florestal	s.n.	n.m.	?	Ouro Preto	Serra do Antônio Pereira	Quadrilátero Ferrífero
BHZB	8352	Asteraceae	Baccharis	rufidula		(Spreng.) Joch.Müll.	terrestre	campestre/florestal	3649	Rezende, S.G. et al.	2009	Mariana	Serra do Antônio Pereira	Quadrilátero Ferrífero
CESJ	1373	Asteraceae	Baccharis	rufidula		(Spreng.) Joch.Müll.	terrestre	campestre/florestal	1373	Roth, P.L.	1955	Belo Horizonte	Serra do Curral	Quadrilátero Ferrífero
VIC	41146	Asteraceae	Baccharis	rufidula		(Spreng.) Joch.Müll.	terrestre	campestre/florestal	88	Silva, T.C. & Cardoso, R.C.	2012	Ouro Preto	APA Cachoeira das Andorinhas, Serra da Brígida	Quadrilátero Ferrífero
BHCB	110694	Asteraceae	Baccharis	rufidula		(Spreng.) Joch.Müll.	terrestre	campestre/florestal	487	Teles, A.M. et al.	2007	Ouro Preto	Serra do Capanema	Quadrilátero Ferrífero
HBVIRTFLBRAS		Asteraceae	Baccharis	selloi		Baker	terrestre	campestre	s.n.	Warming, J.E.B.	1865	Caeté	Serra da Piedade	Quadrilátero Ferrífero
NMNH-BOTANY_BR	3372229	Asteraceae	Baccharis	serrula		Sch.Bip. ex Baker	terrestre	campestre	135	Barros, A & Stehmann, J.R.	1997	Brumadinho	Serra da Calçada	Quadrilátero Ferrífero
BHCB	129146	Asteraceae	Baccharis	serrulata		(Lam.) Pers.	terrestre	campestre	315	Arruda, L.J. & Santos, L.M.	2008	Itabirito	Serra de Itabirito	Quadrilátero Ferrífero
MOBOT_BR	100750728	Asteraceae	Baccharis	serrulata		(Lam.) Pers.	terrestre	campestre	5716	Assis, V.	1945	Nova Lima	Serra da Mutuca	Quadrilátero Ferrífero
BHCB	143190	Asteraceae	Baccharis	serrulata		(Lam.) Pers.	terrestre	campestre	653	Augsten, M. & Stehmann, J.R.	2010	Rio Acima	Serra da Gandarela	Quadrilátero Ferrífero
OUPR	1919	Asteraceae	Baccharis	serrulata		(Lam.) Pers.	terrestre	campestre	s.n.	Badini, J.	1973	Caeté	Serra da Piedade	Quadrilátero Ferrífero
OUPR	1920	Asteraceae	Baccharis	serrulata		(Lam.) Pers.	terrestre	campestre	s.n.	Badini, J.	1973	Caeté	Serra da Piedade	Quadrilátero Ferrífero
OUPR	4991	Asteraceae	Baccharis	serrulata		(Lam.) Pers.	terrestre	campestre	s.n.	Badini, J.	1974	Mariana	Santa Rita Durão	Quadrilátero Ferrífero
OUPR	4998	Asteraceae	Baccharis	serrulata		(Lam.) Pers.	terrestre	campestre	s.n.	Badini, J.	1974	Mariana	Santa Rita Durão	Quadrilátero Ferrífero
BHCB	41047	Asteraceae	Baccharis	serrulata		(Lam.) Pers.	terrestre	campestre	135	Barros, A & Stehmann, J.R.	1997	Brumadinho	Serra da Calçada	Quadrilátero Ferrífero
BHCB	151292	Asteraceae	Baccharis	serrulata		(Lam.) Pers.	terrestre	campestre	3018	Batista, J.A.N. & Ramalho, A.J.	2010	Brumadinho	Serra da Calçada	Quadrilátero Ferrífero
BHCB	110360	Asteraceae	Baccharis	serrulata		(Lam.) Pers.	terrestre	campestre	169	Carmo, F.F.	2007	Moeda	Marinho da Serra	Quadrilátero Ferrífero
BHCB	110367	Asteraceae	Baccharis	serrulata		(Lam.) Pers.	terrestre	campestre	200	Carmo, F.F.	2007	Itabirito	Serra do Capanema	Quadrilátero Ferrífero
BHCB	110387	Asteraceae	Baccharis	serrulata		(Lam.) Pers.	terrestre	campestre	303	Carmo, F.F.	2007	Itabirito	Serra do Capanema	Quadrilátero Ferrífero
BHCB	110445	Asteraceae	Baccharis	serrulata		(Lam.) Pers.	terrestre	campestre	567	Carmo, F.F.	2006	Moeda	Marinho da Serra	Quadrilátero Ferrífero
BHCB	112546	Asteraceae	Baccharis	serrulata		(Lam.) Pers.	terrestre	campestre	1234	Carmo, F.F.	2007	Santa Bárbara	Serra da Gandarela	Quadrilátero Ferrífero
BHCB	112851	Asteraceae	Baccharis	serrulata		(Lam.) Pers.	terrestre	campestre	1689	Carmo, F.F.	2007	Nova Lima	Serra do Rola Moça	Quadrilátero Ferrífero
BHCB	115119	Asteraceae	Baccharis	serrulata		(Lam.) Pers.	terrestre	campestre	1870	Carmo, F.F.	2008	Igarapé	Serra do Itatiaiuçu	Quadrilátero Ferrífero
BHCB	115171	Asteraceae	Baccharis	serrulata		(Lam.) Pers.	terrestre	campestre	2105	Carmo, F.F.	2008	Nova Lima	Serra do Rola Moça	Quadrilátero Ferrífero
BHCB	118454	Asteraceae	Baccharis	serrulata		(Lam.) Pers.	terrestre	campestre	1380	Carmo, F.F.	2007	Rio Acima	Serra da Gandarela	Quadrilátero Ferrífero
BHCB	118457	Asteraceae	Baccharis	serrulata		(Lam.) Pers.	terrestre	campestre	2011	Carmo, F.F.	2008	Nova Lima	Serra do Rola Moça	Quadrilátero Ferrífero
BHCB	118621	Asteraceae	Baccharis	serrulata		(Lam.) Pers.	terrestre	campestre	3242	Carmo, F.F.	2008	Rio Acima	Serra da Gandarela	Quadrilátero Ferrífero
BHCB	132878	Asteraceae	Baccharis	serrulata		(Lam.) Pers.	terrestre	campestre	1732	Carmo, F.F.	2008	Catas Altas	Chapada de Canga	Quadrilátero Ferrífero
BHCB	132927	Asteraceae	Baccharis	serrulata		(Lam.) Pers.	terrestre	campestre	3119	Carmo, F.F.	2008	Catas Altas	Chapada de Canga	Quadrilátero Ferrífero
BHCB	112545	Asteraceae	Baccharis	serrulata		(Lam.) Pers.	terrestre	campestre	1193	Carmo, F.F. & Vasconcelos, M.F.	2007	Rio Acima	Serra da Gandarela	Quadrilátero Ferrífero
MOBOT_BR	3285024	Asteraceae	Baccharis	serrulata		(Lam.) Pers.	terrestre	campestre	8938	Chase, M.A.	1925	Belo Horizonte	Serra do Curral	Quadrilátero Ferrífero
BHCB	73813	Asteraceae	Baccharis	serrulata		(Lam.) Pers.	terrestre	campestre	195	Fonseca, A. et al.	2002	Brumadinho	Serra da Calçada	Quadrilátero Ferrífero
BHCB	5805	Asteraceae	Baccharis	serrulata		(Lam.) Pers.	terrestre	campestre	1743	Grandi, T.S.M. et al.	1985	Caeté	Serra da Piedade	Quadrilátero Ferrífero
FCAB	3815	Asteraceae	Baccharis	serrulata		(Lam.) Pers.	terrestre	campestre	1743	Grandi, T.S.M. et al.	1985	Caeté	Serra da Piedade	Quadrilátero Ferrífero
NYBG_BR	855074	Asteraceae	Baccharis	serrulata		(Lam.) Pers.	terrestre	campestre	30288	Irwin, H.S. et al.	1971	Caeté	Serra da Piedade	Quadrilátero Ferrífero
BHCB	49509	Asteraceae	Baccharis	serrulata		(Lam.) Pers.	terrestre	campestre	3262	Lombardi, J.A.	1999	Brumadinho	Serra da Calçada	Quadrilátero Ferrífero
ECT	636	Asteraceae	Baccharis	serrulata		(Lam.) Pers.	terrestre	campestre	1129	Mendes, M.S. & Rezende, S.G.	2006	Ouro Preto	Região de Potreiro	Quadrilátero Ferrífero
BHCB	105253	Asteraceae	Baccharis	serrulata		(Lam.) Pers.	terrestre	campestre	3231	Mota, R.C.	2006	Mariana	Serra do Antônio Pereira	Quadrilátero Ferrífero
BHCB	105346	Asteraceae	Baccharis	serrulata		(Lam.) Pers.	terrestre	campestre	3324	Mota, R.C.	2007	Mariana	Serra do Antônio Pereira	Quadrilátero Ferrífero
BHCB	151509	Asteraceae	Baccharis	serrulata		(Lam.) Pers.	terrestre	campestre	s.n.	Mota, R.C.	2011	Mariana	Serra do Antônio Pereira	Quadrilátero Ferrífero
BHCB	180832	Asteraceae	Baccharis	serrulata		(Lam.) Pers.	terrestre	campestre	3606	Mota, R.C. & Cardoso, F.F.	2015	Catas Altas	Chapada de Canga	Quadrilátero Ferrífero
BHCB	127013	Asteraceae	Baccharis	serrulata		(Lam.) Pers.	terrestre	campestre	3392	Mota, R.C. et al.	2007	Sabará	Mina do Segradão	Quadrilátero Ferrífero
HUFU	25025	Asteraceae	Baccharis	serrulata		(Lam.) Pers.	terrestre	campestre	3015	Nakajima, J.N.	2001	Nova Lima	Morro do Chapéu	Quadrilátero Ferrífero
HUFU	25026	Asteraceae	Baccharis	serrulata		(Lam.) Pers.	terrestre	campestre	3014	Nakajima, J.N.	2001	Nova Lima	Morro do Chapéu	Quadrilátero Ferrífero
BHCB	68830	Asteraceae	Baccharis	serrulata		(Lam.) Pers.	terrestre	campestre	35	Oliveira, A.M. & Stehmann, J.R.	2002	Barão de Cocais	Mina do Brucutu	Quadrilátero Ferrífero
BHCB	71501	Asteraceae	Baccharis	serrulata		(Lam.) Pers.	terrestre	campestre	46	Oliveira, A.M. & Stehmann, J.R.	2002	Barão de Cocais	Mina do Brucutu	Quadrilátero Ferrífero
BHCB	71522	Asteraceae	Baccharis	serrulata		(Lam.) Pers.	terrestre	campestre	68	Oliveira, A.M. & Stehmann, J.R.	2002	Barão de Cocais	Mina do Brucutu	Quadrilátero Ferrífero
BHCB	75897	Asteraceae	Baccharis	serrulata		(Lam.) Pers.	terrestre	campestre	179	Oliveira, A.M. & Stehmann, J.R.	2002	Barão de Cocais	Mina do Brucutu	Quadrilátero Ferrífero
NYBG_BR	846935	Asteraceae	Baccharis	serrulata		(Lam.) Pers.	terrestre	campestre	7081	Pabst, G.F.J.	1962	Itabirito	Estrada do Viaduto das Almas a Belo Horizonte	Quadrilátero Ferrífero
BHZB	4435	Asteraceae	Baccharis	serrulata		(Lam.) Pers.	terrestre	campestre	s.n.	Pimentel, M. et al.	2003	Nova Lima	Mina do Capão Xavier	Quadrilátero Ferrífero
BHCB	128997	Asteraceae	Baccharis	serrulata		(Lam.) Pers.	terrestre	campestre	62	Ramalho, A.J. et al.	2009	Moeda	Serra da Moeda	Quadrilátero Ferrífero
OUPR	4574	Asteraceae	Baccharis	serrulata		(Lam.) Pers.	terrestre	campestre	s.n.	Santos, V.M.S.	1991	Ouro Preto	Morro do Cruzeiro, Campus da UFOP	Quadrilátero Ferrífero
BHCB	165557	Asteraceae	Baccharis	serrulata		(Lam.) Pers.	terrestre	campestre	2202	Souza, F.S. et al.	2013	Nova Lima	Mina do Capitão do Mato	Quadrilátero Ferrífero
BHCB	165606	Asteraceae	Baccharis	serrulata		(Lam.) Pers.	terrestre	campestre	2403	Souza, F.S. et al.	2013	Congonhas	Mina da Fábrica	Quadrilátero Ferrífero
BHCB	165692	Asteraceae	Baccharis	serrulata		(Lam.) Pers.	terrestre	campestre	1726	Souza, F.S. et al.	2013	Brumadinho	Serra da Calçada	Quadrilátero Ferrífero
BHCB	166023	Asteraceae	Baccharis	serrulata		(Lam.) Pers.	terrestre	campestre	1849	Souza, F.S. et al.	2013	Congonhas	Mina da Fábrica	Quadrilátero Ferrífero
BHCB	166194	Asteraceae	Baccharis	serrulata		(Lam.) Pers.	terrestre	campestre	2149	Souza, F.S. et al.	2013	Ouro Preto	Serra do Antônio Pereira	Quadrilátero Ferrífero
BHCB	47513	Asteraceae	Baccharis	serrulata		(Lam.) Pers.	terrestre	campestre	2528	Stehmann, J.R. & Mota, R.C.	1999	Nova Lima	Reserva da Mutuca	Quadrilátero Ferrífero
BHCB	149037	Asteraceae	Baccharis	serrulata		(Lam.) Pers.	terrestre	campestre	4911	Tameirão Neto, E. & Mansur, T.	2011	Santa Bárbara	Serra da Gandarela	Quadrilátero Ferrífero
BHCB	73707	Asteraceae	Baccharis	serrulata		(Lam.) Pers.	terrestre	campestre	97	Viana, P.L.	2001	Brumadinho	Serra da Calçada	Quadrilátero Ferrífero
HBVIRTFLBRAS		Asteraceae	Baccharis	serrulata		(Lam.) Pers.	terrestre	campestre	s.n.	Warming, J.E.B.	1865	Caeté	Serra da Piedade	Quadrilátero Ferrífero
BHCB	182092	Asteraceae	Baccharis	sessiliflora		Vahl	terrestre	campestre	s.n.	Braga, I.F. & Marques, N.S.	2016	Brumadinho	Serra Azul/Serra das Farofas	Quadrilátero Ferrífero
BHCB	84006	Asteraceae	Baccharis	sessiliflora		Vahl	terrestre	campestre	s.n.	Pirani, J.R. et al.	1987	Caeté	Serra da Piedade	Quadrilátero Ferrífero
BHCB	180430	Asteraceae	Baccharis	sessiliflora		Vahl	terrestre	campestre	4791	Rezende, S.G. & Justo, A.G.	2015	Nova Lima	Serra do Rola Moça	Quadrilátero Ferrífero
BHCB	180431	Asteraceae	Baccharis	sessiliflora		Vahl	terrestre	campestre	4792	Rezende, S.G. & Justo, A.G.	2015	Nova Lima	Serra do Rola Moça	Quadrilátero Ferrífero
BHCB	10299	Asteraceae	Baccharis	subdentata		DC.	terrestre	campestre	181	Andrade, I.R. et al.	1987	Moeda	Serra da Moeda	Quadrilátero Ferrífero
HUFU	67481	Asteraceae	Baccharis	subdentata		DC.	terrestre	campestre	s.n.	Badini, J.	1987	Belo Horizonte	Serra da Moeda	Quadrilátero Ferrífero
OUPR	4792	Asteraceae	Baccharis	subdentata		DC.	terrestre	campestre	s.n.	Badini, J.	1972	Brumadinho	Serra da Calçada	Quadrilátero Ferrífero
OUPR	4945	Asteraceae	Baccharis	subdentata		DC.	terrestre	campestre	s.n.	Badini, J.	1987	Belo Horizonte	Serra da Moeda	Quadrilátero Ferrífero
OUPR	4946	Asteraceae	Baccharis	subdentata		DC.	terrestre	campestre	s.n.	Badini, J.	1972	Brumadinho	Serra da Calçada	Quadrilátero Ferrífero
OUPR	5336	Asteraceae	Baccharis	subdentata		DC.	terrestre	campestre	s.n.	Badini, J.	1972	Brumadinho	Serra da Calçada	Quadrilátero Ferrífero
OUPR	5423	Asteraceae	Baccharis	subdentata		DC.	terrestre	campestre	s.n.	Badini, J.	1972	Brumadinho	Serra da Calçada	Quadrilátero Ferrífero
BHCB	40784	Asteraceae	Baccharis	subdentata		DC.	terrestre	campestre	10	Barros, A & Stehmann, J.R.	1997	Brumadinho	Serra da Calçada	Quadrilátero Ferrífero
BHCB	40785	Asteraceae	Baccharis	subdentata		DC.	terrestre	campestre	11	Barros, A & Stehmann, J.R.	1997	Brumadinho	Serra da Calçada	Quadrilátero Ferrífero
NMNH-BOTANY_BR	3372239	Asteraceae	Baccharis	subdentata		DC.	terrestre	campestre	11	Barros, A & Stehmann, J.R.	1997	Brumadinho	Serra da Calçada	Quadrilátero Ferrífero
NMNH-BOTANY_BR	3372240	Asteraceae	Baccharis	subdentata		DC.	terrestre	campestre	10	Barros, A & Stehmann, J.R.	1997	Brumadinho	Serra da Calçada	Quadrilátero Ferrífero
BHCB	181732	Asteraceae	Baccharis	subdentata		DC.	terrestre	campestre	s.n.	Brina, A.E.	2015	Ouro Preto	Santo Antônio do Leite	Quadrilátero Ferrífero
BHCB	112509	Asteraceae	Baccharis	subdentata		DC.	terrestre	campestre	965	Carmo, F.F.	2007	Moeda	Marinho da Serra	Quadrilátero Ferrífero
BHCB	112510	Asteraceae	Baccharis	subdentata		DC.	terrestre	campestre	991	Carmo, F.F.	2007	Moeda	Marinho da Serra	Quadrilátero Ferrífero
BHCB	18503	Asteraceae	Baccharis	subdentata		DC.	terrestre	campestre	2732	Grandi, T.S.M. et al.	1989	Moeda	Serra da Moeda	Quadrilátero Ferrífero
ECT	688	Asteraceae	Baccharis	subdentata		DC.	terrestre	campestre	s.n.	Grandi, T.S.M. et al.	1990	Brumadinho	Serra da Moeda	Quadrilátero Ferrífero
BHCB	55520	Asteraceae	Baccharis	subdentata		DC.	terrestre	campestre	3878	Mello-Barreto	1932	Belo Horizonte	Serra do Taquaril	Quadrilátero Ferrífero
BHCB	55907	Asteraceae	Baccharis	subdentata		DC.	terrestre	campestre	10898	Mello-Barreto	1940	Belo Horizonte	Serra da Mutuca	Quadrilátero Ferrífero
BHCB	167568	Asteraceae	Baccharis	subdentata		DC.	terrestre	campestre	994	Miranda, E. et al.	2013	Brumadinho	Córrego do Feijão	Quadrilátero Ferrífero
CESJ	1346	Asteraceae	Baccharis	subdentata		DC.	terrestre	campestre	1346	Roth, P.L.	1955	Belo Horizonte	Serra do Curral	Quadrilátero Ferrífero
CESJ	1419	Asteraceae	Baccharis	subdentata		DC.	terrestre	campestre	1419	Roth, P.L.	1955	Belo Horizonte	Serra do Curral	Quadrilátero Ferrífero
CESJ	1468	Asteraceae	Baccharis	subdentata		DC.	terrestre	campestre	1468	Roth, P.L.	1955	Belo Horizonte	Serra do Curral	Quadrilátero Ferrífero
CESJ	1609	Asteraceae	Baccharis	subdentata		DC.	terrestre	campestre	1609	Roth, P.L.	1956	Belo Horizonte	Serra do Curral	Quadrilátero Ferrífero
FURB	16983	Asteraceae	Baccharis	subdentata		DC.	terrestre	campestre	1419	Roth, P.L.	1955	Belo Horizonte	Serra do Curral	Quadrilátero Ferrífero
FURB	16985	Asteraceae	Baccharis	subdentata		DC.	terrestre	campestre	1468	Roth, P.L.	1955	Belo Horizonte	Serra do Curral	Quadrilátero Ferrífero
HUFSJ	5316	Asteraceae	Baccharis	subdentata		DC.	terrestre	campestre	1346	Roth, P.L.	1955	Belo Horizonte	Serra do Curral	Quadrilátero Ferrífero
HUFSJ	5318	Asteraceae	Baccharis	subdentata		DC.	terrestre	campestre	1419	Roth, P.L.	1955	Belo Horizonte	Serra do Curral	Quadrilátero Ferrífero
HUFSJ	5352	Asteraceae	Baccharis	subdentata		DC.	terrestre	campestre	1468	Roth, P.L.	1955	Belo Horizonte	Serra do Curral	Quadrilátero Ferrífero
UEC	98944	Asteraceae	Baccharis	subdentata		DC.	terrestre	campestre	31576	Semir, J. & Stehmann, J.R.	1994	Brumadinho	Serra da Calçada	Quadrilátero Ferrífero
UEC	698945	Asteraceae	Baccharis	subdentata		DC.	terrestre	campestre	31577	Semir, J. & Stehmann, J.R.	1994	Brumadinho	Serra da Calçada	Quadrilátero Ferrífero
BHCB	48663	Asteraceae	Baccharis	subdentata		DC.	terrestre	campestre	2544	Stehmann, J.R.	1999	Brumadinho	Serra da Calçada	Quadrilátero Ferrífero
MBM	145866	Asteraceae	Baccharis	subdentata		DC.	terrestre	campestre	s.n.	Tenório, E.C.	1978	Nova Lima	Área do Clube Náutico Água Limpa	Quadrilátero Ferrífero
BHCB	73703	Asteraceae	Baccharis	subdentata		DC.	terrestre	campestre	561	Viana, P.L.	2002	Brumadinho	Serra da Calçada	Quadrilátero Ferrífero
BHCB	73704	Asteraceae	Baccharis	subdentata		DC.	terrestre	campestre	517	Viana, P.L.	2002	Brumadinho	Serra da Calçada	Quadrilátero Ferrífero
BHCB	73706	Asteraceae	Baccharis	subdentata		DC.	terrestre	campestre	190	Viana, P.L.	2001	Brumadinho	Serra da Calçada	Quadrilátero Ferrífero
BHCB	159929	Asteraceae	Baccharis	subdentata		DC.	terrestre	campestre	984	Vidal, C.V. et al.	2012	Brumadinho	Serra da Moeda	Quadrilátero Ferrífero
BHCB	104094	Asteraceae	Baccharis	subdentata		DC.	terrestre	campestre	166	Vincent, R.C et al.	2000	Brumadinho	Serra do Rola Moça	Quadrilátero Ferrífero
ESA	ESA122030	Asteraceae	Baccharis	subdentata		DC.	terrestre	campestre	67	Vincent, R.C et al.	2000	Nova Lima	Serra do Rola Moça	Quadrilátero Ferrífero
ESA	ESA122068	Asteraceae	Baccharis	subdentata		DC.	terrestre	campestre	156	Vincent, R.C et al.	2000	Nova Lima	Serra do Rola Moça	Quadrilátero Ferrífero
ESA	ESA122204	Asteraceae	Baccharis	subdentata		DC.	terrestre	campestre	433	Vincent, R.C et al.	2001	Nova Lima	Serra do Rola Moça	Quadrilátero Ferrífero
ESA	ESA122205	Asteraceae	Baccharis	subdentata		DC.	terrestre	campestre	436	Vincent, R.C et al.	2001	Nova Lima	Serra do Rola Moça	Quadrilátero Ferrífero
ESA	ESA122274	Asteraceae	Baccharis	subdentata		DC.	terrestre	campestre	562	Vincent, R.C et al.	2003	Nova Lima	Serra do Rola Moça	Quadrilátero Ferrífero
NMNH-BOTANY_BR	1932597	Asteraceae	Baccharis	subdentata		DC.	terrestre	campestre	5697	Williams, L.O. & Assis, V.	1945	Nova Lima	Serra da Mutuca	Quadrilátero Ferrífero
OUPR	12790	Asteraceae	Baccharis	tarchonanthoides		DC.	terrestre	campestre	551	Messias, M.C.T.B. & Dutra, V.F.	2001	Ouro Preto	Serra do Itacolomi	Quadrilátero Ferrífero
OUPR	12809	Asteraceae	Baccharis	tarchonanthoides		DC.	terrestre	campestre	489	Messias, M.C.T.B. et al.	2001	Ouro Preto	Serra do Itacolomi	Quadrilátero Ferrífero
OUPR	13615	Asteraceae	Baccharis	tarchonanthoides		DC.	terrestre	campestre	495	Messias, M.C.T.B. et al.	2001	Ouro Preto	Serra do Itacolomi	Quadrilátero Ferrífero
BHCB	105220	Asteraceae	Baccharis	tarchonanthoides		DC.	terrestre	campestre	3198	Mota, R.C.	2006	Mariana	Serra do Antônio Pereira	Quadrilátero Ferrífero
BHCB	127558	Asteraceae	Baccharis	tarchonanthoides		DC.	terrestre	campestre	2834	Rezende, S.G. et al.	2008	Ouro Preto	Mina da Fábrica	Quadrilátero Ferrífero
CESJ	1642	Asteraceae	Baccharis	tarchonanthoides		DC.	terrestre	campestre	1642	Roth, P.L.	1956	Belo Horizonte	Serra do Curral	Quadrilátero Ferrífero
HBVIRTFLBRAS		Asteraceae	Baccharis	tridentata		Vahl	terrestre	campestre	s.n.	Bunbury, C.J.F.	?	Barão de Cocais	Serra do Gongo Soco	Quadrilátero Ferrífero
BHCB	149038	Asteraceae	Baccharis	tridentata		Vahl	terrestre	campestre	161	Mansur, T. & Vidal, C.V.	2011	Santa Bárbara	Serra da Gandarela	Quadrilátero Ferrífero
BHCB	110513	Asteraceae	Baccharis	truncata		Gardner	terrestre	campestre	784	Carmo, F.F.	2007	Moeda	Marinho da Serra	Quadrilátero Ferrífero
BHCB	112503	Asteraceae	Baccharis	truncata		Gardner	terrestre	campestre	95	Carmo, F.F.	2006	Moeda	Marinho da Serra	Quadrilátero Ferrífero
BHCB	118462	Asteraceae	Baccharis	truncata		Gardner	terrestre	campestre	2795	Carmo, F.F.	2008	Nova Lima	Serra do Rola Moça	Quadrilátero Ferrífero
BHCB	132970	Asteraceae	Barrosoa	betonicaeformis		(DC.) R.M.King & H.Rob.	aquática/terrestre	lacustre	3838	Carmo, F.F.	2008	Catas Altas	Chapada de Canga	Quadrilátero Ferrífero
BHCB	133000	Asteraceae	Barrosoa	betonicaeformis		(DC.) R.M.King & H.Rob.	aquática/terrestre	lacustre	4409	Carmo, F.F.	2009	Catas Altas	Chapada de Canga	Quadrilátero Ferrífero
BHCB	180831	Asteraceae	Barrosoa	betonicaeformis		(DC.) R.M.King & H.Rob.	aquática/terrestre	lacustre	3605	Mota, R.C. & Cardoso, F.F.	2015	Catas Altas	Chapada de Canga	Quadrilátero Ferrífero
MBM	212500	Asteraceae	Barrosoa	candolleana		(Hook. & Arn.) R.M.King & H.Rob.	terrestre	campestre	2396	Irwin, H.S. et al.	1959	Belo Horizonte	Serra do Rola Moça	Quadrilátero Ferrífero
NMNH-BOTANY_BR	2324458	Asteraceae	Barrosoa	candolleana		(Hook. & Arn.) R.M.King & H.Rob.	terrestre	campestre	2396	Irwin, H.S. et al.	1959	Belo Horizonte	Serra do Rola Moça	Quadrilátero Ferrífero
VIC	4076	Asteraceae	Barrosoa	candolleana		(Hook. & Arn.) R.M.King & H.Rob.	terrestre	campestre	2396	Irwin, H.S. et al.	1959	Belo Horizonte	Serra do Rola Moça	Quadrilátero Ferrífero
BHCB	75899	Asteraceae	Barrosoa	candolleana		(Hook. & Arn.) R.M.King & H.Rob.	terrestre	campestre	181	Oliveira, A.M. & Stehmann, J.R.	2002	Barão de Cocais	Mina do Brucutu	Quadrilátero Ferrífero
OUPR	18441	Asteraceae	Barrosoa	organensis		(Gardner) R.M.King & H.Rob.	terrestre	campestre	s.n.	Badini, J.	1973	Caeté	Serra da Piedade	Quadrilátero Ferrífero
OUPR	18442	Asteraceae	Barrosoa	organensis		(Gardner) R.M.King & H.Rob.	terrestre	campestre	s.n.	Badini, J.	1971	Mariana	Santa Rita Durão	Quadrilátero Ferrífero
OUPR	18444	Asteraceae	Barrosoa	organensis		(Gardner) R.M.King & H.Rob.	terrestre	campestre	s.n.	Badini, J.	1971	Mariana	Santa Rita Durão	Quadrilátero Ferrífero
OUPR	18447	Asteraceae	Barrosoa	organensis		(Gardner) R.M.King & H.Rob.	terrestre	campestre	s.n.	Badini, J.	1971	Catas Altas	Serra do Antônio Pereira	Quadrilátero Ferrífero
OUPR	18448	Asteraceae	Barrosoa	organensis		(Gardner) R.M.King & H.Rob.	terrestre	campestre	s.n.	Badini, J.	1971	Mariana	Santa Rita Durão	Quadrilátero Ferrífero
OUPR	18449	Asteraceae	Barrosoa	organensis		(Gardner) R.M.King & H.Rob.	terrestre	campestre	s.n.	Badini, J.	1973	Caeté	Serra da Piedade	Quadrilátero Ferrífero
OUPR	18450	Asteraceae	Barrosoa	organensis		(Gardner) R.M.King & H.Rob.	terrestre	campestre	s.n.	Badini, J.	1973	Caeté	Serra da Piedade	Quadrilátero Ferrífero
BHCB	110378	Asteraceae	Barrosoa	organensis		(Gardner) R.M.King & H.Rob.	terrestre	campestre	231	Carmo, F.F.	2007	Itabirito	Serra do Capanema	Quadrilátero Ferrífero
BHCB	110458	Asteraceae	Barrosoa	organensis		(Gardner) R.M.King & H.Rob.	terrestre	campestre	601	Carmo, F.F.	2007	Itabirito	Serra do Capanema	Quadrilátero Ferrífero
BHCB	118463	Asteraceae	Barrosoa	organensis		(Gardner) R.M.King & H.Rob.	terrestre	campestre	1597	Carmo, F.F.	2008	Igarapé	Serra do Itatiaiuçu	Quadrilátero Ferrífero
BHCB	118464	Asteraceae	Barrosoa	organensis		(Gardner) R.M.King & H.Rob.	terrestre	campestre	1697	Carmo, F.F.	2007	Nova Lima	Serra do Rola Moça	Quadrilátero Ferrífero
BHCB	118465	Asteraceae	Barrosoa	organensis		(Gardner) R.M.King & H.Rob.	terrestre	campestre	1828	Carmo, F.F.	2008	Igarapé	Serra do Itatiaiuçu	Quadrilátero Ferrífero
BHCB	118466	Asteraceae	Barrosoa	organensis		(Gardner) R.M.King & H.Rob.	terrestre	campestre	1915	Carmo, F.F.	2008	Moeda	Marinho da Serra	Quadrilátero Ferrífero
BHCB	118467	Asteraceae	Barrosoa	organensis		(Gardner) R.M.King & H.Rob.	terrestre	campestre	1980	Carmo, F.F.	2008	Nova Lima	Serra do Rola Moça	Quadrilátero Ferrífero
BHCB	132966	Asteraceae	Barrosoa	organensis		(Gardner) R.M.King & H.Rob.	terrestre	campestre	3778	Carmo, F.F.	2008	Catas Altas	Chapada de Canga	Quadrilátero Ferrífero
UB	122618	Asteraceae	Barrosoa	organensis		(Gardner) R.M.King & H.Rob.	terrestre	campestre	8791	Duarte, A.P.	1965	Moeda	Serra da Moeda	Quadrilátero Ferrífero
BHCB	157214	Asteraceae	Barrosoa	organensis		(Gardner) R.M.King & H.Rob.	terrestre	campestre	196	Gontijo, F.D.	2012	Mariana	Serra do Antônio Pereira	Quadrilátero Ferrífero
MOBOT_BR	3292119	Asteraceae	Barrosoa	organensis		(Gardner) R.M.King & H.Rob.	terrestre	campestre	30433	Irwin, H.S. et al.	1971	Caeté	Serra da Piedade	Quadrilátero Ferrífero
NMNH-BOTANY_BR	2818440	Asteraceae	Barrosoa	organensis		(Gardner) R.M.King & H.Rob.	terrestre	campestre	30433	Irwin, H.S. et al.	1971	Caeté	Serra da Piedade	Quadrilátero Ferrífero
NYBG_BR	859473	Asteraceae	Barrosoa	organensis		(Gardner) R.M.King & H.Rob.	terrestre	campestre	30433	Irwin, H.S. et al.	1971	Caeté	Serra da Piedade	Quadrilátero Ferrífero
NYBG_BR	859472	Asteraceae	Barrosoa	organensis		(Gardner) R.M.King & H.Rob.	terrestre	campestre	44614	Maguire, B. et al.	1959	Nova Lima	Serra do Rola Moça	Quadrilátero Ferrífero
OUPR	21434	Asteraceae	Barrosoa	organensis		(Gardner) R.M.King & H.Rob.	terrestre	campestre	1867	Messias, M.C.T.B. et al.	2008	Mariana	Serra do Antônio Pereira	Quadrilátero Ferrífero
BHCB	167794	Asteraceae	Barrosoa	organensis		(Gardner) R.M.King & H.Rob.	terrestre	campestre	1182	Miranda, E. et al.	2013	Nova Lima	Mina do Capitão do Mato	Quadrilátero Ferrífero
CESJ	1806	Asteraceae	Barrosoa	organensis		(Gardner) R.M.King & H.Rob.	terrestre	campestre	s.n.	Roth, P.L.	1957	Belo Horizonte	Serra do Curral	Quadrilátero Ferrífero
ESA	ESA027858	Asteraceae	Barrosoa	organensis		(Gardner) R.M.King & H.Rob.	terrestre	campestre	10095	Souza, V.C. et al.	1996	Caeté	Serra da Piedade	Quadrilátero Ferrífero
BHCB	40090	Asteraceae	Barrosoa	organensis		(Gardner) R.M.King & H.Rob.	terrestre	campestre	2322B	Stehmann, J.R.	1997	Brumadinho	Serra da Calçada	Quadrilátero Ferrífero
BHCB	45349	Asteraceae	Barrosoa	organensis		(Gardner) R.M.King & H.Rob.	terrestre	campestre	2398	Stehmann, J.R.	1998	Brumadinho	Serra da Calçada	Quadrilátero Ferrífero
MBM	248651	Asteraceae	Barrosoa	organensis		(Gardner) R.M.King & H.Rob.	terrestre	campestre	2398	Stehmann, J.R.	1998	Brumadinho	Serra da Calçada	Quadrilátero Ferrífero
NMNH-BOTANY_BR	3389236	Asteraceae	Barrosoa	organensis		(Gardner) R.M.King & H.Rob.	terrestre	campestre	2398	Stehmann, J.R.	1998	Brumadinho	Serra da Calçada	Quadrilátero Ferrífero
NMNH-BOTANY_BR	3473433	Asteraceae	Barrosoa	organensis		(Gardner) R.M.King & H.Rob.	terrestre	campestre	2322B	Stehmann, J.R.	1997	Brumadinho	Serra da Calçada	Quadrilátero Ferrífero
NMNH-BOTANY_BR	1932957	Asteraceae	Barrosoa	organensis		(Gardner) R.M.King & H.Rob.	terrestre	campestre	7281	Williams, L.O. & Assis, V.	1945	Nova Lima	Serra da Mutuca	Quadrilátero Ferrífero
OUPR	5373	Asteraceae	Barrosoa	organensis		(Gardner) R.M.King & H.Rob.	terrestre	campestre	s.n.	Zurlo, M.A. et al.	1986	Belo Horizonte	Serra da Moeda	Quadrilátero Ferrífero
BHCB	41039	Asteraceae	Bidens	alba		(L.) DC.	terrestre	campestre	127	Barros, A & Stehmann, J.R.	1997	Brumadinho	Serra da Calçada	Quadrilátero Ferrífero
NMNH-BOTANY_BR	3372230	Asteraceae	Bidens	alba		(L.) DC.	terrestre	campestre	127	Barros, A & Stehmann, J.R.	1997	Brumadinho	Serra da Calçada	Quadrilátero Ferrífero
BHCB	74956	Asteraceae	Bidens	brasiliensis		Sherff	terrestre	campestre/florestal	s.n.	Alves, T.M.A. & Sobral, M.	2002	Caeté	Serra da Piedade	Quadrilátero Ferrífero
BHCB	110413	Asteraceae	Bidens	brasiliensis		Sherff	terrestre	campestre/florestal	445	Carmo, F.F.	2007	Moeda	Marinho da Serra	Quadrilátero Ferrífero
BHCB	125621	Asteraceae	Bidens	brasiliensis		Sherff	terrestre	campestre/florestal	2739	Carmo, F.F.	2008	Moeda	Marinho da Serra	Quadrilátero Ferrífero
BHCB	125622	Asteraceae	Bidens	brasiliensis		Sherff	terrestre	campestre/florestal	2789	Carmo, F.F.	2008	Nova Lima	Serra do Rola Moça	Quadrilátero Ferrífero
UEC	98946	Asteraceae	Bidens	brasiliensis		Sherff	terrestre	campestre/florestal	31578	Semir, J. & Stehmann, J.R.	1994	Brumadinho	Serra da Calçada	Quadrilátero Ferrífero
BHCB	73701	Asteraceae	Bidens	brasiliensis		Sherff	terrestre	campestre/florestal	625	Viana, P.L.	2002	Brumadinho	Serra da Calçada	Quadrilátero Ferrífero
CESJ	1333A	Asteraceae	Bidens	graveolens		Mart.	terrestre	campestre/savânico	1333A	Roth, P.L.	1955	Belo Horizonte	Serra do Curral	Quadrilátero Ferrífero
BHCB	165886	Asteraceae	Bidens	graveolens		Mart.	terrestre	campestre/savânico	2565	Souza, F.S. et al.	2013	Brumadinho	Córrego do Feijão	Quadrilátero Ferrífero
BHCB	19014	Asteraceae	Bidens	pilosa		L.	terrestre	savânico	37	Anjos, A.M.G.	1989	Caeté	Serra da Piedade	Quadrilátero Ferrífero
OUPR	23045	Asteraceae	Bidens	pilosa		L.	terrestre	savânico	75	Cândido, E.S. & Martins, C.	2008	Ouro Preto	Morro do Cruzeiro, Campus da UFOP	Quadrilátero Ferrífero
BHCB	9352	Asteraceae	Bidens	pilosa		L.	terrestre	savânico	s.n.	Carvalho, R.C.F.	1982	Itabira	Bela Vista	Quadrilátero Ferrífero
OUPR	13594	Asteraceae	Bidens	pilosa		L.	terrestre	savânico	89	Dutra, V.F.	2001	Ouro Preto	Serra do Itacolomi	Quadrilátero Ferrífero
BHCB	5891	Asteraceae	Bidens	pilosa		L.	terrestre	savânico	1694	Grandi, T.S.M. et al.	1985	Caeté	Serra da Piedade	Quadrilátero Ferrífero
BHCB	127014	Asteraceae	Bidens	pilosa		L.	terrestre	savânico	3393	Mota, R.C. et al.	2007	Sabará	Mina do Segradão	Quadrilátero Ferrífero
BHCB	7653	Asteraceae	Bidens	pilosa		L.	terrestre	savânico	18	Paula, J. & Grandi, T.S.M.	1986	Caeté	Serra da Piedade	Quadrilátero Ferrífero
BHCB	5935	Asteraceae	Bidens	pilosa		L.	terrestre	savânico	s.n.	Sander, E.B.	1985	Caeté	Serra da Piedade	Quadrilátero Ferrífero
ESA	ESA031372	Asteraceae	Bidens	pilosa		L.	terrestre	savânico	10118	Souza, V.C. et al.	1996	Caeté	Serra da Piedade	Quadrilátero Ferrífero
BHCB	19049	Asteraceae	Bidens	rubifolia		Kunth	terrestre	campestre/florestal	72	Anjos, A.M.G.	1989	Belo Horizonte	Serra do Curral	Quadrilátero Ferrífero
FCAB	3731	Asteraceae	Bidens	rubifolia		Kunth	terrestre	campestre/florestal	s.n.	Braun, E. & Grandi, T.S.M.	1985	Caeté	Serra da Piedade	Quadrilátero Ferrífero
BHCB	5925	Asteraceae	Bidens	rubifolia		Kunth	terrestre	campestre/florestal	s.n.	Braun, E. & Sander, E.B.	1985	Caeté	Serra da Piedade	Quadrilátero Ferrífero
FCAB	3730	Asteraceae	Bidens	rubifolia		Kunth	terrestre	campestre/florestal	s.n.	Braun, E. & Sander, E.B.	1985	Caeté	Serra da Piedade	Quadrilátero Ferrífero
NMNH-BOTANY_BR	2818870	Asteraceae	Bidens	rubifolia		Kunth	terrestre	campestre/florestal	28782	Irwin, H.S. et al.	1971	Caeté	Serra da Piedade	Quadrilátero Ferrífero
NYBG_BR	846107	Asteraceae	Bidens	rubifolia		Kunth	terrestre	campestre/florestal	28782	Irwin, H.S. et al.	1971	Caeté	Serra da Piedade	Quadrilátero Ferrífero
UB	123436	Asteraceae	Bidens	rubifolia		Kunth	terrestre	campestre/florestal	28782	Irwin, H.S. et al.	1971	Caeté	Serra da Piedade	Quadrilátero Ferrífero
BHCB	5990	Asteraceae	Bidens	rubifolia		Kunth	terrestre	campestre/florestal	s.n.	José, R.	1985	Caeté	Serra da Piedade	Quadrilátero Ferrífero
BHZB	2386	Asteraceae	Bidens	rubifolia		Kunth	terrestre	campestre/florestal	s.n.	Regina	2000	Nova Lima	Serra do Rola Moça	Quadrilátero Ferrífero
HBVIRTFLBRAS		Asteraceae	Bidens	rubifolia		Kunth	terrestre	campestre/florestal	s.n.	Sello, H.L.	?	Caeté	Serra da Piedade	Quadrilátero Ferrífero
MOBOT_BR	3306159	Asteraceae	Bidens	rubifolia		Kunth	terrestre	campestre/florestal	6588	Williams, L.O. & Assis, V.	1945	Nova Lima	Serra da Mutuca	Quadrilátero Ferrífero
NYBG_BR	846116	Asteraceae	Bidens	rubifolia		Kunth	terrestre	campestre/florestal	6588	Williams, L.O. & Assis, V.	1945	Nova Lima	Serra da Mutuca	Quadrilátero Ferrífero
BHCB	178089	Asteraceae	Bidens	segetum		Mart. ex Colla	terrestre	campestre/florestal	768	Gontijo, F.D. & Braga, I.F.	2015	Santa Bárbara	Serra da Gandarela	Quadrilátero Ferrífero
BHCB	167847	Asteraceae	Bidens	segetum		Mart. ex Colla	terrestre	campestre/florestal	18	Miranda, E. et al.	2013	Nova Lima	Mina do Capitão do Mato	Quadrilátero Ferrífero
BHCB	98369	Asteraceae	Bidens	segetum		Mart. ex Colla	terrestre	campestre/florestal	s.n.	Teixeira, W.A.	2004	Itabirito	Serra de Itabirito	Quadrilátero Ferrífero
BHCB	41027	Asteraceae	Calea	clausseniana		Baker	terrestre	campestre	115	Barros, A & Stehmann, J.R.	1997	Brumadinho	Serra da Calçada	Quadrilátero Ferrífero
ICN	15903	Asteraceae	Calea	clausseniana		Baker	terrestre	campestre	s.n.	Magalhães, G.M.	1942	Belo Horizonte	Serra do Curral	Quadrilátero Ferrífero
BHCB	54996	Asteraceae	Calea	clausseniana		Baker	terrestre	campestre	3539	Markgraf, F. & Brade, A.C.	1938	Belo Horizonte	Serra da Mutuca	Quadrilátero Ferrífero
BHCB	176933	Asteraceae	Calea	clausseniana		Baker	terrestre	campestre	225	Paiva, J.A.M. et al.	2015	Congonhas	RPPN Poço Fundo, próxima à Mina da Fabrica	Quadrilátero Ferrífero
CESJ	1435	Asteraceae	Calea	clausseniana		Baker	terrestre	campestre	1435	Roth, P.L.	1955	Belo Horizonte	Serra do Curral	Quadrilátero Ferrífero
BHCB	165432	Asteraceae	Calea	clausseniana		Baker	terrestre	campestre	2470	Souza, F.S. et al.	2013	Nova Lima	Mina do Capitão do Mato	Quadrilátero Ferrífero
BHCB	165600	Asteraceae	Calea	clausseniana		Baker	terrestre	campestre	2396	Souza, F.S. et al.	2013	Congonhas	Mina da Fábrica	Quadrilátero Ferrífero
BHCB	165775	Asteraceae	Calea	clausseniana		Baker	terrestre	campestre	2379	Souza, F.S. et al.	2013	Nova Lima	Mina do Capitão do Mato	Quadrilátero Ferrífero
BHCB	165819	Asteraceae	Calea	clausseniana		Baker	terrestre	campestre	2262	Souza, F.S. et al.	2013	Nova Lima	Mina do Capitão do Mato	Quadrilátero Ferrífero
CESJ	1631	Asteraceae	Calea	cuneifolia		DC.	terrestre	campestre/savânico	1631	Roth, P.L.	1955	Belo Horizonte	Serra do Curral	Quadrilátero Ferrífero
HUFU	52271	Asteraceae	Calea	cuneifolia		DC.	terrestre	campestre/savânico	1631	Roth, P.L.	1955	Belo Horizonte	Serra do Curral	Quadrilátero Ferrífero
BHCB	107465	Asteraceae	Calea	fruticosa		(Gardner) Urbatsch, Zlotsky & Pruski	terrestre	campestre	s.n.	Mendes, M.S. et al.	2007	Itabirito	Serra de Itabirito	Quadrilátero Ferrífero
HUFU	25033	Asteraceae	Calea	fruticosa		(Gardner) Urbatsch, Zlotsky & Pruski	terrestre	campestre	3041A	Nakajima, J.N.	2001	Nova Lima	Serra da Moeda	Quadrilátero Ferrífero
BHCB	92815	Asteraceae	Calea	lemmatioides		Sch.Bip. ex Baker	terrestre	campestre	2181	Carmo, F.F.	2008	Santa Bárbara	Serra da Gandarela	Quadrilátero Ferrífero
BHCB	125623	Asteraceae	Calea	lemmatioides		Sch.Bip. ex Baker	terrestre	campestre	3194	Carmo, F.F.	2008	Santa Bárbara	Serra da Gandarela	Quadrilátero Ferrífero
BHCB	177908	Asteraceae	Calea	lemmatioides		Sch.Bip. ex Baker	terrestre	campestre	803	Gontijo, F.D. & Braga, I.F.	2014	Santa Bárbara	Serra da Gandarela	Quadrilátero Ferrífero
BHCB	149039	Asteraceae	Calea	lemmatioides		Sch.Bip. ex Baker	terrestre	campestre	5028	Tameirão Neto, E. et al.	2011	Santa Bárbara	Serra da Gandarela	Quadrilátero Ferrífero
UFP	76340	Asteraceae	Calea	lemmatioides		Sch.Bip. ex Baker	terrestre	campestre	5028	Tameirão Neto, E. et al.	2011	Santa Bárbara	Serra da Gandarela	Quadrilátero Ferrífero
BHCB	54998	Asteraceae	Calea	multiplinervia		Less.	terrestre	campestre	4117	Mello-Barreto	1933	Belo Horizonte	Serra do Curral	Quadrilátero Ferrífero
BHCB	107466	Asteraceae	Calea	multiplinervia		Less.	terrestre	campestre	s.n.	Mendes, M.S. et al.	2007	Itabirito	Serra de Itabirito	Quadrilátero Ferrífero
OUPR	5128	Asteraceae	Calea	multiplinervia		Less.	terrestre	campestre	s.n.	n.m.	?	Caeté	Serra da Piedade	Quadrilátero Ferrífero
CESJ	1434	Asteraceae	Calea	multiplinervia		Less.	terrestre	campestre	1434	Roth, P.L.	1955	Belo Horizonte	Serra do Curral	Quadrilátero Ferrífero
HUFU	25743	Asteraceae	Calea	multiplinervia		Less.	terrestre	campestre	1434	Roth, P.L.	1955	Belo Horizonte	Serra do Curral	Quadrilátero Ferrífero
BHCB	184337	Asteraceae	Calea	nitida		Less.	terrestre	campestre	3694	Mota, R.C.	2016	Catas Altas	Chapada de Canga	Quadrilátero Ferrífero
BHCB	123545	Asteraceae	Calea	nitida		Less.	terrestre	campestre	2437	Rezende, S.G. et al.	2008	Mariana	Serra do Antônio Pereira	Quadrilátero Ferrífero
BHZB	7758	Asteraceae	Calea	nitida		Less.	terrestre	campestre	2437	Rezende, S.G. et al.	2008	Mariana	Serra do Antônio Pereira	Quadrilátero Ferrífero
OUPR	6650	Asteraceae	Calea	nitida		Less.	terrestre	campestre	s.n.	Roschel, M.B.	1997	Ouro Preto	Antônio Pereira, Estrada da Torre	Quadrilátero Ferrífero
BHCB	117234	Asteraceae	Calea	pilosa		Baker	terrestre	campestre	1891	Rezende, S.G. et al.	2007	Itabirito	Serra de Itabirito	Quadrilátero Ferrífero
OUPR	2014	Asteraceae	Calea	rotundifolia		(Less.) Baker	terrestre	campestre	s.n.	Badini, J.	1972	Brumadinho	Serra da Calçada	Quadrilátero Ferrífero
BHCB	132968	Asteraceae	Calea	rotundifolia		(Less.) Baker	terrestre	campestre	3793	Carmo, F.F.	2008	Catas Altas	Chapada de Canga	Quadrilátero Ferrífero
BHCB	133074	Asteraceae	Calea	rotundifolia		(Less.) Baker	terrestre	campestre	3136	Carmo, F.F.	2008	Catas Altas	Chapada de Canga	Quadrilátero Ferrífero
ICN	15905	Asteraceae	Calea	rotundifolia		(Less.) Baker	terrestre	campestre	s.n.	Magalhães, G.M.	1959	Belo Horizonte	Serra do Curral	Quadrilátero Ferrífero
NMNH-BOTANY_BR	2124166	Asteraceae	Calea	rotundifolia		(Less.) Baker	terrestre	campestre	1344	Magalhães, G.M.	1942	Belo Horizonte	Serra do Curral	Quadrilátero Ferrífero
NYBG_BR	846173	Asteraceae	Calea	rotundifolia		(Less.) Baker	terrestre	campestre	18909	Magalhães, G.M.	1963	Belo Horizonte	Serra do Curral	Quadrilátero Ferrífero
BHCB	55727	Asteraceae	Calea	rotundifolia		(Less.) Baker	terrestre	campestre	4184	Mello-Barreto	1933	Belo Horizonte	Serra do Taquaril	Quadrilátero Ferrífero
BHCB	55728	Asteraceae	Calea	rotundifolia		(Less.) Baker	terrestre	campestre	10823	Mello-Barreto	1940	Belo Horizonte	Serra do Curral	Quadrilátero Ferrífero
BHCB	57992	Asteraceae	Calea	rotundifolia		(Less.) Baker	terrestre	campestre	1393	Roth, P.L.	1954	Belo Horizonte	Serra do Curral	Quadrilátero Ferrífero
CESJ	1393	Asteraceae	Calea	rotundifolia		(Less.) Baker	terrestre	campestre	s.n.	Roth, P.L.	1954	Belo Horizonte	Serra do Curral	Quadrilátero Ferrífero
HUEFS	54438	Asteraceae	Calea	rotundifolia		(Less.) Baker	terrestre	campestre	1393	Roth, P.L.	1954	Belo Horizonte	Serra do Curral	Quadrilátero Ferrífero
HUFU	25740	Asteraceae	Calea	rotundifolia		(Less.) Baker	terrestre	campestre	1393	Roth, P.L.	1954	Belo Horizonte	Serra do Curral	Quadrilátero Ferrífero
MBM	255231	Asteraceae	Calea	rotundifolia		(Less.) Baker	terrestre	campestre	1393	Roth, P.L.	1954	Belo Horizonte	Serra do Curral	Quadrilátero Ferrífero
BHCB	21463	Asteraceae	Calea	rotundifolia		(Less.) Baker	terrestre	campestre	s.n.	Stehmann, J.R.	1991	Ouro Preto		Quadrilátero Ferrífero
BHCB	79789	Asteraceae	Calea	rotundifolia		(Less.) Baker	terrestre	campestre	615	Viana, P.L.	2002	Brumadinho	Serra da Calçada	Quadrilátero Ferrífero
SP	361730	Asteraceae	Calea	rotundifolia		(Less.) Baker	terrestre	campestre	165	Vidal, J.V.	1958	Belo Horizonte	Serra do Curral	Quadrilátero Ferrífero
BHCB	182121	Asteraceae	Calea	uniflora		Less.	terrestre	campestre	s.n.	Braga, I.F. & Marques, N.S.	2016	Igarapé	Serra Azul/Serra das Farofas	Quadrilátero Ferrífero
BHCB	127553	Asteraceae	Calea	uniflora		Less.	terrestre	campestre	2829	Rezende, S.G. et al.	2008	Ouro Preto	Mina da Fábrica	Quadrilátero Ferrífero
BHCB	17263	Asteraceae	Calea	uniflora		Less.	terrestre	campestre	68	Wykrota, J.L.M. & Faria, J.M.P.C.	1987	Moeda	Serra da Moeda	Quadrilátero Ferrífero
HUEFS	139913	Asteraceae	Campuloclinium	macrocephalum		(Less.) DC.	terrestre	campestre	1685	Rapini, A. et al.	2008	Ibirité	Serra do Rola Moça	Quadrilátero Ferrífero
BHCB	182061	Asteraceae	Campuloclinium	megacephalum		(Mart. ex Baker) R.M.King & H.Rob.	terrestre	campestre	s.n.	Braga, I.F. & Marques, N.S.	2016	Igarapé	Serra Azul/Serra das Farofas	Quadrilátero Ferrífero
NMNH-BOTANY_BR	2630901	Asteraceae	Campuloclinium	megacephalum		(Mart. ex Baker) R.M.King & H.Rob.	terrestre	campestre	19739A	Irwin, H.S. et al.	1968	Itabirito	Serra de Itabirito	Quadrilátero Ferrífero
NYBG_BR	860994	Asteraceae	Campuloclinium	megacephalum		(Mart. ex Baker) R.M.King & H.Rob.	terrestre	campestre	19739A	Irwin, H.S. et al.	1968	Itabirito	Serra de Itabirito	Quadrilátero Ferrífero
NYBG_BR	860996	Asteraceae	Campuloclinium	megacephalum		(Mart. ex Baker) R.M.King & H.Rob.	terrestre	campestre	19739A	Irwin, H.S. et al.	1968	Itabirito	Serra de Itabirito	Quadrilátero Ferrífero
OUPR	18525	Asteraceae	Campuloclinium	megacephalum		(Mart. ex Baker) R.M.King & H.Rob.	terrestre	campestre	s.n.	Lisboa, M.A.	1974	Brumadinho	Serra da Calçada	Quadrilátero Ferrífero
BHCB	180432	Asteraceae	Campuloclinium	megacephalum		(Mart. ex Baker) R.M.King & H.Rob.	terrestre	campestre	4793	Rezende, S.G. & Justo, A.G.	2015	Nova Lima	Serra do Rola Moça	Quadrilátero Ferrífero
BHCB	180433	Asteraceae	Campuloclinium	megacephalum		(Mart. ex Baker) R.M.King & H.Rob.	terrestre	campestre	4794	Rezende, S.G. & Justo, A.G.	2015	Nova Lima	Serra do Rola Moça	Quadrilátero Ferrífero
BHCB	117242	Asteraceae	Campuloclinium	megacephalum		(Mart. ex Baker) R.M.King & H.Rob.	terrestre	campestre	1899	Rezende, S.G. et al.	2007	Itabirito	Serra de Itabirito	Quadrilátero Ferrífero
BHCB	165605	Asteraceae	Campuloclinium	megacephalum		(Mart. ex Baker) R.M.King & H.Rob.	terrestre	campestre	2402	Souza, F.S. et al.	2013	Congonhas	Mina da Fábrica	Quadrilátero Ferrífero
BHCB	165864	Asteraceae	Campuloclinium	megacephalum		(Mart. ex Baker) R.M.King & H.Rob.	terrestre	campestre	2543	Souza, F.S. et al.	2013	Brumadinho	Córrego do Feijão	Quadrilátero Ferrífero
BHCB	40034	Asteraceae	Campuloclinium	megacephalum		(Mart. ex Baker) R.M.King & H.Rob.	terrestre	campestre	s.n.	Vasconcelos, M.F.	1997	Belo Horizonte	Serra do Curral	Quadrilátero Ferrífero
MOBOT_BR	3304819	Asteraceae	Campuloclinium	megacephalum		(Mart. ex Baker) R.M.King & H.Rob.	terrestre	campestre	5686A	Williams, L.O. & Assis, V.	1945	Nova Lima	Serra da Mutuca	Quadrilátero Ferrífero
NMNH-BOTANY_BR	1932587	Asteraceae	Campuloclinium	megacephalum		(Mart. ex Baker) R.M.King & H.Rob.	terrestre	campestre	5591	Williams, L.O. & Assis, V.	1945	Belo Horizonte	Serra da Mutuca	Quadrilátero Ferrífero
NYBG_BR	860998	Asteraceae	Campuloclinium	megacephalum		(Mart. ex Baker) R.M.King & H.Rob.	terrestre	campestre	5330	Williams, L.O. & Assis, V.	1945	Nova Lima	Serra da Mutuca	Quadrilátero Ferrífero
CESJ	1803	Asteraceae	Campuloclinium	parvulum		(Glaz.) R.M.King & H.Rob.	terrestre	campestre	s.n.	Roth, P.L.	1957	Belo Horizonte	Serra do Curral	Quadrilátero Ferrífero
HUEFS	144156	Asteraceae	Campuloclinium	parvulum		(Glaz.) R.M.King & H.Rob.	terrestre	campestre	1803	Roth, P.L.	1957	Belo Horizonte	Serra do Curral	Quadrilátero Ferrífero
HUFU	26056	Asteraceae	Campuloclinium	parvulum		(Glaz.) R.M.King & H.Rob.	terrestre	campestre	1803	Roth, P.L.	1957	Belo Horizonte	Serra do Curral	Quadrilátero Ferrífero
MBM	256593	Asteraceae	Campuloclinium	parvulum		(Glaz.) R.M.King & H.Rob.	terrestre	campestre	1803	Roth, P.L.	1957	Belo Horizonte	Serra do Curral	Quadrilátero Ferrífero
BHCB	55605	Asteraceae	Campuloclinium	riedelii		(Baker) R.M.King & H.Rob.	terrestre	campestre	4322	Mello-Barreto	1933	Belo Horizonte	Serra do Taquaril	Quadrilátero Ferrífero
NYBG_BR	854884	Asteraceae	Chaptalia	araneosa		Casar.	terrestre	campestre	20378	Glaziou	1893	Caeté	Serra da Piedade	Quadrilátero Ferrífero
BHCB	80865	Asteraceae	Chaptalia	cordifolia		(Baker) Cabrera	terrestre	campestre	3551	Markgraf, F. & Brade, A.C.	1938	Belo Horizonte	Serra da Mutuca	Quadrilátero Ferrífero
OUPR	2103	Asteraceae	Chaptalia	graminifolia		(Dusén ex Malme) Cabrera	terrestre	campestre	s.n.	Badini, J.	1974	Itabirito	Serra de Itabirito	Quadrilátero Ferrífero
BHCB	182050	Asteraceae	Chaptalia	integerrima		(Vell.) Burkart	terrestre	campestre	s.n.	Braga, I.F. & Marques, N.S.	2016	São Joaquim de Bicas	Serra Azul/Serra das Farofas	Quadrilátero Ferrífero
BHCB	181730	Asteraceae	Chaptalia	integerrima		(Vell.) Burkart	terrestre	campestre	s.n.	Brina, A.E.	2015	Itabirito	Serra de Itabirito	Quadrilátero Ferrífero
BHCB	110426	Asteraceae	Chaptalia	integerrima		(Vell.) Burkart	terrestre	campestre	502	Carmo, F.F.	2006	Moeda	Marinho da Serra	Quadrilátero Ferrífero
BHCB	180686	Asteraceae	Chaptalia	integerrima		(Vell.) Burkart	terrestre	campestre	424	Fernandes, A.C. et al.	2010	Itabirito	Serra da Moeda	Quadrilátero Ferrífero
BHCB	177907	Asteraceae	Chaptalia	integerrima		(Vell.) Burkart	terrestre	campestre	802	Gontijo, F.D. & Braga, I.F.	2014	Santa Bárbara	Serra da Gandarela	Quadrilátero Ferrífero
BHCB	6576A	Asteraceae	Chaptalia	integerrima		(Vell.) Burkart	terrestre	campestre	1938A	Grandi, T.S.M. et al.	1985	Caeté	Serra da Piedade	Quadrilátero Ferrífero
BHCB	49533	Asteraceae	Chaptalia	integerrima		(Vell.) Burkart	terrestre	campestre	3286	Lombardi, J.A.	1999	Brumadinho	Serra da Calçada	Quadrilátero Ferrífero
OUPR	23440	Asteraceae	Chaptalia	integerrima		(Vell.) Burkart	terrestre	campestre	46	Martins, C. & Cândido, E.S.	2008	Ouro Preto	Morro do Cruzeiro, Campus da UFOP	Quadrilátero Ferrífero
BHCB	54966	Asteraceae	Chaptalia	integerrima		(Vell.) Burkart	terrestre	campestre	3999	Mello-Barreto	1933	Caeté	Serra da Piedade	Quadrilátero Ferrífero
BHCB	167528	Asteraceae	Chaptalia	integerrima		(Vell.) Burkart	terrestre	campestre	557	Miranda, E. et al.	2013	Brumadinho	Córrego do Feijão	Quadrilátero Ferrífero
BHCB	180434	Asteraceae	Chaptalia	integerrima		(Vell.) Burkart	terrestre	campestre	4795	Rezende, S.G. & Justo, A.G.	2015	Nova Lima	Serra do Rola Moça	Quadrilátero Ferrífero
BHCB	90613	Asteraceae	Chaptalia	integerrima		(Vell.) Burkart	terrestre	campestre	s.n.	Teixeira, W.A.	2004	Itabirito	Serra de Itabirito	Quadrilátero Ferrífero
BHCB	106879	Asteraceae	Chaptalia	integerrima		(Vell.) Burkart	terrestre	campestre	423	Teles, A.M. et al.	2007	Moeda	Serra da Moeda	Quadrilátero Ferrífero
BHCB	79782	Asteraceae	Chaptalia	integerrima		(Vell.) Burkart	terrestre	campestre	308	Viana, P.L.	2001	Brumadinho	Serra da Calçada	Quadrilátero Ferrífero
ESA	ESA122049	Asteraceae	Chaptalia	integerrima		(Vell.) Burkart	terrestre	campestre	111	Vincent, R.C et al.	2000	Nova Lima	Serra do Rola Moça	Quadrilátero Ferrífero
BHCB	112513	Asteraceae	Chaptalia	martii		(Baker) Zardini	terrestre	campestre	162	Carmo, F.F.	2006	Moeda	Marinho da Serra	Quadrilátero Ferrífero
BHCB	112514	Asteraceae	Chaptalia	martii		(Baker) Zardini	terrestre	campestre	280	Carmo, F.F.	2007	Itabirito	Serra do Capanema	Quadrilátero Ferrífero
BHCB	112515	Asteraceae	Chaptalia	martii		(Baker) Zardini	terrestre	campestre	992	Carmo, F.F.	2007	Moeda	Marinho da Serra	Quadrilátero Ferrífero
BHCB	118470	Asteraceae	Chaptalia	martii		(Baker) Zardini	terrestre	campestre	1480	Carmo, F.F.	2007	Santa Bárbara	Serra da Gandarela	Quadrilátero Ferrífero
BHCB	118468	Asteraceae	Chaptalia	martii		(Baker) Zardini	terrestre	campestre	1172	Carmo, F.F. & Vasconcelos, M.F.	2007	Rio Acima	Serra da Gandarela	Quadrilátero Ferrífero
OUPR	12428	Asteraceae	Chaptalia	martii		(Baker) Zardini	terrestre	campestre	s.n.	Lisboa, M.A.	1971	Belo Horizonte	Serra do Rola Moça	Quadrilátero Ferrífero
BHCB	54967	Asteraceae	Chaptalia	martii		(Baker) Zardini	terrestre	campestre	3998	Mello-Barreto	1933	Caeté	Serra da Piedade	Quadrilátero Ferrífero
BHCB	58022	Asteraceae	Chaptalia	martii		(Baker) Zardini	terrestre	campestre	1648	Roth, P.L.	1956	Belo Horizonte	Serra do Curral	Quadrilátero Ferrífero
CESJ	1648	Asteraceae	Chaptalia	martii		(Baker) Zardini	terrestre	campestre	1648	Roth, P.L.	1956	Belo Horizonte	Serra do Curral	Quadrilátero Ferrífero
HUFU	25737	Asteraceae	Chaptalia	martii		(Baker) Zardini	terrestre	campestre	1648	Roth, P.L.	1956	Belo Horizonte	Serra do Curral	Quadrilátero Ferrífero
MBM	255225	Asteraceae	Chaptalia	martii		(Baker) Zardini	terrestre	campestre	1648	Roth, P.L.	1956	Belo Horizonte	Serra do Curral	Quadrilátero Ferrífero
VIC	31976	Asteraceae	Chaptalia	martii		(Baker) Zardini	terrestre	campestre	1648	Roth, P.L.	1956	Belo Horizonte	Serra do Curral	Quadrilátero Ferrífero
BHCB	110427	Asteraceae	Chaptalia	nutans		(L.) Pol.	terrestre	campestre	503	Carmo, F.F.	2006	Moeda	Marinho da Serra	Quadrilátero Ferrífero
BHCB	112852	Asteraceae	Chaptalia	nutans		(L.) Pol.	terrestre	campestre	1372	Carmo, F.F.	2007	Santa Bárbara	Serra da Gandarela	Quadrilátero Ferrífero
BHCB	118469	Asteraceae	Chaptalia	nutans		(L.) Pol.	terrestre	campestre	1386	Carmo, F.F.	2007	Rio Acima	Serra da Gandarela	Quadrilátero Ferrífero
BHCB	116365	Asteraceae	Chaptalia	nutans		(L.) Pol.	terrestre	campestre	2398	Carmo, F.F. & Cotta, L.	2008	Ouro Preto	Serra do Capanema	Quadrilátero Ferrífero
BHCB	116366	Asteraceae	Chaptalia	nutans		(L.) Pol.	terrestre	campestre	2485	Carmo, F.F. & Cotta, L.	2008	Ouro Preto	Serra do Capanema	Quadrilátero Ferrífero
OUPR	13583	Asteraceae	Chaptalia	nutans		(L.) Pol.	terrestre	campestre	523	Messias, M.C.T.B. & Dutra, V.F.	2001	Ouro Preto	Serra do Itacolomi	Quadrilátero Ferrífero
CESJ	1619	Asteraceae	Chaptalia	runcinata		Kunth	terrestre	campestre	1619	Roth, P.L.	1956	Belo Horizonte	Serra do Curral	Quadrilátero Ferrífero
RON	3008	Asteraceae	Chionolaena	arbuscula		DC.	terrestre	campestre	3866	Rezende, S.G. et al.	2009	Mariana	Serra do Antônio Pereira	Quadrilátero Ferrífero
MOBOT_BR	3387646	Asteraceae	Chresta	plantaginifolia		(Less.) Gardner	terrestre	campestre/savânico	9319	Chase, M.A.	1925	Belo Horizonte	Serra do Curral	Quadrilátero Ferrífero
OUPR	13907	Asteraceae	Chresta	sphaerocephala		DC.	terrestre	campestre/savânico	s.n.	Badini, J.	1972	Brumadinho	Serra da Calçada	Quadrilátero Ferrífero
BHCB	181729	Asteraceae	Chresta	sphaerocephala		DC.	terrestre	campestre/savânico	s.n.	Brina, A.E.	2015	Ouro Preto	Santo Antônio do Leite	Quadrilátero Ferrífero
BHCB	110337	Asteraceae	Chresta	sphaerocephala		DC.	terrestre	campestre/savânico	41	Carmo, F.F.	2006	Moeda	Marinho da Serra	Quadrilátero Ferrífero
BHCB	110506	Asteraceae	Chresta	sphaerocephala		DC.	terrestre	campestre/savânico	776	Carmo, F.F.	2007	Moeda	Marinho da Serra	Quadrilátero Ferrífero
IAC	19254	Asteraceae	Chresta	sphaerocephala		DC.	terrestre	campestre/savânico	8104	Duarte, A.P.	1964	Belo Horizonte	Serra do Curral	Quadrilátero Ferrífero
MBM	44122	Asteraceae	Chresta	sphaerocephala		DC.	terrestre	campestre/savânico	8104	Duarte, A.P.	1964	Belo Horizonte	Serra do Curral	Quadrilátero Ferrífero
UB	124132	Asteraceae	Chresta	sphaerocephala		DC.	terrestre	campestre/savânico	8104	Duarte, A.P.	1964	Belo Horizonte	Serra do Curral	Quadrilátero Ferrífero
BHCB	123122	Asteraceae	Chresta	sphaerocephala		DC.	terrestre	campestre/savânico	10613	Krieger, L. et al.	1971	Itabirito	Serra de Itabirito	Quadrilátero Ferrífero
CESJ	10613	Asteraceae	Chresta	sphaerocephala		DC.	terrestre	campestre/savânico	s.n.	Krieger, L. et al.	1971	Itabirito	Serra de Itabirito	Quadrilátero Ferrífero
OUPR	13896	Asteraceae	Chresta	sphaerocephala		DC.	terrestre	campestre/savânico	s.n.	Lisboa, M.A.	1972	Nova Lima	Serra do Rola Moça	Quadrilátero Ferrífero
NMNH-BOTANY_BR	2124270	Asteraceae	Chresta	sphaerocephala		DC.	terrestre	campestre/savânico	3033	Magalhães, G.M.	1942	Belo Horizonte	Serra do Curral	Quadrilátero Ferrífero
UB	124126	Asteraceae	Chresta	sphaerocephala		DC.	terrestre	campestre/savânico	s.n.	Magalhães, G.M.	1958	Nova Lima	Serra do Rola Moça	Quadrilátero Ferrífero
BHCB	168755	Asteraceae	Chresta	sphaerocephala		DC.	terrestre	campestre/savânico	3794	Mello-Barreto	1933	Belo Horizonte	Serra do Taquaril	Quadrilátero Ferrífero
IAC	3358	Asteraceae	Chresta	sphaerocephala		DC.	terrestre	campestre/savânico	s.n.	Mello-Barreto	1933	Belo Horizonte	Serra do Taquaril	Quadrilátero Ferrífero
BHCB	167584	Asteraceae	Chresta	sphaerocephala		DC.	terrestre	campestre/savânico	1010	Miranda, E. et al.	2013	Brumadinho	Córrego do Feijão	Quadrilátero Ferrífero
BHCB	167991	Asteraceae	Chresta	sphaerocephala		DC.	terrestre	campestre/savânico	969	Miranda, E. et al.	2013	Nova Lima	Mina do Capitão do Mato	Quadrilátero Ferrífero
BHCB	168366	Asteraceae	Chresta	sphaerocephala		DC.	terrestre	campestre/savânico	235	Miranda, E. et al.	2013	Ouro Preto	Miguel Burnier	Quadrilátero Ferrífero
BHCB	127135	Asteraceae	Chresta	sphaerocephala		DC.	terrestre	campestre/savânico	3514	Mota, R.C. et al.	2008	Sabará	Mina do Segradão	Quadrilátero Ferrífero
BHCB	180435	Asteraceae	Chresta	sphaerocephala		DC.	terrestre	campestre/savânico	4796	Rezende, S.G. & Justo, A.G.	2015	Nova Lima	Serra do Rola Moça	Quadrilátero Ferrífero
HUFU	52070	Asteraceae	Chresta	sphaerocephala		DC.	terrestre	campestre/savânico	1343	Roth, P.L.	1955	Belo Horizonte	Serra do Curral	Quadrilátero Ferrífero
BHCB	131786	Asteraceae	Chresta	sphaerocephala		DC.	terrestre	campestre/savânico	812	Souza, D.T. & Giorni, V.T.	2009	Brumadinho	Serra da Moeda	Quadrilátero Ferrífero
BHCB	165706	Asteraceae	Chresta	sphaerocephala		DC.	terrestre	campestre/savânico	1785	Souza, F.S. et al.	2013	Brumadinho	Serra da Calçada	Quadrilátero Ferrífero
BHCB	52078	Asteraceae	Chresta	sphaerocephala		DC.	terrestre	campestre/savânico	2638	Stehmann, J.R.	2000	Brumadinho	Serra da Calçada	Quadrilátero Ferrífero
NMNH-BOTANY_BR	3406761	Asteraceae	Chresta	sphaerocephala		DC.	terrestre	campestre/savânico	2638	Stehmann, J.R.	2000	Brumadinho	Serra da Calçada	Quadrilátero Ferrífero
BHCB	90601	Asteraceae	Chresta	sphaerocephala		DC.	terrestre	campestre/savânico	s.n.	Teixeira, W.A.	2004	Itabirito	Serra dos Inconfidentes	Quadrilátero Ferrífero
BHCB	37477	Asteraceae	Chresta	sphaerocephala		DC.	terrestre	campestre/savânico	s.n.	Vasconcelos, M.F.	1997	Belo Horizonte	Serra do Curral	Quadrilátero Ferrífero
NMNH-BOTANY_BR	3357525	Asteraceae	Chresta	sphaerocephala		DC.	terrestre	campestre/savânico	s.n.	Vasconcelos, M.F.	1997	Belo Horizonte	Serra do Curral	Quadrilátero Ferrífero
UEC	114112	Asteraceae	Chresta	sphaerocephala		DC.	terrestre	campestre/savânico	465	Vitta, F.A. et al.	1997	Brumadinho	Serra do Rola Moça	Quadrilátero Ferrífero
MOBOT_BR	100753964	Asteraceae	Chresta	sphaerocephala		DC.	terrestre	campestre/savânico	7276	Williams, L.O. & Assis, V.	1945	Nova Lima	Serra da Mutuca	Quadrilátero Ferrífero
NYBG_BR	806411	Asteraceae	Chresta	sphaerocephala		DC.	terrestre	campestre/savânico	7276	Williams, L.O. & Assis, V.	1945	Nova Lima	Serra da Mutuca	Quadrilátero Ferrífero
BHCB	13415	Asteraceae	Chresta	sphaerocephala		DC.	terrestre	campestre/savânico	s.n.	Wykrota, J.L.M. & Faria, J.M.P.C.	1987	Moeda	Serra da Moeda	Quadrilátero Ferrífero
OUPR	18563	Asteraceae	Chromolaena	arrayana		(Gardner) R.M.King & H.Rob.	terrestre	campestre	s.n.	Badini, J.	1973	Brumadinho	Serra da Calçada	Quadrilátero Ferrífero
CESJ	1601	Asteraceae	Chromolaena	ascendens		(Sch.Bip. ex Baker) R.M.King & H.Rob.	terrestre	campestre	s.n.	Roth, P.L.	1956	Belo Horizonte	Serra do Curral	Quadrilátero Ferrífero
OUPR	18572	Asteraceae	Chromolaena	asperrima		(Sch.Bip. ex Baker) R.M.King & H.Rob.	terrestre	campestre	s.n.	Badini, J.	1973	Catas Altas	Serra do Antônio Pereira	Quadrilátero Ferrífero
OUPR	18573	Asteraceae	Chromolaena	asperrima		(Sch.Bip. ex Baker) R.M.King & H.Rob.	terrestre	campestre	s.n.	Badini, J.	1973	Mariana	Faz. Macaquinhos	Quadrilátero Ferrífero
OUPR	18574	Asteraceae	Chromolaena	asperrima		(Sch.Bip. ex Baker) R.M.King & H.Rob.	terrestre	campestre	s.n.	Badini, J.	1973	Mariana	Faz. Macaquinhos	Quadrilátero Ferrífero
BHCB	6483	Asteraceae	Chromolaena	barbacensis		(Hieron.) R.M.King & H.Rob.	terrestre	campestre	1706	Assis, E.C. & Grandi, T.S.M	1985	Caeté	Serra da Piedade	Quadrilátero Ferrífero
BHCB	5948	Asteraceae	Chromolaena	barbacensis		(Hieron.) R.M.King & H.Rob.	terrestre	campestre	s.n.	Lima, D.F.	1985	Caeté	Serra da Piedade	Quadrilátero Ferrífero
OUPR	13917	Asteraceae	Chromolaena	barbacensis		(Hieron.) R.M.King & H.Rob.	terrestre	campestre	s.n.	n.m.	?	Brumadinho	Serra da Calçada	Quadrilátero Ferrífero
FCAB	3746	Asteraceae	Chromolaena	barbacensis		(Hieron.) R.M.King & H.Rob.	terrestre	campestre	s.n.	Sá, K.F. et al.	1985	Caeté	Serra da Piedade	Quadrilátero Ferrífero
UEC	90387	Asteraceae	Chromolaena	barbacensis		(Hieron.) R.M.King & H.Rob.	terrestre	campestre	31591	Semir, J. & Stehmann, J.R.	1994	Brumadinho	Serra da Calçada	Quadrilátero Ferrífero
MOBOT_BR	3305875	Asteraceae	Chromolaena	barbacensis		(Hieron.) R.M.King & H.Rob.	terrestre	campestre	7255	Williams, L.O. & Assis, V.	1945	Nova Lima	Serra da Mutuca	Quadrilátero Ferrífero
NMNH-BOTANY_BR	1932952	Asteraceae	Chromolaena	barbacensis		(Hieron.) R.M.King & H.Rob.	terrestre	campestre	7255	Williams, L.O. & Assis, V.	1945	Nova Lima	Serra da Mutuca	Quadrilátero Ferrífero
SP	58866	Asteraceae	Chromolaena	barbacensis		(Hieron.) R.M.King & H.Rob.	terrestre	campestre	7255	Williams, L.O. & Assis, V.	1945	Nova Lima	Serra da Mutuca	Quadrilátero Ferrífero
BHCB	117396	Asteraceae	Chromolaena	campestris		(DC.) R.M.King & H.Rob.	terrestre	campestre	2059	Rezende, S.G. & Medens, M.S.	2007	Itabirito	Sítio Lagartixa	Quadrilátero Ferrífero
BHZB	7538	Asteraceae	Chromolaena	campestris		(DC.) R.M.King & H.Rob.	terrestre	campestre	2839	Rezende, S.G. et al.	2008	Ouro Preto	Próximo à Mina da Fábrica	Quadrilátero Ferrífero
BHCB	132929	Asteraceae	Chromolaena	chaseae		(B.L.Rob.) R.M.King & H.Rob.	terrestre	campestre	3139	Carmo, F.F.	2008	Catas Altas	Chapada de Canga	Quadrilátero Ferrífero
HUFU	25017	Asteraceae	Chromolaena	cinereoviridis		(Sch.Bip. ex Baker) R.M.King & H.Rob.	terrestre	campestre	3038	Nakajima, J.N.	2001	Nova Lima	Serra da Moeda	Quadrilátero Ferrífero
HUFU	25020	Asteraceae	Chromolaena	cinereoviridis		(Sch.Bip. ex Baker) R.M.King & H.Rob.	terrestre	campestre	3021	Nakajima, J.N.	2001	Nova Lima	Morro do Chapéu	Quadrilátero Ferrífero
BHCB	183498	Asteraceae	Chromolaena	cinereoviridis		(Sch.Bip. ex Baker) R.M.King & H.Rob.	terrestre	campestre	5295	Rezende, S.G. & Justo, A.G.	2015	Nova Lima	Serra do Rola Moça	Quadrilátero Ferrífero
BHCB	183499	Asteraceae	Chromolaena	cinereoviridis		(Sch.Bip. ex Baker) R.M.King & H.Rob.	terrestre	campestre	5296	Rezende, S.G. & Justo, A.G.	2015	Nova Lima	Serra do Rola Moça	Quadrilátero Ferrífero
BHCB	181720	Asteraceae	Chromolaena	cylindrocephala		(Sch.Bip. ex Baker) R.M.King & H.Rob.	terrestre	campestre	s.n.	Brina, A.E.	2015	Ouro Preto	Santo Antônio do Leite	Quadrilátero Ferrífero
UB	122456	Asteraceae	Chromolaena	cylindrocephala		(Sch.Bip. ex Baker) R.M.King & H.Rob.	terrestre	campestre	29685	Irwin, H.S. et al.	1971	Mariana	Estrada de Mariana à Santa Bárbara	Quadrilátero Ferrífero
NMNH-BOTANY_BR	3406762	Asteraceae	Chromolaena	cylindrocephala		(Sch.Bip. ex Baker) R.M.King & H.Rob.	terrestre	campestre	s.n.	Vasconcelos, M.F.	2000	Belo Horizonte	Serra do Curral	Quadrilátero Ferrífero
ESA	ESA122057	Asteraceae	Chromolaena	cylindrocephala		(Sch.Bip. ex Baker) R.M.King & H.Rob.	terrestre	campestre	128	Vincent, R.C et al.	2000	Nova Lima	Serra do Rola Moça	Quadrilátero Ferrífero
ESA	ESA122226	Asteraceae	Chromolaena	cylindrocephala		(Sch.Bip. ex Baker) R.M.King & H.Rob.	terrestre	campestre	483	Vincent, R.C et al.	2001	Nova Lima	Serra do Rola Moça	Quadrilátero Ferrífero
BHCB	118473	Asteraceae	Chromolaena	decumbens		Gardner	terrestre	campestre	2348	Carmo, F.F.	2008	Ouro Preto	Serra do Capanema	Quadrilátero Ferrífero
BHCB	118474	Asteraceae	Chromolaena	decumbens		Gardner	terrestre	campestre	2463	Carmo, F.F.	2008	Ouro Preto	Serra do Capanema	Quadrilátero Ferrífero
BHCB	107467	Asteraceae	Chromolaena	decumbens		Gardner	terrestre	campestre	s.n.	Mendes, M.S. et al.	2007	Itabirito	Serra de Itabirito	Quadrilátero Ferrífero
BHCB	176949	Asteraceae	Chromolaena	decumbens		Gardner	terrestre	campestre	242	Paiva, J.A.M. et al.	2015	Congonhas	RPPN Poço Fundo, próxima à Mina da Fabrica	Quadrilátero Ferrífero
BHCB	176959	Asteraceae	Chromolaena	decumbens		Gardner	terrestre	campestre	252	Paiva, J.A.M. et al.	2015	Congonhas	RPPN Poço Fundo, próxima à Mina da Fabrica	Quadrilátero Ferrífero
BHCB	165873	Asteraceae	Chromolaena	decumbens		Gardner	terrestre	campestre	2552	Souza, F.S. et al.	2013	Brumadinho	Córrego do Feijão	Quadrilátero Ferrífero
BHCB	75536	Asteraceae	Chromolaena	epaleacea		Gardner	terrestre	campestre	666	Viana, P.L.	2002	Brumadinho	Serra da Calçada	Quadrilátero Ferrífero
BHCB	104091	Asteraceae	Chromolaena	epaleacea		Gardner	terrestre	campestre	480	Vincent, R.C et al.	2001	Brumadinho	Serra do Rola Moça	Quadrilátero Ferrífero
OUPR	13946	Asteraceae	Chromolaena	extensa		(Gardner) R.M.King & H.Rob.	terrestre	campestre	s.n.	Badini, J.	1973	Brumadinho	Serra da Calçada	Quadrilátero Ferrífero
OUPR	14439	Asteraceae	Chromolaena	horminoides		DC.	terrestre	campestre	s.n.	Badini, J.	1973	Brumadinho	Serra da Calçada	Quadrilátero Ferrífero
NMNH-BOTANY_BR	2124304	Asteraceae	Chromolaena	horminoides		DC.	terrestre	campestre	3113	Magalhães, G.M.	1942	Belo Horizonte	Serra do Curral	Quadrilátero Ferrífero
NMNH-BOTANY_BR	2124306	Asteraceae	Chromolaena	horminoides		DC.	terrestre	campestre	3113	Magalhães, G.M.	1942	Belo Horizonte	Serra do Curral	Quadrilátero Ferrífero
BHCB	107468	Asteraceae	Chromolaena	horminoides		DC.	terrestre	campestre	s.n.	Mendes, M.S. et al.	2007	Itabirito	Serra de Itabirito	Quadrilátero Ferrífero
BHCB	167789	Asteraceae	Chromolaena	horminoides		DC.	terrestre	campestre	1177	Miranda, E. et al.	2013	Nova Lima	Mina do Capitão do Mato	Quadrilátero Ferrífero
BHCB	180436	Asteraceae	Chromolaena	horminoides		DC.	terrestre	campestre	4797	Rezende, S.G. & Justo, A.G.	2015	Nova Lima	Serra do Rola Moça	Quadrilátero Ferrífero
CESJ	1496	Asteraceae	Chromolaena	horminoides		DC.	terrestre	campestre	1496	Roth, P.L.	1955	Belo Horizonte	Serra do Curral	Quadrilátero Ferrífero
HUFU	52179	Asteraceae	Chromolaena	horminoides		DC.	terrestre	campestre	1496	Roth, P.L.	1955	Belo Horizonte	Serra do Curral	Quadrilátero Ferrífero
MBM	346778	Asteraceae	Chromolaena	horminoides		DC.	terrestre	campestre	1496	Roth, P.L.	1955	Belo Horizonte	Serra do Curral	Quadrilátero Ferrífero
NMNH-BOTANY_BR	1932684	Asteraceae	Chromolaena	horminoides		DC.	terrestre	campestre	6252	Williams, L.O. & Assis, V.	1945	Belo Horizonte	Serra da Mutuca	Quadrilátero Ferrífero
BHCB	19050	Asteraceae	Chromolaena	laevigata		(Lam.) R.M.King & H.Rob.	terrestre	campestre	73	Anjos, A.M.G.	1989	Belo Horizonte	Serra do Curral	Quadrilátero Ferrífero
BHCB	137573	Asteraceae	Chromolaena	laevigata		(Lam.) R.M.King & H.Rob.	terrestre	campestre	1074	Hattori, E.K.O. et al.	2009	Brumadinho	Serra da Calçada	Quadrilátero Ferrífero
NMNH-BOTANY_BR	2324453	Asteraceae	Chromolaena	laevigata		(Lam.) R.M.King & H.Rob.	terrestre	campestre	2385	Irwin, H.S. et al.	1959	Caeté	Serra da Piedade	Quadrilátero Ferrífero
[truncated: 15,955 more rows]
