# Supplementary material for: Check-list of vascular plant communities on ironstone ranges of south-eastern Brazil: dataset for conservation
Source: Biodivers Data J. 2018 Jul 12;(6):e27032. doi: 10.3897/BDJ.6.e27032 (PMC6053471; doi:10.3897/BDJ.6.e27032)
Supplement: Supplementary material 3 — List of taxa in the ironstone ranges of south-eastern Brazil. Red List - BR (Brazil 2014) and MG (Minas Gerais 1997): VU: Vulnerable; EN: Endangered; CR: Critically Endangered; EX: Extinct. [file bdj-06-e27032-s003.csv]

Clado	Family	Genera	Specific epithet	Subspecies/Variety	Author name	Life form	Red List Brasil	Red List Minas Gerais
Angiospermae	Acanthaceae	Justicia	lanstyakii		Rizzini	subshrubs
Angiospermae	Acanthaceae	Justicia	monticola		(Nees) Profice	subshrubs
Angiospermae	Acanthaceae	Justicia	pohliana		Profice	subshrubs
Angiospermae	Acanthaceae	Justicia	riparia		Kameyama	subshrubs
Angiospermae	Acanthaceae	Mendoncia	puberula		Mart.	lianas/vines
Angiospermae	Acanthaceae	Mendoncia	velloziana		Mart.	lianas/vines
Angiospermae	Acanthaceae	Ruellia	bulbifera		Lindau	herbaceous
Angiospermae	Acanthaceae	Ruellia	elegans		Poir.	subshrubs
Angiospermae	Acanthaceae	Ruellia	geminiflora		Kunth	subshrubs
Angiospermae	Acanthaceae	Ruellia	jussieuoides		Schltdl. & Cham.	subshrubs
Angiospermae	Acanthaceae	Ruellia	macrantha		(Mart. ex Ness) Lindau	subshrubs
Angiospermae	Acanthaceae	Ruellia	multifolia		(Nees) Lindau	subshrubs
Angiospermae	Acanthaceae	Ruellia	villosa		(Nees) Lindau	subshrubs
Angiospermae	Acanthaceae	Staurogyne	elegans		(Nees) Kuntze	subshrubs	VU
Angiospermae	Acanthaceae	Staurogyne	flava		Braz & R.Monteiro	subshrubs
Angiospermae	Acanthaceae	Staurogyne	glutinosa		Lindau	subshrubs
Angiospermae	Acanthaceae	Staurogyne	warmingiana		(Hiern) Leonard	subshrubs	EN
Angiospermae	Acanthaceae	Thyrsacanthus	ramosissimus		Moric.	subshrubs
Angiospermae	Alstroemeriaceae	Alstroemeria	foliosa		Mart. ex Schult. & Schult.f.	herbaceous
Angiospermae	Alstroemeriaceae	Alstroemeria	isabelleana		Herb.	herbaceous
Angiospermae	Alstroemeriaceae	Alstroemeria	monticola		Mart. ex Schult. & Schult.f.	herbaceous
Angiospermae	Alstroemeriaceae	Alstroemeria	ochracea		M.C. Assis	herbaceous
Angiospermae	Alstroemeriaceae	Alstroemeria	plantaginea		Mart. ex Schult. & Schult.f.	herbaceous
Angiospermae	Alstroemeriaceae	Alstroemeria	rupestris		M. C. Assis	herbaceous
Angiospermae	Alstroemeriaceae	Bomarea	edulis		(Tussac) Herb.	lianas/vines
Angiospermae	Amaranthaceae	Alternanthera	brasiliana		(L.) Kuntze	herbaceous
Angiospermae	Amaranthaceae	Alternanthera	tenella		Colla	herbaceous
Angiospermae	Amaranthaceae	Alternanthera	villosa		Kunth	herbaceous
Angiospermae	Amaranthaceae	Amaranthus	spinosus		L.	herbaceous
Angiospermae	Amaranthaceae	Gomphrena	agrestis		Mart.	herbaceous
Angiospermae	Amaranthaceae	Gomphrena	arborescens		L.f.	subshrubs
Angiospermae	Amaranthaceae	Gomphrena	celosioides		Mart.	subshrubs
Angiospermae	Amaranthaceae	Gomphrena	incana		Mart.	subshrubs
Angiospermae	Amaranthaceae	Gomphrena	lanigera		Pohl ex Moq.	subshrubs
Angiospermae	Amaranthaceae	Gomphrena	mollis		Mart.	subshrubs
Angiospermae	Amaranthaceae	Gomphrena	moquinii		Seub.	subshrubs
Angiospermae	Amaranthaceae	Gomphrena	rudis		Moq.	subshrubs
Angiospermae	Amaranthaceae	Gomphrena	scapigera		Mart.	subshrubs
Angiospermae	Amaranthaceae	Gomphrena	virgata		Mart.	herbaceous
Angiospermae	Amaranthaceae	Pfaffia	gnaphaloides		(L.f.) Mart.	herbaceous
Angiospermae	Amaranthaceae	Pfaffia	jubata		Mart.	herbaceous
Angiospermae	Amaranthaceae	Pfaffia	siqueiriana		Marchior. & Miotto	subshrubs
Angiospermae	Amaranthaceae	Pfaffia	velutina		Mart.	subshrubs
Angiospermae	Amaranthaceae	Quaternella	ephedroides		Pedersen	subshrubs
Angiospermae	Amaranthaceae	Xerosiphon	angustiflorus		(Mart.) Pedersen	herbaceous
Angiospermae	Amaryllidaceae	Habranthus	irwinianus		Ravenna	herbaceous	VU
Angiospermae	Amaryllidaceae	Hippeastrum	glaucescens		(Mart.) Herb.	herbaceous
Angiospermae	Amaryllidaceae	Hippeastrum	morelianum		Lem.	herbaceous	VU
Angiospermae	Amaryllidaceae	Hippeastrum	reginae		(L.) Herb.	herbaceous	EN
Angiospermae	Anacardiaceae	Anacardium	humile		A.St.-Hil.	shrubs
Angiospermae	Anacardiaceae	Anacardium	nanum		A.St.-Hil.	shrubs
Angiospermae	Anacardiaceae	Lithrea	molleoides		(Vell.) Engl.	tree
Angiospermae	Anacardiaceae	Schinus	terebinthifolia		Raddi	tree
Angiospermae	Anacardiaceae	Tapirira	guianensis		Aubl.	tree
Angiospermae	Anacardiaceae	Tapirira	obtusa		(Benth.) J.D.Mitch.	tree
Monilophyta	Anemiaceae	Anemia	ferruginea		Humb. & Bonpl. ex Kunth	herbaceous
Monilophyta	Anemiaceae	Anemia	ferruginea var. ahenobarba	var. ahenobarba	(Christ) Mickel	herbaceous
Monilophyta	Anemiaceae	Anemia	gardneri		Hook.	herbaceous	VU
Monilophyta	Anemiaceae	Anemia	gomesii		Christ	herbaceous
Monilophyta	Anemiaceae	Anemia	humilis		(Cav.) Sw.	herbaceous
Monilophyta	Anemiaceae	Anemia	imbricata		J.W.Sturm	herbaceous
Monilophyta	Anemiaceae	Anemia	lanuginosa		Bong. ex J.W.Sturm	herbaceous
Monilophyta	Anemiaceae	Anemia	nervosa		Pohl	herbaceous
Monilophyta	Anemiaceae	Anemia	oblongifolia		(Cav.) Sw.	herbaceous
Monilophyta	Anemiaceae	Anemia	phyllitidis		(L.) Sw.	herbaceous
Monilophyta	Anemiaceae	Anemia	raddiana		Link	herbaceous
Monilophyta	Anemiaceae	Anemia	rotundifolia		Schrad.	herbaceous
Monilophyta	Anemiaceae	Anemia	tenera		Pohl	herbaceous
Monilophyta	Anemiaceae	Anemia	villosa		Humb. & Bonpl. ex Willd.	herbaceous
Angiospermae	Annonaceae	Annona	coriacea		Mart.	tree
Angiospermae	Annonaceae	Annona	crassiflora		Mart.	tree
Angiospermae	Annonaceae	Annona	dolabripetala		Raddi	tree
Angiospermae	Annonaceae	Annona	monticola		Mart.	shrubs		VU
Angiospermae	Annonaceae	Annona	mucosa		Jacq.	tree
Angiospermae	Annonaceae	Annona	tomentosa		R.E.Fr.	shrubs
Angiospermae	Annonaceae	Annona	warmingiana		Mello-Silva & Pirani	subshrubs
Angiospermae	Annonaceae	Duguetia	furfuracea		(A.St.-Hil.) Saff.	shrubs
Angiospermae	Annonaceae	Guatteria	australis		A.St.-Hil.	tree
Angiospermae	Annonaceae	Guatteria	pohliana		Schltdl	tree		VU
Angiospermae	Annonaceae	Guatteria	rupestris		Mello-Silva & Pirani	shrubs		VU
Angiospermae	Annonaceae	Guatteria	sellowiana		Schltdl.	tree		VU
Angiospermae	Annonaceae	Guatteria	villosissima		A.St.-Hil.	tree		VU
Angiospermae	Annonaceae	Xylopia	aromatica		(Lam.) Mart.	tree
Angiospermae	Annonaceae	Xylopia	brasiliensis		Spreng.	tree
Angiospermae	Annonaceae	Xylopia	sericea		A.St.-Hil.	tree
Angiospermae	Apiaceae	Eryngium	aloifolium		Mart. ex Urb.	herbaceous
Angiospermae	Apiaceae	Eryngium	canaliculatum		Cham. & Schltdl.	herbaceous
Angiospermae	Apiaceae	Eryngium	ebracteatum		Lam.	herbaceous
Angiospermae	Apiaceae	Eryngium	eurycephalum		Malme	herbaceous
Angiospermae	Apiaceae	Eryngium	juncifolium		(Urb.) Mathias & Constance	herbaceous
Angiospermae	Apiaceae	Eryngium	pohlianum		Urb.	herbaceous
Angiospermae	Apiaceae	Eryngium	sanguisorba		Cham. & Schltdl.	herbaceous
Angiospermae	Apiaceae	Klotzschia	brasiliensis		Cham.	herbaceous
Angiospermae	Apocynaceae	Allamanda	cathartica		L.	shrubs
Angiospermae	Apocynaceae	Asclepias	candida		Vell.	herbaceous
Angiospermae	Apocynaceae	Asclepias	curassavica		L.	herbaceous
Angiospermae	Apocynaceae	Asclepias	mellodora		A.St.-Hil.	herbaceous
Angiospermae	Apocynaceae	Aspidosperma	australe		M�ll.Arg.	tree
Angiospermae	Apocynaceae	Aspidosperma	macrocarpon		Mart. & Zucc.	tree
Angiospermae	Apocynaceae	Aspidosperma	olivaceum		M�ll.Arg.	tree
Angiospermae	Apocynaceae	Aspidosperma	pyricollum		M�ll.Arg.	tree
Angiospermae	Apocynaceae	Aspidosperma	spruceanum		Benth. ex M�ll.Arg.	tree
Angiospermae	Apocynaceae	Aspidosperma	tomentosum		Mart.	tree
Angiospermae	Apocynaceae	Barjonia	erecta		(Vell.) K.Schum.	subshrubs
Angiospermae	Apocynaceae	Blepharodon	ampliflorum		E.Fourn.	lianas/vines
Angiospermae	Apocynaceae	Blepharodon	bicuspidatum		E.Fourn.	lianas/vines
Angiospermae	Apocynaceae	Blepharodon	pictum		(Vahl) W.D.Stevens	lianas/vines
Angiospermae	Apocynaceae	Condylocarpon	isthmicum		(Vell.) A.DC.	lianas/vines
Angiospermae	Apocynaceae	Ditassa	aequicymosa		E.Fourn.	lianas/vines		VU
Angiospermae	Apocynaceae	Ditassa	capillaris		E.Fourn.	lianas/vines
Angiospermae	Apocynaceae	Ditassa	glazioui		E.Fourn.	lianas/vines
Angiospermae	Apocynaceae	Ditassa	hastata		Decne.	lianas/vines
Angiospermae	Apocynaceae	Ditassa	laevis		Mart.	lianas/vines	EN	VU
Angiospermae	Apocynaceae	Ditassa	lagoensis		E.Fourn.	lianas/vines
Angiospermae	Apocynaceae	Ditassa	lenheirensis		Silveira	lianas/vines
Angiospermae	Apocynaceae	Ditassa	linearis		Mart.	lianas/vines
Angiospermae	Apocynaceae	Ditassa	longisepala		(Hua) Fontella & E.A.Schwarz	lianas/vines	EN	VU
Angiospermae	Apocynaceae	Ditassa	mucronata		Mart.	lianas/vines
Angiospermae	Apocynaceae	Ditassa	obcordata		Mart.	lianas/vines
Angiospermae	Apocynaceae	Ditassa	pedunculata		Malme	lianas/vines
Angiospermae	Apocynaceae	Ditassa	retusa		Mart.	lianas/vines
Angiospermae	Apocynaceae	Ditassa	tomentosa		(Decne.) Fontella	lianas/vines
Angiospermae	Apocynaceae	Forsteronia	velloziana		(A.DC.) Woodson	lianas/vines
Angiospermae	Apocynaceae	Hancornia	speciosa		Gomes	shrubs
Angiospermae	Apocynaceae	Hemipogon	carassensis		(Malme) Rapini	lianas/vines
Angiospermae	Apocynaceae	Himatanthus	bracteatus		(A. DC.) Woodson	tree
Angiospermae	Apocynaceae	Himatanthus	obovatus		(M�ll. Arg.) Woodson	shrubs
Angiospermae	Apocynaceae	Mandevilla	atroviolacea		(Stadelm.) Woodson	lianas/vines
Angiospermae	Apocynaceae	Mandevilla	emarginata		(Vell.) C.Ezcurra	subshrubs
Angiospermae	Apocynaceae	Mandevilla	hirsuta		(A.Rich.) K.Schum.	lianas/vines
Angiospermae	Apocynaceae	Mandevilla	illustris		(Vell.) Woodson	subshrubs
Angiospermae	Apocynaceae	Mandevilla	leptophylla		(A.DC.) K.Schum.	lianas/vines
Angiospermae	Apocynaceae	Mandevilla	longiflora		(Desf.) Pichon	subshrubs
Angiospermae	Apocynaceae	Mandevilla	luetzelburgii		(H.Ross & Markgr.) Woodson	lianas/vines
Angiospermae	Apocynaceae	Mandevilla	martiana		(Stadelm.) Woodson	lianas/vines
Angiospermae	Apocynaceae	Mandevilla	martii		(M�ll.Arg.) Pichon	subshrubs
Angiospermae	Apocynaceae	Mandevilla	moricandiana		(A.DC.) Woodson	lianas/vines
Angiospermae	Apocynaceae	Mandevilla	novocapitalis		Markgr.	subshrubs
Angiospermae	Apocynaceae	Mandevilla	pohliana		(Stadelm.) A.H.Gentry	subshrubs
Angiospermae	Apocynaceae	Mandevilla	pycnantha		(Steud. ex A.DC.) Woodson	shrubs
Angiospermae	Apocynaceae	Mandevilla	sellowii		(M�ll.Arg.) Woodson	lianas/vines
Angiospermae	Apocynaceae	Mandevilla	tenuifolia		(J.C.Mikan) Woodson	lianas/vines
Angiospermae	Apocynaceae	Mandevilla	velame		(A.St.-Hil.) Pichon	subshrubs
Angiospermae	Apocynaceae	Matelea	pedalis		(E.Fourn.) Fontella & E.A.Schwarz	lianas/vines
Angiospermae	Apocynaceae	Mesechites	mansoanus		(A.DC.) Woodson	lianas/vines
Angiospermae	Apocynaceae	Minaria	acerosa		(Mart.) T.U.P.Konno & Rapini	subshrubs
Angiospermae	Apocynaceae	Minaria	decussata		(Mart.) T.U.P.Konno & Rapini	subshrubs
Angiospermae	Apocynaceae	Minaria	micromeria		(Decne.) T.U.P.Konno & Rapini	subshrubs
Angiospermae	Apocynaceae	Minaria	monocoronata		(Rapini) T.U.P.Konno & Rapini	subshrubs	CR		14
Angiospermae	Apocynaceae	Odontadenia	gracilipes		(Stadelm.) Woodson	lianas/vines
Angiospermae	Apocynaceae	Odontadenia	lutea		(Vell.) Markgr.	lianas/vines
Angiospermae	Apocynaceae	Orthosia	scoparia		(Nutt.) Liede & Meve	lianas/vines
Angiospermae	Apocynaceae	Oxypetalum	appendiculatum		Mart.	lianas/vines
Angiospermae	Apocynaceae	Oxypetalum	banksii		R.Br. ex Schult.	lianas/vines
Angiospermae	Apocynaceae	Oxypetalum	erectum		Mart.	subshrubs
Angiospermae	Apocynaceae	Oxypetalum	erostre		E.Fourn.	lianas/vines
Angiospermae	Apocynaceae	Oxypetalum	foliosum		Mart.	subshrubs
Angiospermae	Apocynaceae	Oxypetalum	glabrum		(Decne.) Malme	lianas/vines
Angiospermae	Apocynaceae	Oxypetalum	insigne		(Decne.) Malme	lianas/vines
Angiospermae	Apocynaceae	Oxypetalum	minarum		E.Fourn.	lianas/vines
Angiospermae	Apocynaceae	Oxypetalum	strictum		Mart.	subshrubs
Angiospermae	Apocynaceae	Oxypetalum	warmingii		(E.Fourn.) Fontella & Marquete	lianas/vines
Angiospermae	Apocynaceae	Oxypetalum	wightianum		Hook. & Arn.	lianas/vines
Angiospermae	Apocynaceae	Peplonia	adnata		(E.Fourn.) U.C.S.Silva & Rapini	lianas/vines
Angiospermae	Apocynaceae	Peplonia	organensis		(E.Fourn.) Fontella & Rapini	lianas/vines
Angiospermae	Apocynaceae	Prestonia	bahiensis		M�ll.Arg.	lianas/vines
Angiospermae	Apocynaceae	Prestonia	coalita		(Vell.) Woodson	lianas/vines
Angiospermae	Apocynaceae	Prestonia	erecta		(Malme) J.F.Morales	subshrubs
Angiospermae	Apocynaceae	Secondatia	floribunda		A.DC.	lianas/vines
Angiospermae	Apocynaceae	Stipecoma	peltigera		(Stadelm.) M�ll.Arg.	lianas/vines
Angiospermae	Apocynaceae	Temnadenia	violacea		(Vell.) Miers	lianas/vines
Angiospermae	Apodanthaceae	Pilostyles	blanchetii		(Gardner) R.Br.	herbaceous
Angiospermae	Aquifoliaceae	Ilex	affinis		Gardner	tree
Angiospermae	Aquifoliaceae	Ilex	brasiliensis		(Spreng.) Loes.	tree
Angiospermae	Aquifoliaceae	Ilex	chamaedryfolia		Reissek	shrubs
Angiospermae	Aquifoliaceae	Ilex	conocarpa		Reissek	shrubs
Angiospermae	Aquifoliaceae	Ilex	diuretica		Mart. ex Reissek	shrubs
Angiospermae	Aquifoliaceae	Ilex	dumosa		Reissek	shrubs
Angiospermae	Aquifoliaceae	Ilex	integerrima		(Vell.) Reissek	tree
Angiospermae	Aquifoliaceae	Ilex	nummularia		Reissek	shrubs
Angiospermae	Aquifoliaceae	Ilex	pseudobuxus		Reissek	shrubs
Angiospermae	Aquifoliaceae	Ilex	pseudovaccinium		Reissek ex Maxim.	shrubs
Angiospermae	Aquifoliaceae	Ilex	subcordata		Reissek	shrubs
Angiospermae	Aquifoliaceae	Ilex	taubertiana		Loes.	tree
Angiospermae	Aquifoliaceae	Ilex	theezans		Mart. ex Reissek	shrubs
Angiospermae	Araceae	Anthurium	cipoense		Temponi	herbaceous
Angiospermae	Araceae	Anthurium	comtum		Schott	herbaceous
Angiospermae	Araceae	Anthurium	intermedium		Kunth	herbaceous
Angiospermae	Araceae	Anthurium	megapetiolatum		E.G.Gon�.	herbaceous
Angiospermae	Araceae	Anthurium	minarum		Sakur. & Mayo	herbaceous
Angiospermae	Araceae	Anthurium	scandens		(Aubl.) Engl.	herbaceous
Angiospermae	Araceae	Anthurium	sellowianum		Kunth	herbaceous
Angiospermae	Araceae	Asterostigma	cryptostylum		Bogner	herbaceous
Angiospermae	Araceae	Asterostigma	lombardii		E.G.Gon�.	herbaceous
Angiospermae	Araceae	Philodendron	adamantinum		Schott	herbaceous
Angiospermae	Araceae	Philodendron	appendiculatum		Nadruz & Mayo	lianas/vines
Angiospermae	Araceae	Philodendron	minarum		Engl.	lianas/vines
Angiospermae	Araceae	Philodendron	propinquum		Schott.	lianas/vines
Angiospermae	Araceae	Philodendron	rhizomatosum		Sakur. & Mayo	herbaceous
Angiospermae	Araliaceae	Dendropanax	cuneatus		(DC.) Decne. & Planch.	tree
Angiospermae	Araliaceae	Hydrocotyle	quinqueloba		Ruiz & Pav.	herbaceous
Angiospermae	Araliaceae	Hydrocotyle	quinqueloba var. glabra	var. glabra	Cham. & Schltdl.	herbaceous
Angiospermae	Araliaceae	Schefflera	calva		(Cham.) Frodin & Fiaschi	tree
Angiospermae	Araliaceae	Schefflera	lucumoides		(Decne. & Planch. ex Marchal) Frodin & Fiaschi	shrubs
Angiospermae	Araliaceae	Schefflera	macrocarpa		(Cham. & Schltdl.) Frodin	tree
Angiospermae	Araliaceae	Schefflera	morototoni		(Aubl.) Maguire, Steyerm. & Frodin	tree
Angiospermae	Araliaceae	Schefflera	vinosa		(Cham. & Schltdl.) Frodin & Fiaschi	shrubs
Angiospermae	Arecaceae	Allagoptera	campestris		(Mart.) Kuntze	shrubs
Angiospermae	Arecaceae	Butia	archeri		(Glassman) Glassman	shrubs
Angiospermae	Arecaceae	Geonoma	brevispatha		Barb.Rodr.	shrubs
Angiospermae	Arecaceae	Geonoma	schottiana		Mart.	shrubs
Angiospermae	Arecaceae	Syagrus	campestris		(Mart.) H. Wendl.	shrubs
Angiospermae	Arecaceae	Syagrus	flexuosa		(Mart.) Becc.	shrubs
Angiospermae	Arecaceae	Syagrus	glaucescens		Glaz. ex Becc.	shrubs	VU
Angiospermae	Aristolochiaceae	Aristolochia	cymbifera		Mart. & Zucc.	lianas/vines
Angiospermae	Aristolochiaceae	Aristolochia	smilacina		(Klotzsch) Duch.	herbaceous
Monilophyta	Aspleniaceae	Asplenium	auriculatum		Sw.	herbaceous
Monilophyta	Aspleniaceae	Asplenium	auritum		Sw.	herbaceous
Monilophyta	Aspleniaceae	Asplenium	campos-portoi		Brade	herbaceous
Monilophyta	Aspleniaceae	Asplenium	claussenii		Hieron.	herbaceous
Monilophyta	Aspleniaceae	Asplenium	formosum		Willd.	herbaceous
Monilophyta	Aspleniaceae	Asplenium	gastonis		F�e	herbaceous
Monilophyta	Aspleniaceae	Asplenium	geraense		(C.Chr.) Sylvestre	herbaceous
Monilophyta	Aspleniaceae	Asplenium	inaequilaterale		Willd.	herbaceous
Monilophyta	Aspleniaceae	Asplenium	mourai		Hieron.	herbaceous
Monilophyta	Aspleniaceae	Asplenium	pedicularifolium		A.St.-Hil.	herbaceous
Monilophyta	Aspleniaceae	Asplenium	praemorsum		Sw.	herbaceous
Monilophyta	Aspleniaceae	Asplenium	serra		Langsd. & Fisch.	herbaceous
Monilophyta	Aspleniaceae	Asplenium	serratum		L.	herbaceous
Monilophyta	Aspleniaceae	Asplenium	simplicifolium		Brade	herbaceous
Monilophyta	Aspleniaceae	Asplenium	stuebelianum		Hieron.	herbaceous
Monilophyta	Aspleniaceae	Hymenasplenium	triquetrum		(N. Murak. & R.C. Moran) L. Regalado & Prada	herbaceous
Angiospermae	Asteraceae	Acanthospermum	australe		(Loefgr.) Kuntze	herbaceous
Angiospermae	Asteraceae	Acanthospermum	hispidum		DC.	herbaceous
Angiospermae	Asteraceae	Achyrocline	alata		(Kunth) DC.	herbaceous
Angiospermae	Asteraceae	Achyrocline	albicans		Griseb.	herbaceous
Angiospermae	Asteraceae	Achyrocline	satureioides		(Lam.) DC.	herbaceous
Angiospermae	Asteraceae	Achyrocline	vargasiana		DC.	herbaceous
Angiospermae	Asteraceae	Acmella	bellidioides		(Sm.) R.K.Jansen	herbaceous
Angiospermae	Asteraceae	Acritopappus	longifolius		(Gardner) R.M.King & H.Rob.	subshrubs
Angiospermae	Asteraceae	Ageratum	conyzoides		L.	subshrubs
Angiospermae	Asteraceae	Ageratum	fastigiatum		(Gardner) R.M.King & H.Rob.	subshrubs
Angiospermae	Asteraceae	Ageratum	myriadenium		(Sch.Bip. ex Baker) R.M.King & H.Rob.	subshrubs
Angiospermae	Asteraceae	Aldama	aspilioides		(Baker) E.E.Schill. & Panero	herbaceous
Angiospermae	Asteraceae	Aldama	bracteata		(Gardner) E.E.Schill. & Panero	subshrubs
Angiospermae	Asteraceae	Aldama	kunthiana		(Gardner) E.E.Schill. & Panero	herbaceous
Angiospermae	Asteraceae	Aldama	robusta		(Gardner) E.E.Schill. & Panero	subshrubs
Angiospermae	Asteraceae	Aldama	tenuifolia		(Gardner) E.E.Schill. & Panero	herbaceous
Angiospermae	Asteraceae	Aspilia	attenuata		(Gardner) Baker	subshrubs
Angiospermae	Asteraceae	Aspilia	clausseniana		Baker	subshrubs
Angiospermae	Asteraceae	Aspilia	diniz-cruzeanae		J.U.Santos	subshrubs	CR	CR
Angiospermae	Asteraceae	Aspilia	duarteana		J.U.Santos	subshrubs		EN
Angiospermae	Asteraceae	Aspilia	foliacea		(Spreng.) Baker	herbaceous
Angiospermae	Asteraceae	Aspilia	foliosa		(Gardner) Baker	subshrubs
Angiospermae	Asteraceae	Aspilia	fruticosa		(Gardner) Baker	subshrubs
Angiospermae	Asteraceae	Aspilia	jolyana		G.M.Barroso	subshrubs
Angiospermae	Asteraceae	Aspilia	jugata		H.Rob.	subshrubs	CR	CR
Angiospermae	Asteraceae	Aspilia	reticulata		Baker	subshrubs	VU	EN
Angiospermae	Asteraceae	Aspilia	serrulata		Baker	subshrubs
Angiospermae	Asteraceae	Aspilia	squarrosa		Baker	subshrubs
Angiospermae	Asteraceae	Aspilia	subpetiolata		Baker	subshrubs
Angiospermae	Asteraceae	Aspilia	tomentosa		Baker	subshrubs
Angiospermae	Asteraceae	Austrocritonia	velutina		(Gardner) R.M.King & H.Rob.	shrubs
Angiospermae	Asteraceae	Ayapana	amygdalina		(Lam.) R.M.King & H.Rob.	subshrubs
Angiospermae	Asteraceae	Ayapanopsis	oblongifolia		(Gardner) R.M.King & H.Rob.	subshrubs
Angiospermae	Asteraceae	Baccharis	aphylla		(Vell.) DC.	subshrubs
Angiospermae	Asteraceae	Baccharis	articulata		(Lam.) Pers.	shrubs
Angiospermae	Asteraceae	Baccharis	brevifolia		DC.	shrubs
Angiospermae	Asteraceae	Baccharis	calvescens		DC	shrubs
Angiospermae	Asteraceae	Baccharis	caprariifolia		DC.	shrubs
Angiospermae	Asteraceae	Baccharis	crispa		Spreng.	subshrubs
Angiospermae	Asteraceae	Baccharis	dentata		(Vell.) G.M.Barroso	shrubs
Angiospermae	Asteraceae	Baccharis	dracunculifolia		DC.	shrubs
Angiospermae	Asteraceae	Baccharis	erigeroides		DC.	subshrubs
Angiospermae	Asteraceae	Baccharis	gracilis		DC.	subshrubs
Angiospermae	Asteraceae	Baccharis	helichrysoides		DC.	subshrubs
Angiospermae	Asteraceae	Baccharis	humilis		Sch.Bip. ex Baker	subshrubs
Angiospermae	Asteraceae	Baccharis	intermixta		Gardner	shrubs
Angiospermae	Asteraceae	Baccharis	itatiaiae		Wawra	shrubs
Angiospermae	Asteraceae	Baccharis	ligustrina		DC.	shrubs
Angiospermae	Asteraceae	Baccharis	linearifolia		(Lam.) Pers.	shrubs
Angiospermae	Asteraceae	Baccharis	lychnophora		Gardner	shrubs	VU	CR
Angiospermae	Asteraceae	Baccharis	minutiflora		Mart. ex Baker	shrubs
Angiospermae	Asteraceae	Baccharis	montana		DC.	shrubs
Angiospermae	Asteraceae	Baccharis	oblongifolia		(Ruiz & Pav.) Pers.	shrubs
Angiospermae	Asteraceae	Baccharis	orbignyana		Klatt	subshrubs
Angiospermae	Asteraceae	Baccharis	platypoda		DC.	shrubs
Angiospermae	Asteraceae	Baccharis	pohlii		(Baker) Deble & A.S.Oliveira	subshrubs
Angiospermae	Asteraceae	Baccharis	punctulata		DC.	subshrubs
Angiospermae	Asteraceae	Baccharis	reticularia		DC.	shrubs
Angiospermae	Asteraceae	Baccharis	retusa		DC.	shrubs
Angiospermae	Asteraceae	Baccharis	rufidula		(Spreng.) Joch.M�ll.	subshrubs
Angiospermae	Asteraceae	Baccharis	selloi		Baker	shrubs
Angiospermae	Asteraceae	Baccharis	serrula		Sch.Bip. ex Baker	shrubs
Angiospermae	Asteraceae	Baccharis	serrulata		(Lam.) Pers.	subshrubs
Angiospermae	Asteraceae	Baccharis	sessiliflora		Vahl	subshrubs
Angiospermae	Asteraceae	Baccharis	subdentata		DC.	subshrubs
Angiospermae	Asteraceae	Baccharis	tarchonanthoides		DC.	shrubs
Angiospermae	Asteraceae	Baccharis	tridentata		Vahl	subshrubs
Angiospermae	Asteraceae	Baccharis	truncata		Gardner	shrubs		CR
Angiospermae	Asteraceae	Barrosoa	betonicaeformis		(DC.) R.M.King & H.Rob.	herbaceous
Angiospermae	Asteraceae	Barrosoa	candolleana		(Hook. & Arn.) R.M.King & H.Rob.	herbaceous
Angiospermae	Asteraceae	Barrosoa	organensis		(Gardner) R.M.King & H.Rob.	herbaceous
Angiospermae	Asteraceae	Bidens	alba		(L.) DC.	herbaceous
Angiospermae	Asteraceae	Bidens	brasiliensis		Sherff	subshrubs
Angiospermae	Asteraceae	Bidens	graveolens		Mart.	subshrubs
Angiospermae	Asteraceae	Bidens	pilosa		L.	herbaceous
Angiospermae	Asteraceae	Bidens	rubifolia		Kunth	subshrubs
Angiospermae	Asteraceae	Bidens	segetum		Mart. ex Colla	lianas/vines
Angiospermae	Asteraceae	Calea	clausseniana		Baker	herbaceous
Angiospermae	Asteraceae	Calea	cuneifolia		DC.	subshrubs
Angiospermae	Asteraceae	Calea	fruticosa		(Gardner) Urbatsch, Zlotsky & Pruski	subshrubs
Angiospermae	Asteraceae	Calea	lemmatioides		Sch.Bip. ex Baker	subshrubs
Angiospermae	Asteraceae	Calea	multiplinervia		Less.	herbaceous
Angiospermae	Asteraceae	Calea	nitida		Less.	shrubs
Angiospermae	Asteraceae	Calea	pilosa		Baker	subshrubs
Angiospermae	Asteraceae	Calea	rotundifolia		(Less.) Baker	subshrubs
Angiospermae	Asteraceae	Calea	uniflora		Less.	herbaceous
Angiospermae	Asteraceae	Campuloclinium	macrocephalum		(Less.) DC.	herbaceous
Angiospermae	Asteraceae	Campuloclinium	megacephalum		(Mart. ex Baker) R.M.King & H.Rob.	subshrubs
Angiospermae	Asteraceae	Campuloclinium	parvulum		(Glaz.) R.M.King & H.Rob.	subshrubs	VU
Angiospermae	Asteraceae	Campuloclinium	riedelii		(Baker) R.M.King & H.Rob.	subshrubs
Angiospermae	Asteraceae	Chaptalia	araneosa		Casar.	herbaceous
Angiospermae	Asteraceae	Chaptalia	cordifolia		(Baker) Cabrera	herbaceous	VU
Angiospermae	Asteraceae	Chaptalia	graminifolia		(Dus�n ex Malme) Cabrera	herbaceous
Angiospermae	Asteraceae	Chaptalia	integerrima		(Vell.) Burkart	herbaceous
Angiospermae	Asteraceae	Chaptalia	martii		(Baker) Zardini	herbaceous		EN
Angiospermae	Asteraceae	Chaptalia	nutans		(L.) Pol.	herbaceous
Angiospermae	Asteraceae	Chaptalia	runcinata		Kunth	herbaceous
Angiospermae	Asteraceae	Chionolaena	arbuscula		DC.	shrubs
Angiospermae	Asteraceae	Chresta	plantaginifolia		(Less.) Gardner	subshrubs
Angiospermae	Asteraceae	Chresta	sphaerocephala		DC.	subshrubs
Angiospermae	Asteraceae	Chromolaena	arrayana		(Gardner) R.M.King & H.Rob.	subshrubs	EN
Angiospermae	Asteraceae	Chromolaena	ascendens		(Sch.Bip. ex Baker) R.M.King & H.Rob.	subshrubs
Angiospermae	Asteraceae	Chromolaena	asperrima		(Sch.Bip. ex Baker) R.M.King & H.Rob.	subshrubs
Angiospermae	Asteraceae	Chromolaena	barbacensis		(Hieron.) R.M.King & H.Rob.	subshrubs		EN
Angiospermae	Asteraceae	Chromolaena	campestris		(DC.) R.M.King & H.Rob.	subshrubs
Angiospermae	Asteraceae	Chromolaena	chaseae		(B.L.Rob.) R.M.King & H.Rob.	subshrubs
Angiospermae	Asteraceae	Chromolaena	cinereoviridis		(Sch.Bip. ex Baker) R.M.King & H.Rob.	subshrubs
Angiospermae	Asteraceae	Chromolaena	cylindrocephala		(Sch.Bip. ex Baker) R.M.King & H.Rob.	subshrubs
Angiospermae	Asteraceae	Chromolaena	decumbens		Gardner	subshrubs
Angiospermae	Asteraceae	Chromolaena	epaleacea		Gardner	subshrubs
Angiospermae	Asteraceae	Chromolaena	extensa		(Gardner) R.M.King & H.Rob.	subshrubs
Angiospermae	Asteraceae	Chromolaena	horminoides		DC.	subshrubs
Angiospermae	Asteraceae	Chromolaena	laevigata		(Lam.) R.M.King & H.Rob.	subshrubs
Angiospermae	Asteraceae	Chromolaena	maximilianii		(Schrad. ex DC.) R.M.King & H.Rob.	subshrubs
Angiospermae	Asteraceae	Chromolaena	multiflosculosa		(DC.) R.M. King & H. Rob.	subshrubs
Angiospermae	Asteraceae	Chromolaena	pedalis		(Sch.Bip. ex Baker) R.M.King & H.Rob.	subshrubs
Angiospermae	Asteraceae	Chromolaena	pedunculosa		(Hook. & Arn.) R.M.King & H.Rob.	subshrubs
Angiospermae	Asteraceae	Chromolaena	revoluta		(Gardner) R.M.King & H.Rob.	subshrubs
Angiospermae	Asteraceae	Chromolaena	squalida		(DC.) R.M.King & H.Rob.	subshrubs
Angiospermae	Asteraceae	Chromolaena	stachyophylla		(Spreng.) R.M.King & H.Rob.	subshrubs
Angiospermae	Asteraceae	Chrysolaena	campestris		(DC.) Dematt.	herbaceous
Angiospermae	Asteraceae	Chrysolaena	desertorum		(Mart. ex DC.) Dematt.	herbaceous
Angiospermae	Asteraceae	Chrysolaena	obovata		(Less.) Dematt.	subshrubs
Angiospermae	Asteraceae	Chrysolaena	platensis		(Spreng.) H.Rob.	subshrubs
Angiospermae	Asteraceae	Chrysolaena	simplex		(Less.) Dematt.	herbaceous
Angiospermae	Asteraceae	Conyza	bonariensis		(L.) Cronquist	subshrubs
Angiospermae	Asteraceae	Conyza	canadensis		(L.) Cronquist	subshrubs
Angiospermae	Asteraceae	Conyza	laxiflora		Desf.	subshrubs
Angiospermae	Asteraceae	Conyza	monorchis		(Griseb.) Cabrera	subshrubs
Angiospermae	Asteraceae	Conyza	sumatrensis		(Retz.) E.Walker	subshrubs
Angiospermae	Asteraceae	Cyrtocymura	scorpioides		(Lam.) H.Rob.	subshrubs
Angiospermae	Asteraceae	Dasyanthina	palustris		(Gardner) H.Rob.	shrubs
Angiospermae	Asteraceae	Dasyphyllum	brasiliense		(Spreng.) Cabrera	shrubs
Angiospermae	Asteraceae	Dasyphyllum	donianum		(Gardner) Cabrera	shrubs
Angiospermae	Asteraceae	Dasyphyllum	flagellare		(Casar.) Cabrera	shrubs
Angiospermae	Asteraceae	Dasyphyllum	fodinarum		(Gardner) Cabrera	shrubs
Angiospermae	Asteraceae	Dasyphyllum	sprengelianum		(Gardner) Cabrera	shrubs
Angiospermae	Asteraceae	Dimerostemma	brasilianum		Cass.	subshrubs
Angiospermae	Asteraceae	Dimerostemma	lippioides		(Baker) S.F.Blake	subshrubs
Angiospermae	Asteraceae	Disynaphia	halimifolia		(DC.) R.M.King & H.Rob.	subshrubs
Angiospermae	Asteraceae	Disynaphia	spathulata		(Hook. & Arn.) R.M.King & H.Rob.	subshrubs
Angiospermae	Asteraceae	Echinocoryne	holosericea		(Mart. ex DC.) H.Rob.	subshrubs
Angiospermae	Asteraceae	Echinocoryne	pungens		(Gardner) H.Rob.	subshrubs
Angiospermae	Asteraceae	Echinocoryne	schwenkiifolia		(Mart. ex DC.) H.Rob.	subshrubs
Angiospermae	Asteraceae	Echinocoryne	stricta		(Gardner) H.Rob.	subshrubs
Angiospermae	Asteraceae	Elephantopus	elongatus		Gardner	subshrubs
Angiospermae	Asteraceae	Elephantopus	hirtiflorus		DC.	herbaceous
Angiospermae	Asteraceae	Elephantopus	micropappus		Less.	herbaceous
Angiospermae	Asteraceae	Elephantopus	mollis		Kunth	herbaceous
Angiospermae	Asteraceae	Elephantopus	riparius		Gardner	herbaceous		EN
Angiospermae	Asteraceae	Emilia	fosbergii		Nicolson	herbaceous
Angiospermae	Asteraceae	Emilia	sonchifolia		(L.) DC. ex Wight	herbaceous
Angiospermae	Asteraceae	Erechtites	hieracifolius		(L.) Raf. ex DC.	herbaceous
Angiospermae	Asteraceae	Erechtites	valerianifolius		(Wolf) DC.	herbaceous
Angiospermae	Asteraceae	Eremanthus	crotonoides		(DC.) Sch.Bip.	tree
Angiospermae	Asteraceae	Eremanthus	elaeagnus		(Mart. ex DC.) Sch.Bip.	shrubs
Angiospermae	Asteraceae	Eremanthus	erythropappus		(DC.) MacLeish	tree
Angiospermae	Asteraceae	Eremanthus	glomerulatus		Less.	tree
Angiospermae	Asteraceae	Eremanthus	incanus		(Less.) Less.	tree
Angiospermae	Asteraceae	Eremanthus	polycephalus		(DC.) MacLeish	tree	VU	VU
Angiospermae	Asteraceae	Eupatorium	lineatum		Sch.Bip. ex Baker	subshrubs
Angiospermae	Asteraceae	Fleischmannia	remotifolia		(DC.) R.M.King & H.Rob.	herbaceous
Angiospermae	Asteraceae	Galinsoga	parviflora		Cav.	herbaceous
Angiospermae	Asteraceae	Galinsoga	quadriradiata		Ruiz & Pav.	herbaceous
Angiospermae	Asteraceae	Gamochaeta	pensylvanica		(Willd.) Cabrera	herbaceous
Angiospermae	Asteraceae	Gamochaeta	purpurea		(L.) Cabrera	herbaceous
Angiospermae	Asteraceae	Gamochaeta	simplicicaulis		(Willd. ex Spreng.) Cabrera	herbaceous
Angiospermae	Asteraceae	Graphistylis	dichroa		(Bong.) D.J.N.Hind	subshrubs
Angiospermae	Asteraceae	Graphistylis	itatiaiae		(Dus�n) B.Nord.	subshrubs
Angiospermae	Asteraceae	Grazielia	dimorpholepis		(Baker) R.M.King & H.Rob.	subshrubs
Angiospermae	Asteraceae	Grazielia	gaudichaudeana		(DC.) R.M.King & H.Rob.	herbaceous
Angiospermae	Asteraceae	Grazielia	intermedia		(DC.) R.M.King & H.Rob.	subshrubs
Angiospermae	Asteraceae	Grazielia	mollicoma		(B.L.Rob.) R.M.King & H.Rob.	subshrubs
Angiospermae	Asteraceae	Grazielia	serrata		(Spreng.) R.M.King & H.Rob.	subshrubs
Angiospermae	Asteraceae	Gymnanthemum	amygdalinum		(Delile) Sch.Bip. ex Walp.	shrubs
Angiospermae	Asteraceae	Gyptis	lanigera		(Hook. & Arn.) R.M.King & H.Rob.	herbaceous
Angiospermae	Asteraceae	Heterocondylus	alatus		(Vell.) R.M.King & H.Rob.	subshrubs
Angiospermae	Asteraceae	Heterocondylus	amphidyctius		(DC.) R.M.King & H.Rob.	subshrubs
Angiospermae	Asteraceae	Heterocondylus	decipiens		(Baker) R.M.King & H.Rob.	subshrubs
Angiospermae	Asteraceae	Heterocondylus	pumilus		(Gardner) R.M.King & H.Rob.	subshrubs
Angiospermae	Asteraceae	Hieracium	commersonii		Monnier	herbaceous
Angiospermae	Asteraceae	Hoehnephytum	trixoides		(Gardner) Cabrera	subshrubs		VU
Angiospermae	Asteraceae	Hololepis	pedunculata		(DC. ex Pers.) DC.	shrubs		EN
Angiospermae	Asteraceae	Hypochaeris	chillensis		(Kunth) Britton	herbaceous
Angiospermae	Asteraceae	Hypochaeris	lutea		(Vell.) Britton	herbaceous
Angiospermae	Asteraceae	Ichthyothere	integrifolia		(DC.) Baker	herbaceous
Angiospermae	Asteraceae	Inulopsis	camporum		(Gardner) G.L.Nesom	herbaceous		EN
Angiospermae	Asteraceae	Inulopsis	scaposa		(DC.) O.Hoffm.	herbaceous		EN
Angiospermae	Asteraceae	Isostigma	peucedanifolium		(Spreng.) Less.	subshrubs
Angiospermae	Asteraceae	Jaegeria	hirta		(Lag.) Less.	herbaceous
Angiospermae	Asteraceae	Koanophyllon	adamantium		(Gardner) R.M.King & H.Rob.	shrubs		EN
Angiospermae	Asteraceae	Koanophyllon	consanguineum		(DC.) R.M.King & H.Rob.	subshrubs
Angiospermae	Asteraceae	Koanophyllon	thysanolepis		(B.L.Rob.) R.M.King & H.Rob.	shrubs
Angiospermae	Asteraceae	Koanophyllon	tricephalotes		(Sch.Bip. ex Baker) R.M.King & H.Rob.	lianas/vines
Angiospermae	Asteraceae	Lepidaploa	argyrotricha		(Sch.Bip. ex Baker) H.Rob.	subshrubs
Angiospermae	Asteraceae	Lepidaploa	aurea		(Mart. ex DC.) H.Rob.	shrubs		VU
Angiospermae	Asteraceae	Lepidaploa	barbata		(Less.) H.Rob.	subshrubs
Angiospermae	Asteraceae	Lepidaploa	cotoneaster		(Willd. ex Spreng.) H.Rob.	shrubs
Angiospermae	Asteraceae	Lepidaploa	eriolepis		(Gardner) H.Rob.	subshrubs
Angiospermae	Asteraceae	Lepidaploa	fruticosa		(L.) H.Rob.	subshrubs
Angiospermae	Asteraceae	Lepidaploa	gnaphalioides		(Sch.Bip. ex Baker) H.Rob.	subshrubs	EN	EN
Angiospermae	Asteraceae	Lepidaploa	helophila		(Mart. ex DC.) H.Rob.	subshrubs
Angiospermae	Asteraceae	Lepidaploa	lilacina		(Mart. ex DC.) H.Rob.	shrubs
Angiospermae	Asteraceae	Lepidaploa	remotiflora		(Rich.) H.Rob.	shrubs
Angiospermae	Asteraceae	Lepidaploa	rufogrisea		(A.St.-Hil.) H.Rob.	shrubs
Angiospermae	Asteraceae	Lepidaploa	salzmannii		(DC.) H.Rob.	shrubs
Angiospermae	Asteraceae	Lepidaploa	vauthieriana		(DC.) H.Rob.	shrubs
Angiospermae	Asteraceae	Leptostelma	maximum		D.Don	herbaceous
Angiospermae	Asteraceae	Leptostelma	tweediei		(Hook. & Arn.) D.J.N.Hind & G.L.Nesom	herbaceous
Angiospermae	Asteraceae	Lessingianthus	adenophyllus		(Mart. ex DC.) H.Rob.	subshrubs	EN
Angiospermae	Asteraceae	Lessingianthus	argyrophyllus		(Less.) H.Rob.	subshrubs
Angiospermae	Asteraceae	Lessingianthus	bardanoides		(Less.) H.Rob.	shrubs
Angiospermae	Asteraceae	Lessingianthus	buddleiifolius		(Mart. ex DC.) H.Rob.	shrubs
Angiospermae	Asteraceae	Lessingianthus	cephalotes		(DC.) H.Rob.	subshrubs
Angiospermae	Asteraceae	Lessingianthus	coriaceus		(Less.) H.Rob.	shrubs
Angiospermae	Asteraceae	Lessingianthus	durus		(Mart. ex DC.) H.Rob.	shrubs
Angiospermae	Asteraceae	Lessingianthus	elegans		(Gardner) H.Rob.	shrubs
Angiospermae	Asteraceae	Lessingianthus	erythrophilus		(DC.) H.Rob.	subshrubs
Angiospermae	Asteraceae	Lessingianthus	foliosus		Dematt.	subshrubs
Angiospermae	Asteraceae	Lessingianthus	hoveaefolius		(Gardner) H.Rob.	subshrubs
Angiospermae	Asteraceae	Lessingianthus	lacunosus		(Mart. ex DC.) H.Rob.	subshrubs
Angiospermae	Asteraceae	Lessingianthus	laevigatus		(Mart. ex DC.) H.Rob.	subshrubs
Angiospermae	Asteraceae	Lessingianthus	linearifolius		(Less.) H.Rob.	subshrubs
Angiospermae	Asteraceae	Lessingianthus	linearis		(Spreng.) H.Rob.	subshrubs
Angiospermae	Asteraceae	Lessingianthus	obscurus		(Less.) H.Rob.	shrubs
Angiospermae	Asteraceae	Lessingianthus	obtusatus		(Less.) H.Rob.	shrubs
Angiospermae	Asteraceae	Lessingianthus	onopordioides		(Baker) H.Rob.	subshrubs
Angiospermae	Asteraceae	Lessingianthus	psilophyllus		(DC.) H.Rob.	subshrubs
Angiospermae	Asteraceae	Lessingianthus	pumillus		(Vell.) H.Rob.	subshrubs	VU
Angiospermae	Asteraceae	Lessingianthus	pycnostachyus		(DC.) H.Rob.	shrubs
Angiospermae	Asteraceae	Lessingianthus	roseus		(Mart. ex DC.) H.Rob.	subshrubs
Angiospermae	Asteraceae	Lessingianthus	rosmarinifolius		(Less.) H.Rob.	subshrubs	EN	EN
Angiospermae	Asteraceae	Lessingianthus	rubricaulis		(Humb. & Bonpl.) H.Rob.	shrubs
Angiospermae	Asteraceae	Lessingianthus	stoechas		(Mart. ex Baker) H.Rob.	subshrubs	VU	EN
Angiospermae	Asteraceae	Lessingianthus	tomentellus		(Mart. ex DC.) H.Rob.	subshrubs
Angiospermae	Asteraceae	Lessingianthus	vepretorum		(Mart. ex DC.) H.Rob.	subshrubs
Angiospermae	Asteraceae	Lessingianthus	virgulatus		(Mart. ex DC.) H.Rob.	subshrubs
Angiospermae	Asteraceae	Lessingianthus	warmingianus		(Baker) H.Rob.	subshrubs
Angiospermae	Asteraceae	Lucilia	acutifolia		(Poir.) Cass.	subshrubs
Angiospermae	Asteraceae	Lucilia	glomerata		Baker	subshrubs
Angiospermae	Asteraceae	Lucilia	lycopodioides		(Less.) S.E.Freire	subshrubs
Angiospermae	Asteraceae	Lychnophora	brunioides		Mart.	shrubs	CR	CR
Angiospermae	Asteraceae	Lychnophora	crispa		Mattf.	shrubs	EN
Angiospermae	Asteraceae	Lychnophora	ericoides		Mart.	shrubs		VU
Angiospermae	Asteraceae	Lychnophora	passerina		(Mart. ex DC.) Gardner	shrubs		VU
Angiospermae	Asteraceae	Lychnophora	pinaster		Mart.	shrubs		VU
Angiospermae	Asteraceae	Lychnophora	reticulata		Gardner	shrubs	EN	Provavelmente extinta
Angiospermae	Asteraceae	Lychnophora	syncephala		(Sch.Bip.) Sch.Bip.	shrubs	EN	VU
Angiospermae	Asteraceae	Lychnophora	villosissima		Mart.	shrubs	EN	VU
Angiospermae	Asteraceae	Maschalostachys	mellosilvae		Loeuille & Roque	shrubs
Angiospermae	Asteraceae	Mikania	acuminata		DC.	lianas/vines
Angiospermae	Asteraceae	Mikania	apiifolia		DC.	subshrubs
Angiospermae	Asteraceae	Mikania	badiniana		G.S.S. Almeida & Carvalho-Okano	subshrubs
Angiospermae	Asteraceae	Mikania	buddleiaefolia		DC.	lianas/vines
Angiospermae	Asteraceae	Mikania	cipoensis		G.M.Barroso	herbaceous	EN	CR
Angiospermae	Asteraceae	Mikania	clematidifolia		Dus�n.	lianas/vines	VU
Angiospermae	Asteraceae	Mikania	conferta		Gardner	lianas/vines
Angiospermae	Asteraceae	Mikania	cordifolia		(L.f.) Willd.	lianas/vines
Angiospermae	Asteraceae	Mikania	decumbens		Malme	subshrubs
Angiospermae	Asteraceae	Mikania	glabra		D.J.N.Hind	subshrubs	EN	EN
Angiospermae	Asteraceae	Mikania	glauca		Mart. ex Baker	subshrubs	EN	EN
Angiospermae	Asteraceae	Mikania	hirsutissima		DC.	lianas/vines
Angiospermae	Asteraceae	Mikania	lasiandrae		DC.	lianas/vines
Angiospermae	Asteraceae	Mikania	leiolaena		DC.	subshrubs
Angiospermae	Asteraceae	Mikania	lindbergii		Baker	lianas/vines
Angiospermae	Asteraceae	Mikania	luetzelburgii		Mattf.	subshrubs
Angiospermae	Asteraceae	Mikania	micrantha		Kunth	lianas/vines
Angiospermae	Asteraceae	Mikania	microcephala		DC.	lianas/vines
Angiospermae	Asteraceae	Mikania	microdonta		DC.	lianas/vines
Angiospermae	Asteraceae	Mikania	microphylla		Sch.Bip.	herbaceous
Angiospermae	Asteraceae	Mikania	neurocaula		DC.	subshrubs	EN	VU
Angiospermae	Asteraceae	Mikania	nodulosa		Sch.Bip. ex Baker	lianas/vines
Angiospermae	Asteraceae	Mikania	nummularia		DC.	subshrubs
Angiospermae	Asteraceae	Mikania	oblongifolia		DC.	subshrubs
Angiospermae	Asteraceae	Mikania	obtusata		DC.	subshrubs
Angiospermae	Asteraceae	Mikania	officinalis		Mart.	subshrubs
Angiospermae	Asteraceae	Mikania	phaeoclados		Mart.	lianas/vines
Angiospermae	Asteraceae	Mikania	pohliana		Sch.Bip. ex Baker	lianas/vines
Angiospermae	Asteraceae	Mikania	populifolia		Gardner	lianas/vines
Angiospermae	Asteraceae	Mikania	pseudogracilis		R.M.King & H.Rob.	subshrubs
Angiospermae	Asteraceae	Mikania	purpurascens		(Baker) R.M.King & H.Rob.	subshrubs
Angiospermae	Asteraceae	Mikania	ramosissima		Gardner	subshrubs
Angiospermae	Asteraceae	Mikania	retifolia		Sch.Bip.	lianas/vines
Angiospermae	Asteraceae	Mikania	rothii		G.M.Barroso	subshrubs
Angiospermae	Asteraceae	Mikania	salviaefolia		Gardner	lianas/vines
Angiospermae	Asteraceae	Mikania	scabrida		Baker	lianas/vines
Angiospermae	Asteraceae	Mikania	sessilifolia		DC.	subshrubs
Angiospermae	Asteraceae	Mikania	smilacina		DC.	lianas/vines
Angiospermae	Asteraceae	Mikania	subverticillata		Baker	subshrubs
Angiospermae	Asteraceae	Mikania	ternata		(Vell.) B.L.Rob.	lianas/vines
Angiospermae	Asteraceae	Mikania	testudinaria		DC.	lianas/vines
Angiospermae	Asteraceae	Mikania	warmingii		Sch.Bip.	subshrubs	EN	VU
Angiospermae	Asteraceae	Moquinia	racemosa		(Spreng.) DC.	shrubs
Angiospermae	Asteraceae	Moquiniastrum	blanchetianum		(DC.) G. Sancho	shrubs
Angiospermae	Asteraceae	Moquiniastrum	densicephalum		(Cabrera) G.Sancho	shrubs
Angiospermae	Asteraceae	Moquiniastrum	paniculatum		(Less.) G. Sancho	shrubs
Angiospermae	Asteraceae	Moquiniastrum	polymorphum		(Less.) G. Sancho	shrubs
Angiospermae	Asteraceae	Moquiniastrum	velutinum		(Bong.) G. Sancho	shrubs
Angiospermae	Asteraceae	Morithamnus	ganophyllus		(Mattf.) R.M.King & H.Rob.	subshrubs
Angiospermae	Asteraceae	Mutisia	campanulata		Less.	lianas/vines
Angiospermae	Asteraceae	Mutisia	speciosa		Aiton ex Hook.	lianas/vines
Angiospermae	Asteraceae	Pentacalia	desiderabilis		(Vell.) Cuatrec.	lianas/vines
Angiospermae	Asteraceae	Piptocarpha	axillaris		(Less.) Baker	tree
Angiospermae	Asteraceae	Piptocarpha	macropoda		(DC.) Baker	tree
Angiospermae	Asteraceae	Piptocarpha	oblonga		(Gardner) Baker	lianas/vines
Angiospermae	Asteraceae	Piptolepis	schultzkiana		Loeuille & D.J.N. Hind	shrubs
Angiospermae	Asteraceae	Pluchea	sagittalis		(Lam.) Cabrera	herbaceous
Angiospermae	Asteraceae	Podocoma	blanchetiana		Baker	herbaceous
Angiospermae	Asteraceae	Porophyllum	lanceolatum		DC.	subshrubs
Angiospermae	Asteraceae	Porophyllum	obscurum		(Spreng.) DC.	subshrubs
Angiospermae	Asteraceae	Porophyllum	ruderale		(Jacq.) Cass.	subshrubs
Angiospermae	Asteraceae	Praxelis	capillaris		(DC.) Sch.Bip.	herbaceous
Angiospermae	Asteraceae	Praxelis	clematidea		(Griseb.) R.M.King & H.Rob.	subshrubs
Angiospermae	Asteraceae	Praxelis	grandiflora		(DC.) Sch.Bip.	herbaceous
Angiospermae	Asteraceae	Praxelis	kleinioides		(Kunth) Sch. Bip.	herbaceous
Angiospermae	Asteraceae	Praxelis	pauciflora		(Kunth) R.M.King & H.Rob.	subshrubs
Angiospermae	Asteraceae	Pseudobrickellia	angustissima		(Spreng. ex Baker) R.M.King & H.Rob.	shrubs
Angiospermae	Asteraceae	Pseudobrickellia	brasiliensis		(Spreng.) R.M.King & H.Rob.	shrubs
Angiospermae	Asteraceae	Pseudognaphalium	cheiranthifolium		(Lam.) Hilliard & Burtt	herbaceous
Angiospermae	Asteraceae	Pseudognaphalium	gaudichaudianum		(DC.) Anderb.	herbaceous
Angiospermae	Asteraceae	Pterocaulon	alopecuroides		(Lam.) DC.	subshrubs
Angiospermae	Asteraceae	Pterocaulon	rugosum		(Vahl) Malme	subshrubs
Angiospermae	Asteraceae	Raulinoreitzia	crenulata		(Spreng.) R.M.King & H.Rob.	subshrubs
Angiospermae	Asteraceae	Richterago	conduplicata		Roque	herbaceous	EN
Angiospermae	Asteraceae	Richterago	discoidea		(Less.) Kuntze	subshrubs
Angiospermae	Asteraceae	Richterago	polymorpha		(Less.) Roque	herbaceous
Angiospermae	Asteraceae	Richterago	radiata		(Vell.) Roque	herbaceous
Angiospermae	Asteraceae	Senecio	adamantinus		Bong.	subshrubs
Angiospermae	Asteraceae	Senecio	brasiliensis		(Spreng.) Less.	subshrubs
Angiospermae	Asteraceae	Senecio	colpodes		Bong.	subshrubs
Angiospermae	Asteraceae	Senecio	emiliopsis		C.Jeffrey	subshrubs
Angiospermae	Asteraceae	Senecio	leptoschizus		Bong.	subshrubs
Angiospermae	Asteraceae	Senecio	linearilobus		Bong.	subshrubs
Angiospermae	Asteraceae	Senecio	pohlii		Sch.Bip. ex Baker	subshrubs		VU
Angiospermae	Asteraceae	Soaresia	velutina		Sch.Bip.	subshrubs
Angiospermae	Asteraceae	Sonchus	oleraceus		L.	herbaceous
Angiospermae	Asteraceae	Stenocephalum	apiculatum		(Mart. ex DC.) Sch.Bip.	subshrubs
Angiospermae	Asteraceae	Stenocephalum	hexanthum		Sch.Bip.	subshrubs
Angiospermae	Asteraceae	Stenocephalum	megapotamicum		(Spreng.) Sch.Bip.	subshrubs
Angiospermae	Asteraceae	Stenocephalum	tragiaefolium		(DC.) Sch.Bip.	subshrubs
Angiospermae	Asteraceae	Stenophalium	chionaeum		(DC.) Anderb.	herbaceous
Angiospermae	Asteraceae	Stenophalium	gardneri		(Baker) D.J.N.Hind	subshrubs
Angiospermae	Asteraceae	Stevia	camporum		Baker	subshrubs
Angiospermae	Asteraceae	Stevia	claussenii		Sch.Bip. ex Baker	subshrubs
Angiospermae	Asteraceae	Stevia	crenulata		Baker	subshrubs
Angiospermae	Asteraceae	Stevia	lundiana		DC.	subshrubs
Angiospermae	Asteraceae	Stevia	menthaefolia		Sch.Bip.	subshrubs
Angiospermae	Asteraceae	Stevia	oligocephala		DC.	herbaceous
Angiospermae	Asteraceae	Stevia	resinosa		Gardner	herbaceous
Angiospermae	Asteraceae	Stevia	urticaefolia		Thunb.	subshrubs
Angiospermae	Asteraceae	Stomatanthes	dictyophyllus		(DC.) R.M.King & H.Rob.	subshrubs
Angiospermae	Asteraceae	Symphyopappus	angustifolius		Cabrera	subshrubs
Angiospermae	Asteraceae	Symphyopappus	brasiliensis		(Gardner) R.M.King & H.Rob.	subshrubs
Angiospermae	Asteraceae	Symphyopappus	compressus		(Gardner) B.L.Rob.	shrubs
Angiospermae	Asteraceae	Symphyopappus	cuneatus		(DC.) Sch.Bip. ex Baker	shrubs
Angiospermae	Asteraceae	Symphyopappus	lymansmithii		B.L.Rob.	shrubs
Angiospermae	Asteraceae	Symphyopappus	reticulatus		Baker	subshrubs
Angiospermae	Asteraceae	Synedrella	nodiflora		(L.) Gaertn.	subshrubs
Angiospermae	Asteraceae	Tilesia	baccata		(L.f.) Pruski	subshrubs
Angiospermae	Asteraceae	Trichogonia	attenuata		G.M.Barroso	subshrubs
Angiospermae	Asteraceae	Trichogonia	campestris		Gardner	subshrubs
Angiospermae	Asteraceae	Trichogonia	eupatorioides		(Gardner) R.M.King & H.Rob.	subshrubs
Angiospermae	Asteraceae	Trichogonia	grazielae		R.M.King & H.Rob.	subshrubs
Angiospermae	Asteraceae	Trichogonia	hirtiflora		(DC.) Sch.Bip. ex Baker	subshrubs
Angiospermae	Asteraceae	Trichogonia	salviifolia		Gardner	subshrubs
Angiospermae	Asteraceae	Trichogonia	villosa		(Spreng.) Sch.Bip. ex Baker	subshrubs
Angiospermae	Asteraceae	Trichogoniopsis	adenantha		(DC.) R.M.King & H.Rob.	subshrubs
Angiospermae	Asteraceae	Trixis	antimenorrhoea		(Schrank) Kuntze	subshrubs
Angiospermae	Asteraceae	Trixis	glutinosa		D.Don	subshrubs
Angiospermae	Asteraceae	Trixis	lessingii		DC.	subshrubs
Angiospermae	Asteraceae	Trixis	nobilis		(Vell.) Katinas	subshrubs
Angiospermae	Asteraceae	Trixis	praestans		(Vell.) Cabrera	subshrubs
Angiospermae	Asteraceae	Trixis	vauthieri		DC.	subshrubs
Angiospermae	Asteraceae	Verbesina	clausseni		Sch.Bip. ex Baker	shrubs
Angiospermae	Asteraceae	Verbesina	floribunda		Gardner	shrubs
Angiospermae	Asteraceae	Verbesina	glabrata		Hook. & Arn.	shrubs
Angiospermae	Asteraceae	Vernonanthura	chamaedrys		(Less.) H.Rob.	subshrubs
Angiospermae	Asteraceae	Vernonanthura	discolor		(Spreng.) H.Rob.	tree
Angiospermae	Asteraceae	Vernonanthura	divaricata		(Spreng.) H.Rob.	tree
Angiospermae	Asteraceae	Vernonanthura	ferruginea		(Less.) H.Rob.	shrubs
Angiospermae	Asteraceae	Vernonanthura	hilariana		(Kunth) DC.	subshrubs
Angiospermae	Asteraceae	Vernonanthura	montevidensis		(Spreng.) H.Rob.	subshrubs
Angiospermae	Asteraceae	Vernonanthura	polyanthes		(Sprengel) Vega & Dematteis	shrubs
Angiospermae	Asteraceae	Vernonanthura	viscidula		(Less.) H.Rob.	subshrubs
Angiospermae	Asteraceae	Vernonanthura	westiniana		(Less.) H.Rob.	shrubs
Angiospermae	Asteraceae	Vittetia	orbiculata		(DC.) R.M.King & H.Rob.	subshrubs
Angiospermae	Asteraceae	Wunderlichia	mirabilis		Riedel ex Baker	shrubs
Monilophyta	Athyriaceae	Deparia	petersenii		(Kunze) M.Kato	herbaceous
Monilophyta	Athyriaceae	Diplazium	cristatum		(Desr.) Alston	herbaceous
Monilophyta	Athyriaceae	Diplazium	lindbergii		(Mett.) Christ	herbaceous
Monilophyta	Athyriaceae	Diplazium	plantaginifolium		(L.) Urb.	herbaceous
Angiospermae	Begoniaceae	Begonia	alchemilloides		Meisn. ex A.DC.	herbaceous
Angiospermae	Begoniaceae	Begonia	angularis		Raddi	subshrubs
Angiospermae	Begoniaceae	Begonia	cucullata		Willd.	herbaceous
Angiospermae	Begoniaceae	Begonia	grisea		A.DC.	subshrubs
Angiospermae	Begoniaceae	Begonia	hirtella		Link	herbaceous
Angiospermae	Begoniaceae	Begonia	rufa		Thunb.	subshrubs
Angiospermae	Bignoniaceae	Adenocalymma	gibbosum		Udulutsch & Assis	lianas/vines
Angiospermae	Bignoniaceae	Adenocalymma	pedunculatum		(Vell.) L.G.Lohmann	subshrubs
Angiospermae	Bignoniaceae	Adenocalymma	ternatum		(Vell.) Mello ex Bureau & K.Schum.	lianas/vines
Angiospermae	Bignoniaceae	Amphilophium	crucigerum		(L.) L.G.Lohmann	lianas/vines
Angiospermae	Bignoniaceae	Amphilophium	elongatum		(Vahl) L.G.Lohmann	lianas/vines
Angiospermae	Bignoniaceae	Amphilophium	mansoanum		(DC.) L.G.Lohmann	lianas/vines
Angiospermae	Bignoniaceae	Amphilophium	paniculatum		(L.) Kunth	lianas/vines
Angiospermae	Bignoniaceae	Anemopaegma	acutifolium		DC.	shrubs
Angiospermae	Bignoniaceae	Anemopaegma	album		Mart. ex DC.	shrubs
Angiospermae	Bignoniaceae	Anemopaegma	arvense		(Vell.) Stellfeld ex de Souza	shrubs	EN
Angiospermae	Bignoniaceae	Anemopaegma	chamberlaynii		(Sims) Bureau & K.Schum.	lianas/vines
Angiospermae	Bignoniaceae	Anemopaegma	glaucum		Mart. ex DC.	shrubs
Angiospermae	Bignoniaceae	Anemopaegma	hilarianum		Bureau & K.Schum.	lianas/vines
Angiospermae	Bignoniaceae	Anemopaegma	pabstii		A.H.Gentry	shrubs
Angiospermae	Bignoniaceae	Anemopaegma	velutinum		Mart. ex DC.	shrubs
Angiospermae	Bignoniaceae	Bignonia	corymbosa		(Vent.) L.G.Lohmann	lianas/vines
Angiospermae	Bignoniaceae	Bignonia	prieurii		DC.	lianas/vines
Angiospermae	Bignoniaceae	Bignonia	ramentacea		(Mart. ex DC.) L.G.Lohmann	lianas/vines
Angiospermae	Bignoniaceae	Callichlamys	latifolia		(Rich.) K.Schum.	lianas/vines
Angiospermae	Bignoniaceae	Cuspidaria	floribunda		(DC.) A.H.Gentry	lianas/vines
Angiospermae	Bignoniaceae	Cuspidaria	pulchella		(Cham.) K.Schum.	lianas/vines
Angiospermae	Bignoniaceae	Cuspidaria	pulchra		(Cham.) L.G.Lohmann	shrubs
Angiospermae	Bignoniaceae	Cuspidaria	sceptrum		(Cham.) L.G.Lohmann	lianas/vines
Angiospermae	Bignoniaceae	Cybistax	antisyphilitica		(Mart.) Mart.	tree
Angiospermae	Bignoniaceae	Fridericia	craterophora		(DC.) L.G.Lohmann	shrubs
Angiospermae	Bignoniaceae	Fridericia	patellifera		(Schltdl.) L.G.Lohmann	lianas/vines
Angiospermae	Bignoniaceae	Fridericia	platyphylla		(Cham.) L.G.Lohmann	shrubs
Angiospermae	Bignoniaceae	Fridericia	poeppigii		(DC.) L.G.Lohmann	lianas/vines
Angiospermae	Bignoniaceae	Fridericia	pubescens		(L.) L.G.Lohmann	lianas/vines
Angiospermae	Bignoniaceae	Fridericia	samydoides		(Cham.) L.G.Lohmann	lianas/vines
Angiospermae	Bignoniaceae	Fridericia	speciosa		Mart.	lianas/vines
Angiospermae	Bignoniaceae	Fridericia	triplinervia		(Mart. ex DC.) L.G.Lohmann	lianas/vines
Angiospermae	Bignoniaceae	Handroanthus	albus		(Cham.) Mattos	tree		VU
Angiospermae	Bignoniaceae	Handroanthus	chrysotrichus		(Mart. ex DC.) Mattos	tree
Angiospermae	Bignoniaceae	Handroanthus	ochraceus		(Cham.) Mattos	tree
Angiospermae	Bignoniaceae	Jacaranda	caroba		(Vell.) DC.	shrubs
Angiospermae	Bignoniaceae	Jacaranda	macrantha		Cham.	tree
Angiospermae	Bignoniaceae	Jacaranda	paucifoliolata		Mart. ex DC.	shrubs
Angiospermae	Bignoniaceae	Jacaranda	ulei		Bureau & K.Schum.	shrubs
Angiospermae	Bignoniaceae	Lundia	nitidula		DC.	lianas/vines
Angiospermae	Bignoniaceae	Lundia	obliqua		Sond.	lianas/vines
Angiospermae	Bignoniaceae	Lundia	virginalis		DC.	lianas/vines
Angiospermae	Bignoniaceae	Pyrostegia	venusta		(Ker Gawl.) Miers	lianas/vines
Angiospermae	Bignoniaceae	Sparattosperma	leucanthum		(Vell.) K.Schum.	tree
Angiospermae	Bignoniaceae	Stizophyllum	perforatum		(Cham.) Miers	lianas/vines
Angiospermae	Bignoniaceae	Zeyheria	montana		Mart.	shrubs
Monilophyta	Blechnaceae	Blechnum	asplenioides		Sw.	herbaceous
Monilophyta	Blechnaceae	Blechnum	gracile		Kaulf.	herbaceous
Monilophyta	Blechnaceae	Blechnum	occidentale		L.	herbaceous
Monilophyta	Blechnaceae	Blechnum	polypodioides		Raddi	herbaceous
Monilophyta	Blechnaceae	Lomariocycas	schomburgkii		(Klotzsch) Gasper & A.R. Sm.	herbaceous
Monilophyta	Blechnaceae	Parablechnum	cordatum		(Desv.) Gasper & Salino	herbaceous
Monilophyta	Blechnaceae	Parablechnum	proliferum		(Rosenst.) Gasper & Salino	herbaceous
Monilophyta	Blechnaceae	Salpichlaena	volubilis		(Kaulf.) J.Sm.	lianas/vines
Monilophyta	Blechnaceae	Telmatoblechnum	serrulatum		(Rich.) Perrie, D.J. Ohlsen & Brownsey	herbaceous
Angiospermae	Boraginaceae	Cordia	sellowiana		Cham.	tree
Angiospermae	Boraginaceae	Euploca	humilis		(L.) Feuillet	subshrubs
Angiospermae	Boraginaceae	Heliotropium	transalpinum		Vell.	subshrubs
Angiospermae	Boraginaceae	Myriopus	villosus		(Salzm. ex DC.) J.I.M.Melo	shrubs
Angiospermae	Boraginaceae	Varronia	curassavica		Jacq.	shrubs
Angiospermae	Boraginaceae	Varronia	guazumifolia		Desv.	shrubs
Angiospermae	Boraginaceae	Varronia	polycephala		Lam.	shrubs
Angiospermae	Brassicaceae	Coronopus	didymus		(L.) Sm.	herbaceous
Angiospermae	Bromeliaceae	Acanthostachys	strobilacea		(Schult. f.) Klotzsch	herbaceous
Angiospermae	Bromeliaceae	Aechmea	bromeliifolia		(Rudge) Baker	herbaceous
Angiospermae	Bromeliaceae	Aechmea	distichantha		Lem.	herbaceous
Angiospermae	Bromeliaceae	Aechmea	lamarchei		Mez	herbaceous
Angiospermae	Bromeliaceae	Aechmea	nudicaulis		(L.) Griseb.	herbaceous
Angiospermae	Bromeliaceae	Ananas	bracteatus		(Lindl.) Schult. & Schult.f.	herbaceous
Angiospermae	Bromeliaceae	Billbergia	amoena		(Lodd.) Lindl.	herbaceous
Angiospermae	Bromeliaceae	Billbergia	elegans		Mart. ex Schult. & Schult.f.	herbaceous
Angiospermae	Bromeliaceae	Billbergia	minarum		L.B.Sm.	herbaceous
Angiospermae	Bromeliaceae	Billbergia	porteana		Brong. ex Beer	herbaceous
Angiospermae	Bromeliaceae	Cryptanthus	ferrarius		Leme & C.C.Paula	herbaceous
Angiospermae	Bromeliaceae	Cryptanthus	glaziovii		Mez	herbaceous	CR	EN
Angiospermae	Bromeliaceae	Cryptanthus	schwackeanus		Mez	herbaceous
Angiospermae	Bromeliaceae	Dyckia	cinerea		Mez	herbaceous
Angiospermae	Bromeliaceae	Dyckia	conceicionensis		O.B.C. Ribeiro & Leme	herbaceous
Angiospermae	Bromeliaceae	Dyckia	consimilis		Mez	herbaceous
Angiospermae	Bromeliaceae	Dyckia	densiflora		Schult. & Schult.f.	herbaceous
Angiospermae	Bromeliaceae	Dyckia	dissitiflora		Schult. & Schult.f.	herbaceous
Angiospermae	Bromeliaceae	Dyckia	elata		Mez	herbaceous
Angiospermae	Bromeliaceae	Dyckia	ferrisincola		O.B.C.Ribeiro & Leme	herbaceous
Angiospermae	Bromeliaceae	Dyckia	incana		O.B.C.Ribeiro & Leme	herbaceous
Angiospermae	Bromeliaceae	Dyckia	inflexifolia		E.A.E. Guar�oni e M.A. Sartori	herbaceous
Angiospermae	Bromeliaceae	Dyckia	minarum		Mez	herbaceous
Angiospermae	Bromeliaceae	Dyckia	rariflora		Schult. & Schult.f.	herbaceous	EN
Angiospermae	Bromeliaceae	Dyckia	saxatilis		Mez	herbaceous
Angiospermae	Bromeliaceae	Dyckia	schwackeana		Mez	herbaceous
Angiospermae	Bromeliaceae	Dyckia	simulans		L.B.Sm.	herbaceous
Angiospermae	Bromeliaceae	Dyckia	tenebrosa		Leme & H.Luther	herbaceous
Angiospermae	Bromeliaceae	Eduandrea	selloana		(Baker) Leme, W.Till, G.K.Br., J.R.Grant & Govaerts	herbaceous	EN	EN
Angiospermae	Bromeliaceae	Encholirium	reflexum		Forzza & Wand.	herbaceous
Angiospermae	Bromeliaceae	Lapanthus	vidaliorum		(O.B.C. Ribeiro & C.C. Paula) Louzada & Wand.	herbaceous
Angiospermae	Bromeliaceae	Neoregelia	bahiana		(Ule) L.B.Sm.	herbaceous
Angiospermae	Bromeliaceae	Pitcairnia	curvidens		L.B.Sm. & Read	herbaceous
Angiospermae	Bromeliaceae	Pitcairnia	flammea		Lindl.	herbaceous
Angiospermae	Bromeliaceae	Pitcairnia	flammea var. floccosa	var. floccosa	L.B.Sm.	herbaceous
Angiospermae	Bromeliaceae	Racinaea	aerisincola		(Mez) M.A.Spencer & L.B.Sm.	herbaceous
Angiospermae	Bromeliaceae	Tillandsia	gardneri		Lindl.	herbaceous
Angiospermae	Bromeliaceae	Tillandsia	geminiflora		Brongn.	herbaceous
Angiospermae	Bromeliaceae	Tillandsia	polystachia		(L.) L.	herbaceous
Angiospermae	Bromeliaceae	Tillandsia	recurvata		(L.) L.	herbaceous
Angiospermae	Bromeliaceae	Tillandsia	streptocarpa		Baker	herbaceous
Angiospermae	Bromeliaceae	Tillandsia	stricta		Sol.	herbaceous
Angiospermae	Bromeliaceae	Tillandsia	tenuifolia		L.	herbaceous
Angiospermae	Bromeliaceae	Tillandsia	usneoides		(L.) L.	herbaceous
Angiospermae	Bromeliaceae	Vriesea	bituminosa		Wawra	herbaceous
Angiospermae	Bromeliaceae	Vriesea	crassa		Mez	herbaceous
Angiospermae	Bromeliaceae	Vriesea	friburgensis		Mez	herbaceous
Angiospermae	Bromeliaceae	Vriesea	hoehneana		L.B.Sm.	herbaceous
Angiospermae	Bromeliaceae	Vriesea	longistaminea		C.C.Paula & Leme	herbaceous	CR
Angiospermae	Bromeliaceae	Vriesea	lubbersii		(Baker) E.Morren	herbaceous
Angiospermae	Bromeliaceae	Vriesea	marceloi		Versieux & T.M.Machado	herbaceous
Angiospermae	Bromeliaceae	Vriesea	minarum		L.B.Sm.	herbaceous	EN
Angiospermae	Bromeliaceae	Vriesea	minor		(L.B.Sm.) Leme	herbaceous
Angiospermae	Bromeliaceae	Vriesea	oligantha		(Baker) Mez	herbaceous
Angiospermae	Bromeliaceae	Vriesea	pardalina		Mez	herbaceous
Angiospermae	Bromeliaceae	Vriesea	procera		(Mart. ex Schult. & Schult.f.) Wittm.	herbaceous
Angiospermae	Bromeliaceae	Vriesea	pseudoligantha		Philcox	herbaceous
Angiospermae	Burmanniaceae	Apteria	aphylla		(Nutt.) Barnhart ex Small	herbaceous
Angiospermae	Burseraceae	Protium	brasiliense		(Spreng.) Engl.	tree
Angiospermae	Burseraceae	Protium	heptaphyllum		(Aubl.) Marchand	tree
Angiospermae	Cactaceae	Arrojadoa	eriocaulis		Buining & Brederoo	subshrubs	EN
Angiospermae	Cactaceae	Arthrocereus	glaziovii		(K.Schum.) N.P.Taylor & Zappi	subshrubs	EN	VU
Angiospermae	Cactaceae	Cereus	jamacaru		DC.	shrubs
Angiospermae	Cactaceae	Cipocereus	minensis		(Werderm.) Ritter	subshrubs	VU	EN
Angiospermae	Cactaceae	Discocactus	catingicola		Buining & Brederoo	subshrubs	VU
Angiospermae	Cactaceae	Epiphyllum	phyllanthus		(L.) Haw.	herbaceous
Angiospermae	Cactaceae	Hatiora	salicornioides		(Haw.) Britton & Rose	subshrubs
Angiospermae	Cactaceae	Lepismium	cruciforme		(Vell.) Miq.	herbaceous
Angiospermae	Cactaceae	Melocactus	bahiensis subsp. amethystinus	subsp. amethystinus	(Buining & Brederoo) N.P.Taylor	subshrubs
Angiospermae	Cactaceae	Micranthocereus	violaciflorus		Buining	subshrubs	EN	VU
Angiospermae	Cactaceae	Pilosocereus	aurisetus		(Werderm.) Byles & G.D.Rowley	shrubs	EN	CR
Angiospermae	Cactaceae	Pilosocereus	fulvilanatus		(Buining & Brederoo) Ritter	shrubs	EN	EN
Angiospermae	Cactaceae	Rhipsalis	floccosa		Salm-Dyck ex Pfeiff.	herbaceous
Angiospermae	Cactaceae	Rhipsalis	floccosa subsp. pulvinigera	subsp. pulvinigera	(G.Lindb.) Barthlott & N.P.Taylor	herbaceous
Angiospermae	Cactaceae	Rhipsalis	grandiflora		Haw.	herbaceous
Angiospermae	Cactaceae	Tacinga	inamoena		(K.Schum.) N.P.Taylor & Stuppy	subshrubs
Angiospermae	Calophyllaceae	Calophyllum	brasiliense		Cambess.	tree
Angiospermae	Calophyllaceae	Kielmeyera	appariciana		Saddi	shrubs
Angiospermae	Calophyllaceae	Kielmeyera	bifaria		Saddi	tree
Angiospermae	Calophyllaceae	Kielmeyera	coriacea		Mart. & Zucc.	tree
Angiospermae	Calophyllaceae	Kielmeyera	corymbosa		Mart. & Zucc.	shrubs
Angiospermae	Calophyllaceae	Kielmeyera	grandiflora		(Wawra) Saddi	tree
Angiospermae	Calophyllaceae	Kielmeyera	petiolaris		Mart. & Zucc.	tree
Angiospermae	Calophyllaceae	Kielmeyera	pumila		Pohl	subshrubs
Angiospermae	Calophyllaceae	Kielmeyera	regalis		Saddi	shrubs
Angiospermae	Calophyllaceae	Kielmeyera	rosea		Mart. & Zucc.	subshrubs
Angiospermae	Calophyllaceae	Kielmeyera	rubriflora		Cambess.	shrubs
Angiospermae	Calophyllaceae	Kielmeyera	variabilis		Mart. & Zucc.	subshrubs
Angiospermae	Campanulaceae	Lobelia	camporum		Pohl	herbaceous
Angiospermae	Campanulaceae	Lobelia	fistulosa		Vell.	subshrubs
Angiospermae	Campanulaceae	Siphocampylus	corymbiferus		Pohl	subshrubs
Angiospermae	Campanulaceae	Siphocampylus	fimbriatus		Regel	lianas/vines
Angiospermae	Campanulaceae	Siphocampylus	imbricatus		(Cham.) G.Don	subshrubs
Angiospermae	Campanulaceae	Siphocampylus	macropodus		(Thunb.) G.Don	subshrubs
Angiospermae	Campanulaceae	Siphocampylus	nitidus		Pohl	subshrubs
Angiospermae	Campanulaceae	Siphocampylus	westinianus		(Thunb.) Pohl	subshrubs
Angiospermae	Campanulaceae	Wahlenbergia	brasiliensis		Cham.	herbaceous
Angiospermae	Cannabaceae	Celtis	brasiliensis		(Gardner) Planch.	tree
Angiospermae	Caprifoliaceae	Valeriana	scandens		L.	lianas/vines
Angiospermae	Caryocaraceae	Caryocar	brasiliense		Cambess.	tree
Angiospermae	Caryophyllaceae	Cerastium	rivulare		Cambess.	herbaceous
Angiospermae	Caryophyllaceae	Paronychia	fasciculata		Chaudhri	herbaceous
Angiospermae	Celastraceae	Cheiloclinium	serratum		(Cambess.) A.C.Sm.	tree
Angiospermae	Celastraceae	Maytenus	evonymoides		Reissek	tree
Angiospermae	Celastraceae	Maytenus	gonoclada		Mart.	tree
Angiospermae	Celastraceae	Maytenus	radlkoferiana		Loes.	tree		CR
Angiospermae	Celastraceae	Peritassa	campestris		(Cambess.) A.C.Sm.	shrubs
Angiospermae	Celastraceae	Peritassa	flaviflora		A.C.Sm.	shrubs
Angiospermae	Celastraceae	Plenckia	populnea		Reissek	tree
Angiospermae	Celastraceae	Salacia	elliptica		(Mart. ex Schult.) G.Don	tree
Angiospermae	Celastraceae	Tontelea	micrantha		(Mart. ex Schult.) A.C.Sm.	shrubs
Angiospermae	Chloranthaceae	Hedyosmum	brasiliense		Mart. ex Miq.	tree
Angiospermae	Chrysobalanaceae	Couepia	uiti		(Mart. & Zucc.) Benth. ex Hook.f.	shrubs
Angiospermae	Chrysobalanaceae	Hirtella	gracilipes		(Hook.f.) Prance	tree
Angiospermae	Chrysobalanaceae	Licania	egleri		Prance	tree
Angiospermae	Cleomaceae	Cleome	rosea		Vahl ex DC.	herbaceous
Angiospermae	Cleomaceae	Hemiscola	aculeata		(L.) Raf.	herbaceous
Angiospermae	Cleomaceae	Melidiscus	giganteus		(L.) Raf.	subshrubs
Angiospermae	Clethraceae	Clethra	scabra		Pers.	tree
Angiospermae	Clusiaceae	Clusia	arrudae		Planch. & Triana ex Engl.	tree
Angiospermae	Clusiaceae	Clusia	criuva		Cambess.	shrubs
Angiospermae	Clusiaceae	Clusia	obdeltifolia		Bittrich	shrubs
Angiospermae	Clusiaceae	Tovomita	fructipendula		(Ruiz & Pav.) Cambess.	tree
Angiospermae	Clusiaceae	Tovomitopsis	paniculata		(Spreng.) Planch. & Triana	tree
Angiospermae	Combretaceae	Terminalia	fagifolia		Mart.	tree
Angiospermae	Commelinaceae	Commelina	diffusa		Burm.f.	herbaceous
Angiospermae	Commelinaceae	Commelina	erecta		L.	herbaceous
Angiospermae	Commelinaceae	Commelina	obliqua		Vahl	herbaceous
Angiospermae	Commelinaceae	Dichorisandra	hexandra		(Aubl.) C.B.Clarke	herbaceous
Angiospermae	Commelinaceae	Dichorisandra	incurva		Mart. ex Schult.f.	herbaceous
Angiospermae	Commelinaceae	Dichorisandra	pubescens		Mart. ex Schult & Schult. f.	herbaceous
Angiospermae	Commelinaceae	Dichorisandra	thyrsiflora		J.C.Mikan	herbaceous
Angiospermae	Commelinaceae	Floscopa	glabrata		(Kunth) Hassk.	herbaceous
Angiospermae	Commelinaceae	Tradescantia	fluminensis		Vell.	herbaceous
Angiospermae	Commelinaceae	Tripogandra	diuretica		(Mart.) Handlos	herbaceous
Angiospermae	Connaraceae	Rourea	chrysomalla		Glaz. ex G.Schellenb.	shrubs
Angiospermae	Connaraceae	Rourea	induta		Planch.	shrubs
Angiospermae	Convolvulaceae	Cuscuta	parviflora		Engelm.	herbaceous
Angiospermae	Convolvulaceae	Cuscuta	racemosa		Mart.	herbaceous
Angiospermae	Convolvulaceae	Cuscuta	tinctoria		Mart.	herbaceous
Angiospermae	Convolvulaceae	Dichondra	sericea		Sw.	herbaceous
Angiospermae	Convolvulaceae	Evolvulus	aurigenius		Mart.	lianas/vines
Angiospermae	Convolvulaceae	Evolvulus	chamaepitys		Mart.	herbaceous
Angiospermae	Convolvulaceae	Evolvulus	filipes		Mart.	herbaceous
Angiospermae	Convolvulaceae	Evolvulus	glomeratus		Nees & Mart.	subshrubs
Angiospermae	Convolvulaceae	Evolvulus	kramerioides		Mart.	herbaceous	VU
Angiospermae	Convolvulaceae	Evolvulus	linarioides		Meisn.	herbaceous
Angiospermae	Convolvulaceae	Evolvulus	linoides		Moric.	herbaceous
Angiospermae	Convolvulaceae	Evolvulus	lithospermoides		Mart.	subshrubs
Angiospermae	Convolvulaceae	Evolvulus	lithospermoides var. martii	var. martii	(Meisn.) Sim.-Bianch.	subshrubs
Angiospermae	Convolvulaceae	Evolvulus	macroblepharis		Mart.	herbaceous
Angiospermae	Convolvulaceae	Evolvulus	pterocaulon		Moric.	subshrubs
Angiospermae	Convolvulaceae	Evolvulus	rufus		A.St.-Hil.	subshrubs
Angiospermae	Convolvulaceae	Evolvulus	saxifragus		Mart.	herbaceous
Angiospermae	Convolvulaceae	Evolvulus	scoparioides		Mart.	subshrubs
Angiospermae	Convolvulaceae	Ipomoea	acutisepala		O'Donell	lianas/vines
Angiospermae	Convolvulaceae	Ipomoea	aprica		House	subshrubs
Angiospermae	Convolvulaceae	Ipomoea	decumbens		Mart.	lianas/vines
Angiospermae	Convolvulaceae	Ipomoea	delphinioides		Choisy	lianas/vines
Angiospermae	Convolvulaceae	Ipomoea	hirsutissima		Gardner	subshrubs
Angiospermae	Convolvulaceae	Ipomoea	indica		(Burm.) Merr.	lianas/vines
Angiospermae	Convolvulaceae	Ipomoea	maurandioides		Meisn.	lianas/vines
Angiospermae	Convolvulaceae	Ipomoea	monticola		(Meisn.) O'Donell	subshrubs
Angiospermae	Convolvulaceae	Ipomoea	procumbens		Mart. ex Choisy	lianas/vines
Angiospermae	Convolvulaceae	Ipomoea	procurrens		Meisn.	lianas/vines
Angiospermae	Convolvulaceae	Ipomoea	rupestris		Sim.-Bianch. & Pirani	lianas/vines
Angiospermae	Convolvulaceae	Ipomoea	saopaulista		O'Donell	lianas/vines
Angiospermae	Convolvulaceae	Ipomoea	serrana		Sim-Bianch. & L.V.Vasconcelos	lianas/vines
Angiospermae	Convolvulaceae	Ipomoea	tubata		Nees	lianas/vines
Angiospermae	Convolvulaceae	Jacquemontia	lasioclados		(Choisy) O'Donell	subshrubs
Angiospermae	Convolvulaceae	Jacquemontia	linarioides		Meisn.	lianas/vines
Angiospermae	Convolvulaceae	Jacquemontia	ochracea		Sim.-Bianch. & Pirani	subshrubs
Angiospermae	Convolvulaceae	Jacquemontia	prostrata		Choisy	lianas/vines
Angiospermae	Convolvulaceae	Jacquemontia	rufa		(Choisy) Hallier f.	lianas/vines
Angiospermae	Convolvulaceae	Jacquemontia	sphaerostigma		(Cav.) Rusby	lianas/vines
Angiospermae	Convolvulaceae	Merremia	cissoides		(Lam.) Hallier f.	lianas/vines
Angiospermae	Convolvulaceae	Merremia	contorquens		(Choisy) Hallier f.	lianas/vines
Angiospermae	Convolvulaceae	Merremia	flagellaris		(Choisy) O'Donell	lianas/vines
Angiospermae	Convolvulaceae	Merremia	macrocalyx		(Ruiz & Pav.) O'Donell	lianas/vines
Angiospermae	Convolvulaceae	Merremia	repens		D.F.Austin	lianas/vines	EN
Angiospermae	Convolvulaceae	Merremia	tomentosa		(Choisy) Hallier f.	subshrubs
Angiospermae	Convolvulaceae	Odonellia	eriocephala		(Moric.) K.R.Robertson	lianas/vines
Angiospermae	Convolvulaceae	Odonellia	hirtiflora		(M.Martens & Galeotti) K.R.Robertson	lianas/vines
Angiospermae	Cucurbitaceae	Cayaponia	espelina		(Silva Manso) Cogn.	lianas/vines
Angiospermae	Cucurbitaceae	Cayaponia	pilosa		(Vell.) Cogn.	lianas/vines
Angiospermae	Cucurbitaceae	Cayaponia	weddellii		(Naudin) Gomes-Klein	lianas/vines
Angiospermae	Cucurbitaceae	Melothria	campestris		(Naudin) H. Schaef. & S.S. Renner	lianas/vines
Angiospermae	Cucurbitaceae	Melothrianthus	smilacifolius		(Cogn.) Mart.Crov.	lianas/vines
Angiospermae	Cucurbitaceae	Wilbrandia	hibiscoides		Silva Manso	lianas/vines
Angiospermae	Cunoniaceae	Lamanonia	cuneata		(Cambess.) Kuntze	tree
Angiospermae	Cunoniaceae	Lamanonia	ternata		Vell.	tree
Angiospermae	Cunoniaceae	Weinmannia	paulliniifolia		Pohl ex Ser.	shrubs
Monilophyta	Cyatheaceae	Alsophila	capensis		(L.f.) J.Sm.	shrubs
Monilophyta	Cyatheaceae	Cyathea	corcovadensis		(Raddi) Domin	shrubs
Monilophyta	Cyatheaceae	Cyathea	delgadii		Sternb.	shrubs
Monilophyta	Cyatheaceae	Cyathea	gardneri		Hook.	shrubs
Monilophyta	Cyatheaceae	Cyathea	myriotricha		(Baker) R.C.Moran & J.Prado	shrubs
Monilophyta	Cyatheaceae	Cyathea	phalerata		Mart.	shrubs
Monilophyta	Cyatheaceae	Cyathea	rufa		(F�e) Lellinger	shrubs
Monilophyta	Cyatheaceae	Cyathea	villosa		Willd.	shrubs
Angiospermae	Cyperaceae	Bulbostylis	amambayensis		Barros	graminoids
Angiospermae	Cyperaceae	Bulbostylis	capillaris		(L.) C.B.Clarke	graminoids
Angiospermae	Cyperaceae	Bulbostylis	conifera		(Kunth) C.B.Clarke	graminoids
Angiospermae	Cyperaceae	Bulbostylis	consanguinea		(Kunth) C.B.Clarke	graminoids
Angiospermae	Cyperaceae	Bulbostylis	fimbriata		(Nees) C.B.Clarke	graminoids
Angiospermae	Cyperaceae	Bulbostylis	jacobinae		(Steud.) Lindm.	graminoids
Angiospermae	Cyperaceae	Bulbostylis	junciformis		(Kunth) C.B.Clarke	graminoids
Angiospermae	Cyperaceae	Bulbostylis	juncoides		(Vahl) K�k. ex Osten	graminoids
Angiospermae	Cyperaceae	Bulbostylis	lagoensis		(Boeckeler) Prata & M.G.L�pez	graminoids
Angiospermae	Cyperaceae	Bulbostylis	latifolia		Kral & M.T.Strong	graminoids
Angiospermae	Cyperaceae	Bulbostylis	paradoxa		(Spreng.) Lindm.	graminoids
Angiospermae	Cyperaceae	Bulbostylis	scabra		(J.Presl & C.Presl) C.B.Clarke	graminoids
Angiospermae	Cyperaceae	Bulbostylis	sphaerocephala		(Boeckeler) C.B.Clarke	graminoids
Angiospermae	Cyperaceae	Carex	seticulmis		Boeckeler	graminoids
Angiospermae	Cyperaceae	Cryptangium	claussenii		C.B.Clarke	graminoids
Angiospermae	Cyperaceae	Cryptangium	minarum		(Nees) Boeckeler	graminoids
Angiospermae	Cyperaceae	Cryptangium	verticillatum		(Spreng.) Vitta	graminoids
Angiospermae	Cyperaceae	Cyperus	aggregatus		(Willd.) Endl.	graminoids
Angiospermae	Cyperaceae	Cyperus	consors		C.B.Clarke	graminoids
Angiospermae	Cyperaceae	Cyperus	cornelli-osteni		K�k.	graminoids
Angiospermae	Cyperaceae	Cyperus	difformis		L.	graminoids
Angiospermae	Cyperaceae	Cyperus	esculentus		L.	graminoids
Angiospermae	Cyperaceae	Cyperus	haspan		L.	graminoids
Angiospermae	Cyperaceae	Cyperus	hermaphroditus		(Jacq.) Standl.	graminoids
Angiospermae	Cyperaceae	Cyperus	laxus		Lam.	graminoids
Angiospermae	Cyperaceae	Cyperus	luzulae		(L.) Retz.	graminoids
Angiospermae	Cyperaceae	Cyperus	meyenianus		Kunth	graminoids
Angiospermae	Cyperaceae	Cyperus	odoratus		L.	graminoids
Angiospermae	Cyperaceae	Cyperus	prolixus		Kunth	graminoids
Angiospermae	Cyperaceae	Cyperus	schomburgkianus		Nees	graminoids
Angiospermae	Cyperaceae	Cyperus	simplex		Kunth	graminoids
Angiospermae	Cyperaceae	Cyperus	subcastaneus		D.A.Simpson	graminoids
Angiospermae	Cyperaceae	Eleocharis	acutangula		(Roxb.) Schult.	graminoids
Angiospermae	Cyperaceae	Eleocharis	interstincta		(Vahl) Roem. & Schult.	graminoids
Angiospermae	Cyperaceae	Eleocharis	liesneri		S.Gonz�lez & Reznicek	graminoids
Angiospermae	Cyperaceae	Eleocharis	loefgreniana		Boeckeler	graminoids
Angiospermae	Cyperaceae	Eleocharis	plicarhachis		(Griseb.) Svenson	graminoids
Angiospermae	Cyperaceae	Eleocharis	sellowiana		Kunth	graminoids
Angiospermae	Cyperaceae	Fimbristylis	autumnalis		(L.) Roem. & Schult.	graminoids
Angiospermae	Cyperaceae	Fimbristylis	complanata		(Retz.) Link	graminoids
Angiospermae	Cyperaceae	Fimbristylis	dichotoma		(L.) Vahl	graminoids
Angiospermae	Cyperaceae	Kyllinga	odorata		Vahl	graminoids
Angiospermae	Cyperaceae	Lagenocarpus	griseus		(Boeckeler) H.Pfeiff.	herbaceous
Angiospermae	Cyperaceae	Lagenocarpus	rigidus		Nees	herbaceous
Angiospermae	Cyperaceae	Lagenocarpus	tenuifolius		(Boeckeler) C.B.Clarke	herbaceous
Angiospermae	Cyperaceae	Lagenocarpus	velutinus		Nees	herbaceous
Angiospermae	Cyperaceae	Lagenocarpus	verticillatus		(Spreng.) T.Koyama & Maguire	herbaceous
Angiospermae	Cyperaceae	Lipocarpha	humboldtiana		Nees	graminoids
Angiospermae	Cyperaceae	Oxycaryum	cubense		(Poepp. & Kunth) Lye	graminoids
Angiospermae	Cyperaceae	Pycreus	capillifolius		(A.Rich.) C.B.Clarke	graminoids
Angiospermae	Cyperaceae	Pycreus	flavescens		(L.) Rchb.	graminoids
Angiospermae	Cyperaceae	Pycreus	lanceolatus		(Poir.) C.B.Clarke	graminoids
Angiospermae	Cyperaceae	Pycreus	polystachyos		(Rottb.) P.Beauv.	graminoids
Angiospermae	Cyperaceae	Rhynchospora	asperula		(Nees) Steud.	graminoids
Angiospermae	Cyperaceae	Rhynchospora	caracasana		(Kunth) Boeckeler	graminoids
Angiospermae	Cyperaceae	Rhynchospora	ciliata		(Vahl) K�k.	graminoids
Angiospermae	Cyperaceae	Rhynchospora	consanguinea		(Kunth) Boeckeler	graminoids
Angiospermae	Cyperaceae	Rhynchospora	elatior var. brevispiculosa	var. brevispiculosa	(K�k.) A.C.Ara�jo	graminoids
Angiospermae	Cyperaceae	Rhynchospora	exaltata		Kunth	graminoids
Angiospermae	Cyperaceae	Rhynchospora	filiformis		Vahl	graminoids
Angiospermae	Cyperaceae	Rhynchospora	globosa		(Kunth) Roem. & Schult.	graminoids
Angiospermae	Cyperaceae	Rhynchospora	holoschoenoides		(Rich.) Herter	graminoids
Angiospermae	Cyperaceae	Rhynchospora	lapensis		C.B.Clarke	graminoids
Angiospermae	Cyperaceae	Rhynchospora	marisculus		Lindl. & Nees	graminoids
Angiospermae	Cyperaceae	Rhynchospora	nardifolia		(Kunth) Boeckeler	graminoids
Angiospermae	Cyperaceae	Rhynchospora	patuligluma		C.B.Clarke ex Lindm.	graminoids
Angiospermae	Cyperaceae	Rhynchospora	radicans		(Schltdl. & Cham.) H.Pfeiff.	graminoids
Angiospermae	Cyperaceae	Rhynchospora	rugosa		(Vahl) Gale	graminoids
Angiospermae	Cyperaceae	Rhynchospora	setigera		(Kunth) Boeckeler	graminoids
Angiospermae	Cyperaceae	Rhynchospora	tenerrima		Nees ex Spreng.	graminoids
Angiospermae	Cyperaceae	Rhynchospora	tenuis		Link	graminoids
Angiospermae	Cyperaceae	Rhynchospora	terminalis		Nees ex Steud.	graminoids
Angiospermae	Cyperaceae	Rhynchospora	warmingii		Boeckeler	graminoids
Angiospermae	Cyperaceae	Scleria	acanthocarpa		Boeckeler	graminoids
Angiospermae	Cyperaceae	Scleria	atroglumis		D.A.Simpson	graminoids
Angiospermae	Cyperaceae	Scleria	bracteata		Cav.	graminoids
Angiospermae	Cyperaceae	Scleria	cuyabensis		Pilg.	graminoids
Angiospermae	Cyperaceae	Scleria	distans		Poir.	graminoids
Angiospermae	Cyperaceae	Scleria	gaertneri		Raddi	graminoids
Angiospermae	Cyperaceae	Scleria	interrupta		Rich.	graminoids
Angiospermae	Cyperaceae	Scleria	plusiophylla		Steud.	graminoids
Angiospermae	Cyperaceae	Scleria	vaginata		Steud.	graminoids
Angiospermae	Cyperaceae	Scleria	virgata		(Nees) Steud	graminoids
Angiospermae	Cyperaceae	Trilepis	lhotzkiana		Nees ex Arn.	graminoids
Angiospermae	Cyperaceae	Trilepis	microstachya		(C.B.Clarke) H.Pfeiff.	graminoids
Monilophyta	Dennstaedtiaceae	Dennstaedtia	globulifera		(Poir.) Hieron.	herbaceous
Monilophyta	Dennstaedtiaceae	Pteridium	arachnoideum		(Kaulf.) Maxon	herbaceous
Angiospermae	Dichapetalaceae	Stephanopodium	engleri		Baill	tree	EN	Provavelmente extinta
Angiospermae	Dilleniaceae	Davilla	angustifolia		A.St.-Hil.	lianas/vines
Angiospermae	Dilleniaceae	Davilla	elliptica		A.St.-Hil.	shrubs
Angiospermae	Dilleniaceae	Davilla	nitida		(Vahl) Kubitzki	lianas/vines
Angiospermae	Dilleniaceae	Davilla	rugosa		Poir.	lianas/vines
Angiospermae	Dilleniaceae	Tetracera	empedoclea		Gilg	lianas/vines
Angiospermae	Dioscoreaceae	Dioscorea	campestris		Griseb.	lianas/vines
Angiospermae	Dioscoreaceae	Dioscorea	debilis		Uline ex R.Knuth	lianas/vines
Angiospermae	Dioscoreaceae	Dioscorea	glandulosa		(Griseb.) Kunth	lianas/vines
Angiospermae	Dioscoreaceae	Dioscorea	grisebachii		Kunth	lianas/vines
Angiospermae	Dioscoreaceae	Dioscorea	hassleriana		Chodat	lianas/vines
Angiospermae	Dioscoreaceae	Dioscorea	laxiflora		Mart. ex Griseb.	lianas/vines
Angiospermae	Dioscoreaceae	Dioscorea	marginata		Griseb.	lianas/vines
Angiospermae	Dioscoreaceae	Dioscorea	multiflora		Mart. ex Griseb.	lianas/vines
Angiospermae	Dioscoreaceae	Dioscorea	ovata		Vell.	lianas/vines
Angiospermae	Dioscoreaceae	Dioscorea	piperifolia		Humb. & Bonpl. ex Willd.	lianas/vines
Angiospermae	Dioscoreaceae	Dioscorea	polygonoides		Humb. & Bonpl. ex Willd.	lianas/vines
Angiospermae	Dioscoreaceae	Dioscorea	sabarensis		R.Knuth	lianas/vines
Angiospermae	Dioscoreaceae	Dioscorea	scabra		Humb. & Bonpl. ex Willd.	lianas/vines
Angiospermae	Dioscoreaceae	Dioscorea	sincorensis		R.Knuth	lianas/vines
Angiospermae	Droseraceae	Drosera	montana		A.St.-Hil.	herbaceous
Angiospermae	Droseraceae	Drosera	tomentosa		A.St.-Hil.	herbaceous
Monilophyta	Dryopteridaceae	Arachniodes	denticulata		(Sw.) Ching	herbaceous
Monilophyta	Dryopteridaceae	Ctenitis	aspidioides		(C.Presl) Copel.	herbaceous
Monilophyta	Dryopteridaceae	Ctenitis	falciculata		(Raddi) Ching	herbaceous
Monilophyta	Dryopteridaceae	Ctenitis	submarginalis		(Langsd. & Fisch.) Ching	herbaceous
Monilophyta	Dryopteridaceae	Didymochlaena	truncatula		(Sw.) J.Sm.	herbaceous
Monilophyta	Dryopteridaceae	Dryopteris	patula		(Sw.) Underw.	herbaceous
Monilophyta	Dryopteridaceae	Dryopteris	wallichiana		(Spreng.) Hyl.	herbaceous
Monilophyta	Dryopteridaceae	Elaphoglossum	burchellii		(Baker) C.Chr.	herbaceous
Monilophyta	Dryopteridaceae	Elaphoglossum	decoratum		(Kunze) T.Moore	herbaceous
Monilophyta	Dryopteridaceae	Elaphoglossum	gayanum		(F�e) T. Moore	herbaceous
Monilophyta	Dryopteridaceae	Elaphoglossum	glabellum		J.Sm.	herbaceous
Monilophyta	Dryopteridaceae	Elaphoglossum	glaziovii		(F�e) Brade	herbaceous
Monilophyta	Dryopteridaceae	Elaphoglossum	hybridum		(Bory) Brack.	herbaceous
Monilophyta	Dryopteridaceae	Elaphoglossum	langsdorffii		(Hook. & Grev.) T.Moore	herbaceous
Monilophyta	Dryopteridaceae	Elaphoglossum	luridum		(F�e) Christ	herbaceous
Monilophyta	Dryopteridaceae	Elaphoglossum	macrophyllum		(Mett. ex Kuhn) Christ	herbaceous
Monilophyta	Dryopteridaceae	Elaphoglossum	minutum		(Pohl ex F�e) T.Moore	herbaceous
Monilophyta	Dryopteridaceae	Elaphoglossum	pachydermum		(F�e) T.Moore	herbaceous
Monilophyta	Dryopteridaceae	Elaphoglossum	plumosum		(F�e) T.Moore	herbaceous
Monilophyta	Dryopteridaceae	Elaphoglossum	tectum		(Humb. & Bonpl. ex Willd.) T.Moore	herbaceous
Monilophyta	Dryopteridaceae	Elaphoglossum	tenuiculum		(F�e) Baker	herbaceous
Monilophyta	Dryopteridaceae	Elaphoglossum	vagans		(Mett.) Hieron.	herbaceous
Monilophyta	Dryopteridaceae	Elaphoglossum	piloselloides		(C. Presl) T. Moore	herbaceous
Monilophyta	Dryopteridaceae	Lastreopsis	amplissima		(C.Presl) Tindale	herbaceous
Monilophyta	Dryopteridaceae	Lastreopsis	effusa		(Sw.) Tindale	herbaceous
Monilophyta	Dryopteridaceae	Megalastrum	abundans		(Rosenst.) A.R.Sm. & R.C.Moran	herbaceous
Monilophyta	Dryopteridaceae	Megalastrum	connexum		(Kaulf.) A.R.Sm. & R.C.Moran	herbaceous
Monilophyta	Dryopteridaceae	Megalastrum	crenulans		(F�e) A.R.Sm. & R.C.Moran	herbaceous
Monilophyta	Dryopteridaceae	Olfersia	cervina		(L.) Kunze	herbaceous
Monilophyta	Dryopteridaceae	Polybotrya	speciosa		Schott	lianas/vines
Monilophyta	Dryopteridaceae	Polystichum	montevidense		(Spreng.) Rosenst.	herbaceous
Monilophyta	Dryopteridaceae	Rumohra	adiantiformis		(G.Forst.) Ching	herbaceous
Angiospermae	Ebenaceae	Diospyros	hispida		A.DC.	tree
Angiospermae	Elaeocarpaceae	Sloanea	hirsuta		(Schott) Planch. ex Benth.	tree
Monilophyta	Equisetaceae	Equisetum	giganteum		L.	herbaceous
Angiospermae	Ericaceae	Agarista	coriifolia		(Thunb.) Hook. ex Nied.	shrubs
Angiospermae	Ericaceae	Agarista	eucalyptoides		(Cham. & Schltdl.) G.Don	tree
Angiospermae	Ericaceae	Agarista	glaberrima		(Sleumer) Judd	shrubs
Angiospermae	Ericaceae	Agarista	oleifolia		(Cham.) G.Don	shrubs
Angiospermae	Ericaceae	Agarista	pulchella		Cham. ex G.Don	shrubs
Angiospermae	Ericaceae	Agarista	pulchella var. cordifolia	var. cordifolia	(Meisn.) Judd	shrubs
Angiospermae	Ericaceae	Agarista	pulchra		(Cham. & Schltdl.) G.Don	shrubs
Angiospermae	Ericaceae	Gaultheria	erecta		Vent.	shrubs
Angiospermae	Ericaceae	Gaultheria	eriophylla		(Pers.) Sleumer ex Burtt	shrubs
Angiospermae	Ericaceae	Gaylussacia	brasiliensis		(Spreng.) Meisn.	shrubs
Angiospermae	Ericaceae	Gaylussacia	chamissonis		Meisn.	subshrubs
Angiospermae	Ericaceae	Gaylussacia	ciliosa		Meisn.	subshrubs
Angiospermae	Ericaceae	Gaylussacia	decipiens		Cham.	subshrubs
Angiospermae	Ericaceae	Gaylussacia	incana		Cham.	subshrubs
Angiospermae	Ericaceae	Gaylussacia	montana		(Pohl) Sleumer	shrubs
Angiospermae	Ericaceae	Gaylussacia	pallida		Cham.	subshrubs
Angiospermae	Ericaceae	Gaylussacia	pseudogaultheria		Cham. & Schltdl.	shrubs
Angiospermae	Ericaceae	Gaylussacia	pulchra		Pohl	shrubs
Angiospermae	Ericaceae	Gaylussacia	reticulata		Mart. ex Meisn.	subshrubs
Angiospermae	Ericaceae	Gaylussacia	salicifolia		Sleumer	shrubs
Angiospermae	Eriocaulaceae	Actinocephalus	bongardii		(A.St.-Hil.) Sano	herbaceous
Angiospermae	Eriocaulaceae	Actinocephalus	falcifolius		(K�rn.) Sano	herbaceous
Angiospermae	Eriocaulaceae	Actinocephalus	ithyphyllus		(Mart.) Sano	herbaceous
Angiospermae	Eriocaulaceae	Actinocephalus	polyanthus		(Bong.) Sano	herbaceous
Angiospermae	Eriocaulaceae	Actinocephalus	ramosus		(Wikstr.) Sano	herbaceous
Angiospermae	Eriocaulaceae	Comanthera	centauroides		(Bong.) L.R.Parra & Giul.	herbaceous
Angiospermae	Eriocaulaceae	Comanthera	nivea		(Bong.) L.R.Parra & Giul.	herbaceous
Angiospermae	Eriocaulaceae	Eriocaulon	cinereum		R.Br.	herbaceous
Angiospermae	Eriocaulaceae	Eriocaulon	elichrysoides		Bong.	herbaceous
Angiospermae	Eriocaulaceae	Eriocaulon	ligulatum		(Vell.) L.B.Sm.	herbaceous
Angiospermae	Eriocaulaceae	Eriocaulon	setaceum		L.	herbaceous
Angiospermae	Eriocaulaceae	Leiothrix	curvifolia		(Bong.) Ruhland	herbaceous
Angiospermae	Eriocaulaceae	Leiothrix	vivipara		(Bong.) Ruhland	herbaceous
Angiospermae	Eriocaulaceae	Paepalanthus	acutipilus		Silveira	herbaceous
Angiospermae	Eriocaulaceae	Paepalanthus	aequalis		(Vell.) J.F.Macbr.	herbaceous
Angiospermae	Eriocaulaceae	Paepalanthus	amoenus		(Bong.) K�rn.	herbaceous
Angiospermae	Eriocaulaceae	Paepalanthus	argillicola		Silveira	herbaceous
Angiospermae	Eriocaulaceae	Paepalanthus	batatalensis		Silveira	herbaceous
Angiospermae	Eriocaulaceae	Paepalanthus	blepharophorus		(Bong.) Kunth	herbaceous
Angiospermae	Eriocaulaceae	Paepalanthus	bongardii		Kunth	herbaceous
Angiospermae	Eriocaulaceae	Paepalanthus	bryoides		(Bong.) Kunth	herbaceous
Angiospermae	Eriocaulaceae	Paepalanthus	cachambuensis		Silveira	herbaceous
Angiospermae	Eriocaulaceae	Paepalanthus	cacuminis		Ruhland	herbaceous
Angiospermae	Eriocaulaceae	Paepalanthus	calvus		K�rn.	herbaceous
Angiospermae	Eriocaulaceae	Paepalanthus	capanemae		Silveira	herbaceous
Angiospermae	Eriocaulaceae	Paepalanthus	chiquitensis		Herzog	herbaceous
Angiospermae	Eriocaulaceae	Paepalanthus	corymbosus		(Bong.) Kunth	herbaceous
Angiospermae	Eriocaulaceae	Paepalanthus	dianthoides		Mart.	herbaceous
Angiospermae	Eriocaulaceae	Paepalanthus	diplobetor		Ruhland	herbaceous
Angiospermae	Eriocaulaceae	Paepalanthus	elongatus		(Bong.) K�rn.	herbaceous
Angiospermae	Eriocaulaceae	Paepalanthus	erectifolius		Silveira	herbaceous
Angiospermae	Eriocaulaceae	Paepalanthus	exiguus		(Bong.) K�rn.	herbaceous
Angiospermae	Eriocaulaceae	Paepalanthus	flaccidus		(Bong.) Kunth	herbaceous
Angiospermae	Eriocaulaceae	Paepalanthus	flaviceps		K�rn.	herbaceous
Angiospermae	Eriocaulaceae	Paepalanthus	freyreissii		(Thunb.) K�rn.	herbaceous
Angiospermae	Eriocaulaceae	Paepalanthus	gomesii		Silveira	herbaceous
Angiospermae	Eriocaulaceae	Paepalanthus	gyrotrichus		Ruhland	herbaceous
Angiospermae	Eriocaulaceae	Paepalanthus	lanceolatus		Silveira	herbaceous
Angiospermae	Eriocaulaceae	Paepalanthus	laxifolius		K�rn.	herbaceous
Angiospermae	Eriocaulaceae	Paepalanthus	leiothricoides		Silveira	herbaceous
Angiospermae	Eriocaulaceae	Paepalanthus	leucoblepharus		K�rn.	herbaceous
Angiospermae	Eriocaulaceae	Paepalanthus	manicatus		Poulsen ex Malme	herbaceous
Angiospermae	Eriocaulaceae	Paepalanthus	melaleucus		(Bong.) Kunth	herbaceous
Angiospermae	Eriocaulaceae	Paepalanthus	moedensis		Silveira	herbaceous
Angiospermae	Eriocaulaceae	Paepalanthus	pallidus		Silveira	herbaceous
Angiospermae	Eriocaulaceae	Paepalanthus	planifolius		(Bong.) K�rn.	herbaceous
Angiospermae	Eriocaulaceae	Paepalanthus	regalis		Mart.	herbaceous
Angiospermae	Eriocaulaceae	Paepalanthus	scirpeus		Mart. ex K�rn.	herbaceous
Angiospermae	Eriocaulaceae	Paepalanthus	sphaerocephalus		Ruhland	herbaceous
Angiospermae	Eriocaulaceae	Paepalanthus	spixianus		Mart.	herbaceous
Angiospermae	Eriocaulaceae	Paepalanthus	supinus		K�rn.	herbaceous
Angiospermae	Eriocaulaceae	Paepalanthus	vellozioides		K�rn.	herbaceous
Angiospermae	Eriocaulaceae	Syngonanthus	anthemiflorus var. anthemidiflorus	var. anthemidiflorus	Kunth	herbaceous
Angiospermae	Eriocaulaceae	Syngonanthus	gracilis		(Bong.) Ruhland	herbaceous
Angiospermae	Eriocaulaceae	Syngonanthus	nitens		Ruhland	herbaceous
Angiospermae	Eriocaulaceae	Syngonanthus	widgrenianus		(K�rn.) Ruhland	herbaceous		CR
Angiospermae	Erythroxylaceae	Erythroxylum	betulaceum		Mart.	shrubs
Angiospermae	Erythroxylaceae	Erythroxylum	bicolor		O.E.Schulz	shrubs
Angiospermae	Erythroxylaceae	Erythroxylum	campestre		A.St.-Hil.	shrubs
Angiospermae	Erythroxylaceae	Erythroxylum	citrifolium		A.St.-Hil.	shrubs
Angiospermae	Erythroxylaceae	Erythroxylum	cuneifolium		(Mart.) O.E.Schultz	shrubs
Angiospermae	Erythroxylaceae	Erythroxylum	daphnites		Mart.	shrubs
Angiospermae	Erythroxylaceae	Erythroxylum	deciduum		A.St.-Hil.	shrubs
Angiospermae	Erythroxylaceae	Erythroxylum	gonocladum		(Mart.) O.E.Schulz	shrubs
Angiospermae	Erythroxylaceae	Erythroxylum	mucronatum		Benth.	shrubs
Angiospermae	Erythroxylaceae	Erythroxylum	pelleterianum		A.St.-Hil.	tree
Angiospermae	Erythroxylaceae	Erythroxylum	suberosum		A.St.-Hil.	shrubs
Angiospermae	Erythroxylaceae	Erythroxylum	subrotundum		A.St.-Hil.	shrubs
Angiospermae	Erythroxylaceae	Erythroxylum	tortuosum		Mart.	shrubs
Angiospermae	Erythroxylaceae	Erythroxylum	umbu		Costa-Lima	shrubs
Angiospermae	Erythroxylaceae	Erythroxylum	vacciniifolium		Mart.	shrubs
Angiospermae	Euphorbiaceae	Acalypha	amblyodonta		(M�ll.Arg.) M�ll.Arg.	subshrubs
Angiospermae	Euphorbiaceae	Acalypha	claussenii		(Turcz.) M�ll.Arg.	subshrubs
Angiospermae	Euphorbiaceae	Acalypha	multicaulis		M�ll.Arg.	subshrubs
Angiospermae	Euphorbiaceae	Alchornea	glandulosa		Poepp. & Endl.	tree
Angiospermae	Euphorbiaceae	Alchornea	triplinervia		(Spreng.) M�ll.Arg.	tree
Angiospermae	Euphorbiaceae	Aparisthmium	cordatum		(A.Juss.) Baill.	tree
Angiospermae	Euphorbiaceae	Astraea	comosa		(M�ll.Arg.) B.W.van Ee	subshrubs
Angiospermae	Euphorbiaceae	Astraea	lobata		(L.) Klotzsch	subshrubs
Angiospermae	Euphorbiaceae	Croton	antisyphiliticus		Mart.	subshrubs
Angiospermae	Euphorbiaceae	Croton	atrorufus		M�ll.Arg.	subshrubs
Angiospermae	Euphorbiaceae	Croton	burchellii		M�ll.Arg.	shrubs
Angiospermae	Euphorbiaceae	Croton	campestris		A.St.-Hil.	subshrubs
Angiospermae	Euphorbiaceae	Croton	cerinodentatus		M�ll.Arg.	subshrubs
Angiospermae	Euphorbiaceae	Croton	didrichsenii		G.L.Webster	subshrubs
Angiospermae	Euphorbiaceae	Croton	echinocarpus		M�ll.Arg.	tree
Angiospermae	Euphorbiaceae	Croton	erythroxyloides		Baill.	shrubs
Angiospermae	Euphorbiaceae	Croton	floribundus		Spreng.	tree
Angiospermae	Euphorbiaceae	Croton	gnidiaceus		Baill.	subshrubs
Angiospermae	Euphorbiaceae	Croton	grandivelus		Baill.	subshrubs
Angiospermae	Euphorbiaceae	Croton	hirtus		L'H�r.	subshrubs
Angiospermae	Euphorbiaceae	Croton	lagoensis		M�ll.Arg.	shrubs
Angiospermae	Euphorbiaceae	Croton	lanatus		Lam.	shrubs
Angiospermae	Euphorbiaceae	Croton	pallidulus		Baill.	subshrubs
Angiospermae	Euphorbiaceae	Croton	salutaris		Casar.	tree
Angiospermae	Euphorbiaceae	Croton	sclerocalyx		(Didr.) M�ll.Arg.	subshrubs
Angiospermae	Euphorbiaceae	Croton	serratifolius		Baill.	subshrubs
Angiospermae	Euphorbiaceae	Croton	serratoideus		Radcl.-Sm. & Govaerts	subshrubs
Angiospermae	Euphorbiaceae	Croton	serratus		(Klotzsch) M�ll.Arg.	subshrubs
Angiospermae	Euphorbiaceae	Croton	siderophyllus		Baill.	shrubs
Angiospermae	Euphorbiaceae	Croton	solanaceus		(M�ll.Arg.) G.L.Webster	subshrubs
Angiospermae	Euphorbiaceae	Croton	splendidus		Mart.	subshrubs
Angiospermae	Euphorbiaceae	Croton	subferrugineus		M�ll.Arg.	shrubs
Angiospermae	Euphorbiaceae	Croton	timandroides		(Didr.) M�ll.Arg.	subshrubs
Angiospermae	Euphorbiaceae	Croton	triqueter		Lam.	subshrubs
Angiospermae	Euphorbiaceae	Croton	urucurana		Baill.	tree
Angiospermae	Euphorbiaceae	Dalechampia	clausseniana		Baill.	lianas/vines
Angiospermae	Euphorbiaceae	Dalechampia	olfersiana		M�ll.Arg.	lianas/vines
Angiospermae	Euphorbiaceae	Euphorbia	attastoma		Rizzini	shrubs	EN
Angiospermae	Euphorbiaceae	Euphorbia	chrysophylla		(Klotzsch & Garcke) Boiss.	herbaceous
Angiospermae	Euphorbiaceae	Euphorbia	hyssopifolia		L.	herbaceous
Angiospermae	Euphorbiaceae	Euphorbia	portulacoides		L.	herbaceous
Angiospermae	Euphorbiaceae	Euphorbia	potentilloides		Boiss.	herbaceous
Angiospermae	Euphorbiaceae	Mabea	fistulifera		Mart.	tree
Angiospermae	Euphorbiaceae	Manihot	caerulescens		Pohl	shrubs
Angiospermae	Euphorbiaceae	Manihot	pilosa		Pohl	shrubs
Angiospermae	Euphorbiaceae	Manihot	tripartita		(Spreng.) M�ll.Arg.	subshrubs
Angiospermae	Euphorbiaceae	Maprounea	brasiliensis		A.St.-Hil.	shrubs
Angiospermae	Euphorbiaceae	Maprounea	guianensis		Aubl.	tree
Angiospermae	Euphorbiaceae	Microstachys	bidentata		(Mart.& Zucc.) Esser	subshrubs
Angiospermae	Euphorbiaceae	Microstachys	corniculata		(Vahl) Griseb.	subshrubs
Angiospermae	Euphorbiaceae	Microstachys	daphnoides		(Mart. & Zucc.) M�ll.Arg.	subshrubs
Angiospermae	Euphorbiaceae	Microstachys	hispida		(Mart. & Zucc.) Govaerts	subshrubs
Angiospermae	Euphorbiaceae	Microstachys	serrulata		(Mart. & Zucc.) M�ll.Arg.	subshrubs
Angiospermae	Euphorbiaceae	Sapium	glandulosum		(L.) Morong	tree
Angiospermae	Euphorbiaceae	Sapium	haematospermum		M�ll.Arg.	shrubs
Angiospermae	Euphorbiaceae	Sebastiania	brevifolia		(M�ll.Arg.) M�ll.Arg.	subshrubs
Angiospermae	Fabaceae	Abarema	brachystachya		(DC.) Barneby & J.W.Grimes	tree
Angiospermae	Fabaceae	Abarema	cochliacarpos		(Gomes) Barneby & J.W.Grimes	tree
Angiospermae	Fabaceae	Abarema	villosa		Iganci & M.P.Morim	tree
Angiospermae	Fabaceae	Aeschynomene	elegans		Schltdl. & Cham.	subshrubs
Angiospermae	Fabaceae	Aeschynomene	falcata		(Poir.) DC.	subshrubs
Angiospermae	Fabaceae	Aeschynomene	paniculata		Willd. ex Vogel	subshrubs
Angiospermae	Fabaceae	Aeschynomene	viscidula		Michx.	subshrubs
Angiospermae	Fabaceae	Albizia	polycephala		(Benth.) Killip ex Record	tree
Angiospermae	Fabaceae	Anadenanthera	colubrina		(Vell.) Brenan	tree
Angiospermae	Fabaceae	Anadenanthera	peregrina var. falcata	var. falcata	(Benth.) Altschul	tree
Angiospermae	Fabaceae	Ancistrotropis	firmula		(Mart. ex Benth.) A.Delgado	lianas/vines
Angiospermae	Fabaceae	Ancistrotropis	peduncularis		(Kunth) A.Delgado	lianas/vines
Angiospermae	Fabaceae	Ancistrotropis	serrana		Snak, J.L.A.Moreira & A.M.G.Azevedo	lianas/vines
Angiospermae	Fabaceae	Andira	fraxinifolia		Benth.	tree
Angiospermae	Fabaceae	Andira	humilis		Mart. ex Benth.	tree
Angiospermae	Fabaceae	Bauhinia	acuruana		Moric.	shrubs
Angiospermae	Fabaceae	Bauhinia	fusconervis		(Bong.) Steud.	shrubs
Angiospermae	Fabaceae	Bauhinia	pentandra		(Bong.) D.Dietr.	shrubs
Angiospermae	Fabaceae	Bauhinia	pulchella		Benth.	shrubs
Angiospermae	Fabaceae	Bauhinia	rufa		(Bong.) Steud.	shrubs
Angiospermae	Fabaceae	Bauhinia	ungulata		L.	shrubs
Angiospermae	Fabaceae	Bionia	coccinea		Mart. ex Benth.	subshrubs
Angiospermae	Fabaceae	Bionia	coriacea		(Nees & Mart.) Benth.	subshrubs
Angiospermae	Fabaceae	Bowdichia	virgilioides		Kunth	tree
Angiospermae	Fabaceae	Calliandra	asplenioides		(Nees) Renvoize	shrubs
Angiospermae	Fabaceae	Calliandra	fasciculata		Benth.	shrubs
Angiospermae	Fabaceae	Calliandra	sessilis		Benth.	shrubs
Angiospermae	Fabaceae	Calopogonium	caeruleum		(Benth.) C.Wright	lianas/vines
Angiospermae	Fabaceae	Calopogonium	mucunoides		Desv.	lianas/vines
Angiospermae	Fabaceae	Camptosema	scarlatinum		(Mart. ex Benth.) Burkart	lianas/vines
Angiospermae	Fabaceae	Cassia	ferruginea		(Schrad.) Schrad. ex DC.	tree
Angiospermae	Fabaceae	Centrosema	angustifolium		(Kunth) Benth.	lianas/vines
Angiospermae	Fabaceae	Centrosema	arenarium		Benth.	lianas/vines
Angiospermae	Fabaceae	Centrosema	brasilianum		(L.) Benth.	lianas/vines
Angiospermae	Fabaceae	Centrosema	coriaceum		Benth.	lianas/vines
Angiospermae	Fabaceae	Centrosema	venosum		Mart. ex Benth.	lianas/vines
Angiospermae	Fabaceae	Centrosema	vexillatum		Benth.	lianas/vines
Angiospermae	Fabaceae	Centrosema	virginianum		(L.) Benth.	lianas/vines
Angiospermae	Fabaceae	Chaetocalyx	longiflora		Benth. ex A.Gray	lianas/vines
Angiospermae	Fabaceae	Chamaecrista	basifolia		(Vogel) H.S.Irwin & Barneby	subshrubs
Angiospermae	Fabaceae	Chamaecrista	cathartica		(Mart.) H.S.Irwin & Barneby	subshrubs
Angiospermae	Fabaceae	Chamaecrista	cathartica var. paucijuga	var. paucijuga	(H.S.Irwin & Barneby) H.S.Irwin & Barneby	subshrubs
Angiospermae	Fabaceae	Chamaecrista	ciliolata		(Benth.) H.S.Irwin & Barneby	subshrubs
Angiospermae	Fabaceae	Chamaecrista	ciliolata var. pulchella	var. pulchella	(H.S.Irwin & Barneby) H.S.Irwin & Barneby	subshrubs
Angiospermae	Fabaceae	Chamaecrista	debilis		(Vogel) H.S.Irwin & Barneby	subshrubs
Angiospermae	Fabaceae	Chamaecrista	desvauxii		(Collad.) Killip	subshrubs
Angiospermae	Fabaceae	Chamaecrista	desvauxii var. latistipula	var. latistipula	(Benth.) G.P.Lewis	subshrubs
Angiospermae	Fabaceae	Chamaecrista	desvauxii var. mollissima	var. mollissima	(Benth.) H.S.Irwin & Barneby	subshrubs
Angiospermae	Fabaceae	Chamaecrista	flexuosa		(L.) Greene	subshrubs
Angiospermae	Fabaceae	Chamaecrista	hedysaroides		(Vogel) H.S.Irwin & Barneby	shrubs
Angiospermae	Fabaceae	Chamaecrista	itabiritoana		(H.S.Irwin & Barneby) H.S.Irwin & Barneby	shrubs
Angiospermae	Fabaceae	Chamaecrista	langsdorffii		(Kunth ex Vogel) Britton ex Pittier	subshrubs
Angiospermae	Fabaceae	Chamaecrista	mucronata		(Spreng.) H.S.Irwin & Barneby	shrubs
Angiospermae	Fabaceae	Chamaecrista	multiseta		(Benth.) H.S.Irwin & Barneby	shrubs
Angiospermae	Fabaceae	Chamaecrista	neesiana var. laxiracemosa	var. laxiracemosa	(Harms) H.S.Irwin & Barneby	subshrubs
Angiospermae	Fabaceae	Chamaecrista	nictitans		(L.) Moench	subshrubs
Angiospermae	Fabaceae	Chamaecrista	ochnacea		(Vogel) H.S.Irwin & Barneby	subshrubs
Angiospermae	Fabaceae	Chamaecrista	ochnacea var. latifolia	var. latifolia	(Benth.) H.S.Irwin & Barneby	subshrubs
Angiospermae	Fabaceae	Chamaecrista	ochnacea var. mollis	var. mollis	(H.S.Irwin & Barneby) H.S.Irwin & Barneby	subshrubs
Angiospermae	Fabaceae	Chamaecrista	olesiphylla		(Vogel) H.S.Irwin & Barneby	shrubs
Angiospermae	Fabaceae	Chamaecrista	papillata		H.S.Irwin & Barneby	shrubs
Angiospermae	Fabaceae	Chamaecrista	ramosa var. parvifoliola	var. parvifoliola	(H.S.Irwin) H.S.Irwin & Barneby	subshrubs
Angiospermae	Fabaceae	Chamaecrista	repens		(Vogel) H.S.Irwin & Barneby	subshrubs
Angiospermae	Fabaceae	Chamaecrista	rossicorum		(H.S. Irwin & Barneby) Rando	shrubs
Angiospermae	Fabaceae	Chamaecrista	rotundata		(Vogel) H.S.Irwin & Barneby	shrubs
Angiospermae	Fabaceae	Chamaecrista	rotundifolia		(Pers.) Greene	subshrubs
Angiospermae	Fabaceae	Chamaecrista	secunda		(Benth.) H.S.Irwin & Barneby	subshrubs
Angiospermae	Fabaceae	Chamaecrista	semaphora		(H.S.Irwin & Barneby) H.S.Irwin & Barneby	shrubs		EN
Angiospermae	Fabaceae	Chamaecrista	setosa var. paucivenia	var. paucivenia	(H.S.Irwin & Barneby) H.S.Irwin & Barneby	shrubs
Angiospermae	Fabaceae	Chamaecrista	tephrosiifolia		(Benth.) H.S.Irwin & Barneby	shrubs	VU
Angiospermae	Fabaceae	Chamaecrista	tragacanthoides		(Mart. ex Benth.) H.S.Irwin & Barneby	shrubs
Angiospermae	Fabaceae	Chamaecrista	trichopoda		(Benth.) Britton & Rose ex Britton & Killip	subshrubs
Angiospermae	Fabaceae	Chamaecrista	venulosa		(Benth.) H.S.Irwin & Barneby	subshrubs
Angiospermae	Fabaceae	Cleobulia	multiflora		Mart. ex Benth.	lianas/vines
Angiospermae	Fabaceae	Clitoria	falcata		Lam.	lianas/vines
Angiospermae	Fabaceae	Clitoria	guianensis		(Aubl.) Benth.	subshrubs
Angiospermae	Fabaceae	Collaea	cipoensis		Fortunato	shrubs
Angiospermae	Fabaceae	Collaea	speciosa		(Loisel.) DC.	shrubs
Angiospermae	Fabaceae	Copaifera	langsdorffii		Desf.	tree
Angiospermae	Fabaceae	Copaifera	trapezifolia		Hayne	tree
Angiospermae	Fabaceae	Crotalaria	brachycarpa		Benth.	subshrubs
Angiospermae	Fabaceae	Crotalaria	breviflora		DC.	subshrubs
Angiospermae	Fabaceae	Crotalaria	incana		L.	subshrubs
Angiospermae	Fabaceae	Crotalaria	juncea		L.	subshrubs
Angiospermae	Fabaceae	Crotalaria	martiana		Benth.	subshrubs
Angiospermae	Fabaceae	Crotalaria	maypurensis		Kunth	subshrubs
Angiospermae	Fabaceae	Crotalaria	micans		Link	subshrubs
Angiospermae	Fabaceae	Crotalaria	pallida		Aiton	subshrubs
Angiospermae	Fabaceae	Crotalaria	paulina		Schrank	subshrubs
Angiospermae	Fabaceae	Crotalaria	rufipila		Benth.	subshrubs
Angiospermae	Fabaceae	Crotalaria	stipularia		Desv.	subshrubs
Angiospermae	Fabaceae	Crotalaria	subdecurrens		Mart. ex Benth.	subshrubs
Angiospermae	Fabaceae	Crotalaria	unifoliolata		Benth.	subshrubs
Angiospermae	Fabaceae	Crotalaria	velutina		Benth.	subshrubs
Angiospermae	Fabaceae	Dalbergia	frutescens		(Vell.) Britton	shrubs
Angiospermae	Fabaceae	Dalbergia	miscolobium		Benth.	tree
Angiospermae	Fabaceae	Dalbergia	nigra		(Vell.) Allem�o ex Benth.	tree	VU	VU
Angiospermae	Fabaceae	Dalbergia	villosa		(Benth.) Benth.	tree
Angiospermae	Fabaceae	Desmodium	adscendens		(Sw.) DC.	subshrubs
Angiospermae	Fabaceae	Desmodium	affine		Schltdl.	subshrubs
Angiospermae	Fabaceae	Desmodium	incanum		(Sw.) DC.	subshrubs
Angiospermae	Fabaceae	Desmodium	leiocarpum		(Spreng.) G.Don	subshrubs
Angiospermae	Fabaceae	Desmodium	subsecundum		Vogel	subshrubs
Angiospermae	Fabaceae	Desmodium	subsericeum		Malme	subshrubs
Angiospermae	Fabaceae	Desmodium	triflorum		(L.) DC.	subshrubs
Angiospermae	Fabaceae	Desmodium	uncinatum		(Jacq.) DC.	subshrubs
Angiospermae	Fabaceae	Enterolobium	gummiferum		(Mart.) J.F.Macbr.	tree
Angiospermae	Fabaceae	Eriosema	benthamianum		Mart. ex Benth.	subshrubs
Angiospermae	Fabaceae	Eriosema	campestre		Benth.	subshrubs
Angiospermae	Fabaceae	Eriosema	campestre var. macrophyllum	var. macrophyllum	(Grear) Fortunato	subshrubs
Angiospermae	Fabaceae	Eriosema	crinitum		(Kunth) G.Don	subshrubs
Angiospermae	Fabaceae	Eriosema	floribundum		Benth.	subshrubs
Angiospermae	Fabaceae	Eriosema	heterophyllum		Benth.	herbaceous
Angiospermae	Fabaceae	Eriosema	pycnanthum		Benth.	subshrubs
Angiospermae	Fabaceae	Erythrina	speciosa		Andrews	tree
Angiospermae	Fabaceae	Galactia	boavista		(Vell.) Burkart	subshrubs
Angiospermae	Fabaceae	Galactia	crassifolia		(Benth.) Taub.	subshrubs
Angiospermae	Fabaceae	Galactia	decumbens		(Benth.) Chodat & Hassl.	subshrubs
Angiospermae	Fabaceae	Galactia	gracillima		Benth.	lianas/vines
Angiospermae	Fabaceae	Galactia	grewiaefolia		(Benth.) Taub.	subshrubs
Angiospermae	Fabaceae	Galactia	irwinii		R.S.Cowan	subshrubs
Angiospermae	Fabaceae	Galactia	martii		DC.	lianas/vines
Angiospermae	Fabaceae	Hymenaea	stigonocarpa		Mart. ex Hayne	tree
Angiospermae	Fabaceae	Indigofera	lespedezioides		Kunth	shrubs
Angiospermae	Fabaceae	Indigofera	suffruticosa		Mill.	shrubs
Angiospermae	Fabaceae	Inga	barbata		Benth.	tree
Angiospermae	Fabaceae	Inga	cayennensis		Sagot ex Benth.	tree
Angiospermae	Fabaceae	Inga	edulis		Mart.	tree
Angiospermae	Fabaceae	Inga	marginata		Willd.	tree
Angiospermae	Fabaceae	Inga	sessilis		(Vell.) Mart.	tree
Angiospermae	Fabaceae	Inga	vulpina		Mart. ex Benth.	tree
Angiospermae	Fabaceae	Leptolobium	dasycarpum		Vogel	tree
Angiospermae	Fabaceae	Leptospron	adenanthum		(G. Mey.) A. Delgado	lianas/vines
Angiospermae	Fabaceae	Leucochloron	incuriale		(Vell.) Barneby & J.W.Grimes	tree
Angiospermae	Fabaceae	Lonchocarpus	cultratus		(Vell.) A.M.G.Azevedo & H.C.Lima	tree
Angiospermae	Fabaceae	Lupinus	arenarius		Gardner	subshrubs
Angiospermae	Fabaceae	Lupinus	comptus		Benth.	subshrubs
Angiospermae	Fabaceae	Lupinus	dusenianus		C.P.Sm.	subshrubs
Angiospermae	Fabaceae	Lupinus	laevigatus		Benth.	subshrubs	EN	EN
Angiospermae	Fabaceae	Lupinus	velutinus		Benth.	subshrubs
Angiospermae	Fabaceae	Machaerium	brasiliense		Vogel	tree
Angiospermae	Fabaceae	Machaerium	oblongifolium		Vogel	lianas/vines
Angiospermae	Fabaceae	Machaerium	reticulatum		(Poir.) Pers.	lianas/vines
Angiospermae	Fabaceae	Machaerium	ruddianum		C.V.Mendon�a & A.M.G.Azevedo	tree
Angiospermae	Fabaceae	Machaerium	sericiflorum		Vogel	lianas/vines
Angiospermae	Fabaceae	Machaerium	villosum		Vogel	tree
Angiospermae	Fabaceae	Macroptilium	gracile		(Poepp. ex Benth.) Urb.	lianas/vines
Angiospermae	Fabaceae	Macroptilium	sabaraense		(Hoehne) V.P.Barbosa	lianas/vines
Angiospermae	Fabaceae	Melanoxylon	brauna		Schott	tree	VU	VU
Angiospermae	Fabaceae	Mimosa	aurivillus		Mart.	shrubs
Angiospermae	Fabaceae	Mimosa	aurivillus var. calothamnos	var. calothamnos	(Benth.) Barneby	shrubs
Angiospermae	Fabaceae	Mimosa	aurivillus var. sordescens	var. sordescens	Benth.	shrubs
Angiospermae	Fabaceae	Mimosa	bimucronata		(DC.) Kuntze	shrubs
Angiospermae	Fabaceae	Mimosa	calodendron		Mart. ex Benth.	shrubs
Angiospermae	Fabaceae	Mimosa	debilis		Humb. & Bonpl. ex Willd.Humb. & Bonpl. ex Willd.	subshrubs
Angiospermae	Fabaceae	Mimosa	dolens		Vell.	shrubs
Angiospermae	Fabaceae	Mimosa	filipes		Mart.	subshrubs
Angiospermae	Fabaceae	Mimosa	hirsutissima var. barbigera	var. barbigera	(Benth.) Barneby	subshrubs
Angiospermae	Fabaceae	Mimosa	hypoglauca		Mart.	shrubs
Angiospermae	Fabaceae	Mimosa	leprosa		(Benth.) J.F.Macbr.	shrubs	EN	EN
Angiospermae	Fabaceae	Mimosa	leprosa var. parviceps	var. parviceps	Barneby	shrubs
Angiospermae	Fabaceae	Mimosa	minarum		Barneby	subshrubs
Angiospermae	Fabaceae	Mimosa	multiplex		Benth.	shrubs
Angiospermae	Fabaceae	Mimosa	neuroloma		Benth.	shrubs
Angiospermae	Fabaceae	Mimosa	ourobrancoensis		Burkart	shrubs
Angiospermae	Fabaceae	Mimosa	pabstiana		Barneby	shrubs
Angiospermae	Fabaceae	Mimosa	pigra var. dehiscens	var. dehiscens	(Barneby) Glazier & Mackinder	shrubs
Angiospermae	Fabaceae	Mimosa	pogocephala		Benth.	shrubs
Angiospermae	Fabaceae	Mimosa	radula		Benth.	subshrubs
Angiospermae	Fabaceae	Mimosa	radula var. calycina	var. calycina	(Benth.) Barneby	subshrubs
Angiospermae	Fabaceae	Mimosa	scabrella		Benth.	tree
Angiospermae	Fabaceae	Mimosa	sensitiva var. malitiosa	var. malitiosa	(Mart.) Barneby	subshrubs
Angiospermae	Fabaceae	Mimosa	setistipula		Benth.	shrubs
Angiospermae	Fabaceae	Mimosa	setosa var. paludosa	var. paludosa	(Benth.) Barneby	shrubs
Angiospermae	Fabaceae	Mimosa	stylosa		Barneby	shrubs
Angiospermae	Fabaceae	Mimosa	xanthocentra		Mart.	subshrubs
Angiospermae	Fabaceae	Ormosia	fastigiata		Tul.	tree
Angiospermae	Fabaceae	Periandra	coccinea		(Schrad.) Benth.	lianas/vines
Angiospermae	Fabaceae	Periandra	densiflora		Benth.	lianas/vines
Angiospermae	Fabaceae	Periandra	mediterranea		(Vell.) Taub.	subshrubs
Angiospermae	Fabaceae	Piptadenia	adiantoides		(Spreng.) J.F.Macbr.	lianas/vines
Angiospermae	Fabaceae	Piptadenia	gonoacantha		(Mart.) J.F.Macbr.	tree
Angiospermae	Fabaceae	Piptadenia	paniculata		Benth.	tree
Angiospermae	Fabaceae	Platypodium	elegans		Vogel	tree
Angiospermae	Fabaceae	Poiretia	angustifolia		Vogel	subshrubs
Angiospermae	Fabaceae	Poiretia	coriifolia		Vogel	subshrubs
Angiospermae	Fabaceae	Poiretia	latifolia		Vogel	subshrubs
Angiospermae	Fabaceae	Poiretia	punctata		(Willd.) Desv.	lianas/vines
Angiospermae	Fabaceae	Pseudopiptadenia	brenanii		G.P.Lewis & M.P.Lima	shrubs
Angiospermae	Fabaceae	Rhynchosia	reticulata var. kuntzei	var. kuntzei	(Harms ex Kuntze) Grear	lianas/vines
Angiospermae	Fabaceae	Senegalia	irwinii		Seigler, Ebinger, & P.G. Ribeiro	tree
Angiospermae	Fabaceae	Senegalia	langsdorffii		(Benth.) Seigler & Ebinger	tree
Angiospermae	Fabaceae	Senegalia	polyphylla		(DC.) Britton & Rose	tree
Angiospermae	Fabaceae	Senegalia	tenuifolia		(L.) Britton & Rose	tree
Angiospermae	Fabaceae	Senna	acuruensis		(Benth.) H.S.Irwin & Barneby	shrubs
Angiospermae	Fabaceae	Senna	alata		(L.) Roxb.	shrubs
Angiospermae	Fabaceae	Senna	angulata		(Vogel) H.S.Irwin & Barneby	shrubs
Angiospermae	Fabaceae	Senna	cernua		(Balb.) H.S.Irwin & Barneby	shrubs
Angiospermae	Fabaceae	Senna	macranthera		(DC. ex Collad.) H.S.Irwin & Barneby	tree
Angiospermae	Fabaceae	Senna	macranthera var. nervosa	var. nervosa	(Vogel) H.S.Irwin & Barneby	tree
Angiospermae	Fabaceae	Senna	multijuga		(Rich.) H.S.Irwin & Barneby	tree
Angiospermae	Fabaceae	Senna	occidentalis		(L.) Link	shrubs
Angiospermae	Fabaceae	Senna	pendula		(Humb.& Bonpl.ex Willd.) H.S.Irwin & Barneby	shrubs
Angiospermae	Fabaceae	Senna	pendula var. glabrata	var. glabrata	(Vogel) H.S.Irwin & Barneby	shrubs
Angiospermae	Fabaceae	Senna	reniformis		(G.Don) H.S.Irwin & Barneby	shrubs
Angiospermae	Fabaceae	Senna	rugosa		(G.Don) H.S.Irwin & Barneby	shrubs
Angiospermae	Fabaceae	Senna	silvestris		(Vell.) H.S.Irwin & Barneby	shrubs
Angiospermae	Fabaceae	Senna	spectabilis		(DC.) H.S.Irwin & Barneby	tree
Angiospermae	Fabaceae	Senna	splendida		(Vogel) H.S.Irwin & Barneby	shrubs
Angiospermae	Fabaceae	Sigmoidotropis	speciosa		(Kunth) A. Delgado	lianas/vines
Angiospermae	Fabaceae	Stryphnodendron	adstringens		(Mart.) Coville	tree
Angiospermae	Fabaceae	Stryphnodendron	polyphyllum		Mart.	tree
Angiospermae	Fabaceae	Stylosanthes	gracilis		Kunth	subshrubs
Angiospermae	Fabaceae	Stylosanthes	guianensis		(Aubl.) Sw.	subshrubs
Angiospermae	Fabaceae	Stylosanthes	hamata		(L.) Taub.	subshrubs
Angiospermae	Fabaceae	Stylosanthes	macrocephala		M.B.Ferreira & Sousa Costa	subshrubs
Angiospermae	Fabaceae	Stylosanthes	montevidensis		Vogel	subshrubs
Angiospermae	Fabaceae	Stylosanthes	ruellioides		Mart.	subshrubs
Angiospermae	Fabaceae	Stylosanthes	viscosa		(L.) Sw.	subshrubs
Angiospermae	Fabaceae	Swartzia	pilulifera		Benth.	tree
Angiospermae	Fabaceae	Swartzia	riedelii		R.S.Cowan	tree
Angiospermae	Fabaceae	Tachigali	pilgeriana		(Harms) Oliveira-Filho	tree
Angiospermae	Fabaceae	Tachigali	rugosa		(Mart. ex Benth.) Zarucchi & Pipoly	tree
Angiospermae	Fabaceae	Tachigali	vulgaris		L.G.Silva & H.C.Lima	tree
Angiospermae	Fabaceae	Tephrosia	adunca		Benth.	subshrubs
Angiospermae	Fabaceae	Vigna	longifolia		(Benth.) Verdc.	lianas/vines
Angiospermae	Fabaceae	Zornia	curvata		Mohlenbr.	subshrubs
Angiospermae	Fabaceae	Zornia	hebecarpa		Mohlenbr.	subshrubs
Angiospermae	Fabaceae	Zornia	reticulata		Sm.	subshrubs
Angiospermae	Fabaceae	Zornia	virgata		Moric.	subshrubs
Angiospermae	Gentianaceae	Calolisianthus	amplissimus		(Mart.) Gilg	herbaceous
Angiospermae	Gentianaceae	Calolisianthus	pedunculatus		(Cham. & Schltdl.) Gilg	subshrubs
Angiospermae	Gentianaceae	Calolisianthus	pendulus		(Mart.) Gilg	subshrubs
Angiospermae	Gentianaceae	Calolisianthus	pulcherrimus		(Mart.) Gilg	subshrubs
Angiospermae	Gentianaceae	Calolisianthus	speciosus		(Cham. & Schltdl.) Gilg	subshrubs
Angiospermae	Gentianaceae	Chelonanthus	viridiflorus		(Mart.) Gilg	subshrubs
Angiospermae	Gentianaceae	Curtia	tenuifolia		(Aubl.) Knobl.	herbaceous
Angiospermae	Gentianaceae	Deianira	damazioi		E.F.Guim.	herbaceous
Angiospermae	Gentianaceae	Deianira	nervosa		Cham. & Schltdl.	herbaceous
Angiospermae	Gentianaceae	Deianira	pallescens		Cham. & Schltdl.	herbaceous
Angiospermae	Gentianaceae	Schultesia	gracilis		Mart.	herbaceous
Angiospermae	Gesneriaceae	Anetanthus	gracilis		Hiern	herbaceous		VU
Angiospermae	Gesneriaceae	Nematanthus	lanceolatus		(Poir.) Chautems	subshrubs		VU
Angiospermae	Gesneriaceae	Nematanthus	strigillosus		(Mart.) H.E.Moore	subshrubs		VU
Angiospermae	Gesneriaceae	Paliavana	prasinata		(Ker Gawl.) Benth.	subshrubs
Angiospermae	Gesneriaceae	Paliavana	sericiflora		Benth.	subshrubs
Angiospermae	Gesneriaceae	Sinningia	aggregata		(Ker Gawl.) Wiehler	herbaceous
Angiospermae	Gesneriaceae	Sinningia	allagophylla		(Mart.) Wiehler	herbaceous
Angiospermae	Gesneriaceae	Sinningia	lateritia		(Lindl.) Chautems	herbaceous
Angiospermae	Gesneriaceae	Sinningia	magnifica		(Otto & A.Dietr.) Wiehler	herbaceous
Angiospermae	Gesneriaceae	Sinningia	rupicola		(Mart.) Wiehler	herbaceous	EN	VU
Monilophyta	Gleicheniaceae	Dicranopteris	flexuosa		(Schrad.) Underw.	herbaceous
Monilophyta	Gleicheniaceae	Sticherus	bifidus		(Willd.) Ching	herbaceous
Monilophyta	Gleicheniaceae	Sticherus	lanuginosus		(F�e) Nakai	herbaceous
Monilophyta	Gleicheniaceae	Sticherus	penniger		(Mart.) Ching	herbaceous
Angiospermae	Haloragaceae	Laurembergia	tetrandra		(Schott) Kanitz	herbaceous
Angiospermae	Humiriaceae	Humiria	balsamifera		(Aubl.) A.St.-Hil.	shrubs
Angiospermae	Humiriaceae	Vantanea	obovata		(Nees & Mart.) Benth.	shrubs
Monilophyta	Hymenophyllaceae	Abrodictyum	rigidum		(Sw.) Ebihara & Dubuisson	herbaceous
Monilophyta	Hymenophyllaceae	Didymoglossum	krausii		(Hook. & Grev.) C. Presl	herbaceous
Monilophyta	Hymenophyllaceae	Hymenophyllum	elegans		Spreng.	herbaceous
Monilophyta	Hymenophyllaceae	Hymenophyllum	fragile		(Hedw.) C.V.Morton	herbaceous
Monilophyta	Hymenophyllaceae	Hymenophyllum	hirsutum		(L.) Sw.	herbaceous
Monilophyta	Hymenophyllaceae	Hymenophyllum	plumosum		Kaulf.	herbaceous
Monilophyta	Hymenophyllaceae	Hymenophyllum	polyanthos		(Sw.) Sw.	herbaceous
Monilophyta	Hymenophyllaceae	Hymenophyllum	pulchellum		Schltdl. & Cham.	herbaceous
Monilophyta	Hymenophyllaceae	Hymenophyllum	rufum		F�e	herbaceous
Monilophyta	Hymenophyllaceae	Hymenophyllum	undulatum		(Sw.) Sw.	herbaceous
Monilophyta	Hymenophyllaceae	Polyphlebium	angustatum		(Carmich.) Ebihara & Dubuisson	herbaceous
Monilophyta	Hymenophyllaceae	Polyphlebium	diaphanum		(Kunth) Ebihara & Dubuisson	herbaceous
Monilophyta	Hymenophyllaceae	Trichomanes	cristatum		Kaulf.	herbaceous
Monilophyta	Hymenophyllaceae	Trichomanes	elegans		Rich.	herbaceous
Monilophyta	Hymenophyllaceae	Trichomanes	pellucens		Kunze	herbaceous
Monilophyta	Hymenophyllaceae	Trichomanes	pilosum		Raddi	herbaceous
Monilophyta	Hymenophyllaceae	Trichomanes	pinnatum		Hedw.	herbaceous
Monilophyta	Hymenophyllaceae	Trichomanes	polypodioides		L.	herbaceous
Monilophyta	Hymenophyllaceae	Vandenboschia	radicans		(Sw.) Copel.	herbaceous
Monilophyta	Hymenophyllaceae	Vandenboschia	rupestris		(Raddi) Ebihara	herbaceous
Angiospermae	Hypericaceae	Hypericum	brasiliense		Choisy	subshrubs
Angiospermae	Hypericaceae	Vismia	brasiliensis		Choisy	tree
Angiospermae	Hypericaceae	Vismia	magnoliifolia		Cham. & Schltdl.	shrubs
Angiospermae	Hypericaceae	Vismia	martiana		Reichardt	shrubs
Angiospermae	Hypericaceae	Vismia	micrantha		A.St.-Hil.	shrubs
Angiospermae	Hypericaceae	Vismia	parviflora		Cham. & Schltdl.	shrubs
Angiospermae	Hypoxidaceae	Curculigo	scorzonerifolia		(Lam.) Baker	herbaceous
Angiospermae	Hypoxidaceae	Hypoxis	decumbens		L.	herbaceous
Angiospermae	Icacinaceae	Emmotum	nitens		(Benth.) Miers	shrubs
Angiospermae	Iridaceae	Cipura	xanthomelas		Klatt	herbaceous
Angiospermae	Iridaceae	Gelasine	coerulea		(Vell.) Ravenna	herbaceous
Angiospermae	Iridaceae	Neomarica	glauca		(Seub. ex Klatt) Sprague	herbaceous
Angiospermae	Iridaceae	Sisyrinchium	commutatum		Klatt	herbaceous
Angiospermae	Iridaceae	Sisyrinchium	luzula		Klotzsch ex Klatt	herbaceous
Angiospermae	Iridaceae	Sisyrinchium	vaginatum		Spreng.	herbaceous
Angiospermae	Iridaceae	Trimezia	brevicaulis		Ravenna	herbaceous
Angiospermae	Iridaceae	Trimezia	juncifolia		(Klatt) Benth. & Hook.	herbaceous
Angiospermae	Iridaceae	Trimezia	rupestris		Ravenna	herbaceous
Angiospermae	Iridaceae	Trimezia	truncata		Ravenna	herbaceous
Lycophyta	Isoetaceae	Isoetes	luetzelburgii		U.Weber	herbaceous
Angiospermae	Juncaceae	Juncus	densiflorus		Kunth	herbaceous
Angiospermae	Lacistemataceae	Lacistema	pubescens		Mart.	tree
Angiospermae	Lamiaceae	Aegiphila	brachiata		Vell.	shrubs
Angiospermae	Lamiaceae	Aegiphila	integrifolia		(Jacq.) Moldenke	tree
Angiospermae	Lamiaceae	Aegiphila	obducta		Vell.	shrubs
Angiospermae	Lamiaceae	Aegiphila	verticillata		Vell.	tree
Angiospermae	Lamiaceae	Cantinoa	carpinifolia		(Benth.) Harley & J.F.B.Pastore	subshrubs
Angiospermae	Lamiaceae	Cantinoa	plectranthoides		(Benth.) Harley & J.F.B.Pastore	subshrubs
Angiospermae	Lamiaceae	Condea	thyrsiflora		(Epling) Harley & J.F.B. Pastore	subshrubs
Angiospermae	Lamiaceae	Cyanocephalus	lippioides		(Pohl ex Benth.) Harley & J.F.B.Pastore	shrubs
Angiospermae	Lamiaceae	Cyanocephalus	rugosus		(Benth.) Harley & J.F.B.Pastore	shrubs
Angiospermae	Lamiaceae	Eriope	crassipes		Benth.	subshrubs
Angiospermae	Lamiaceae	Eriope	macrostachya		Mart. ex Benth.	subshrubs
Angiospermae	Lamiaceae	Eriope	macrostachya var. hypoleuca	var. hypoleuca	Benth.	subshrubs
Angiospermae	Lamiaceae	Eriope	salviifolia		(Pohl ex Benth.) Harley	subshrubs
Angiospermae	Lamiaceae	Glechon	ciliata		Benth.	herbaceous
Angiospermae	Lamiaceae	Hypenia	macrantha		(A.St.-Hil. ex Benth.) Harley	subshrubs
Angiospermae	Lamiaceae	Hypenia	paniculata		(Benth.) Harley	subshrubs
Angiospermae	Lamiaceae	Hypenia	reticulata		(Mart. ex Benth.) Harley	subshrubs
Angiospermae	Lamiaceae	Hyptidendron	asperrimum		(Spreng.) Harley	tree
Angiospermae	Lamiaceae	Hyptidendron	canum		(Pohl ex Benth.) Harley	shrubs
Angiospermae	Lamiaceae	Hyptis	amaurocaulos		Briq.	subshrubs
Angiospermae	Lamiaceae	Hyptis	angulosa		Schott ex Benth.	shrubs
Angiospermae	Lamiaceae	Hyptis	campestris		Harley & J.F.B. Pastore	subshrubs
Angiospermae	Lamiaceae	Hyptis	complicata		A.St.-Hil. ex Benth.	subshrubs
Angiospermae	Lamiaceae	Hyptis	corymbosa		Benth.	shrubs
Angiospermae	Lamiaceae	Hyptis	homalophylla		Pohl ex Benth.	subshrubs
Angiospermae	Lamiaceae	Hyptis	lappulacea		Mart. ex Benth.	subshrubs
Angiospermae	Lamiaceae	Hyptis	lucida		Pohl	shrubs
Angiospermae	Lamiaceae	Hyptis	lutescens		Pohl ex Benth.	shrubs
Angiospermae	Lamiaceae	Hyptis	marrubioides		Epling	subshrubs
Angiospermae	Lamiaceae	Hyptis	monticola		Mart. ex Benth.	shrubs
Angiospermae	Lamiaceae	Hyptis	nudicaulis		Benth.	subshrubs
Angiospermae	Lamiaceae	Hyptis	rotundifolia		Benth.	subshrubs
Angiospermae	Lamiaceae	Marsypianthes	chamaedrys		(Vahl) Kuntze	herbaceous
Angiospermae	Lamiaceae	Medusantha	crinita		(Benth.) Harley & J.F.B.Pastore	shrubs
Angiospermae	Lamiaceae	Medusantha	martiusii		(Benth.) Harley & J.F.B.Pastore	subshrubs
Angiospermae	Lamiaceae	Mesosphaerum	sidifolium		(L'H�rit.) Harley & J.F.B.Pastore	subshrubs
Angiospermae	Lamiaceae	Rhabdocaulon	denudatum		(Benth.) Epling	subshrubs
Angiospermae	Lamiaceae	Salvia	brevipes		Benth.	herbaceous
Angiospermae	Lamiaceae	Vitex	megapotamica		(Spreng.) Moldenke	shrubs
Angiospermae	Lamiaceae	Vitex	polygama		Cham.	tree
Angiospermae	Lamiaceae	Vitex	sellowiana		Cham.	tree
Angiospermae	Lauraceae	Aniba	firmula		(Nees & Mart.) Mez	tree
Angiospermae	Lauraceae	Aniba	viridis		Mez	tree
Angiospermae	Lauraceae	Cassytha	filiformis		L.	herbaceous
Angiospermae	Lauraceae	Cinnamomum	erythropus		(Nees & Mart.) Kosterm.	shrubs	EN	VU
Angiospermae	Lauraceae	Cinnamomum	haussknechtii		(Mez) Kosterm.	tree		VU
Angiospermae	Lauraceae	Cinnamomum	quadrangulum		Kosterm.	shrubs	VU	VU
Angiospermae	Lauraceae	Cinnamomum	tomentulosum		Kosterm.	tree		VU
Angiospermae	Lauraceae	Cryptocarya	mandioccana		Meisn.	tree
Angiospermae	Lauraceae	Endlicheria	paniculata		(Spreng.) J.F.Macbr.	tree
Angiospermae	Lauraceae	Nectandra	nitidula		Nees	shrubs
Angiospermae	Lauraceae	Ocotea	bicolor		Vattimo-Gil	tree
Angiospermae	Lauraceae	Ocotea	caesia		Mez	tree
Angiospermae	Lauraceae	Ocotea	daphnifolia		(Meisn.) Mez	tree
Angiospermae	Lauraceae	Ocotea	diospyrifolia		(Meisn.) Mez	tree
Angiospermae	Lauraceae	Ocotea	felix		Coe-Teix.	tree	EN	CR
Angiospermae	Lauraceae	Ocotea	glauca		(Nees & Mart.) Mez	tree
Angiospermae	Lauraceae	Ocotea	lancifolia		(Schott) Mez	tree
Angiospermae	Lauraceae	Ocotea	nutans		(Nees) Mez	tree
Angiospermae	Lauraceae	Ocotea	odorifera		(Vell.) Rohwer	tree	EN	EN
Angiospermae	Lauraceae	Ocotea	percoriacea		Kosterm.	tree		EN
Angiospermae	Lauraceae	Ocotea	pomaderroides		(Meisn.) Mez	tree		EN
Angiospermae	Lauraceae	Ocotea	puberula		(Rich.) Nees	tree
Angiospermae	Lauraceae	Ocotea	pulchella		(Nees & Mart.) Mez	tree		EN
Angiospermae	Lauraceae	Ocotea	spixiana		(Nees) Mez	tree
Angiospermae	Lauraceae	Ocotea	tabacifolia		(Meisn.) Rohwer	tree
Angiospermae	Lauraceae	Ocotea	tristis		(Nees & Mart.) Mez	shrubs
Angiospermae	Lauraceae	Ocotea	vaccinioides		(Meisn.) Mez	tree
Angiospermae	Lauraceae	Ocotea	velloziana		(Meisn.) Mez	tree
Angiospermae	Lauraceae	Persea	fulva		L.E.Kopp	tree
Angiospermae	Lauraceae	Persea	major		(Meisn.) L.E.Kopp	tree
Angiospermae	Lauraceae	Persea	pedunculosa		Meisn.	shrubs	EN	CR
Angiospermae	Lauraceae	Persea	rufotomentosa		Nees & Mart.	tree		CR
Angiospermae	Lauraceae	Persea	venosa		Nees & Mart.	tree
Angiospermae	Lauraceae	Persea	willdenovii		Kosterm.	tree
Angiospermae	Lentibulariaceae	Utricularia	subulata		L.	herbaceous
Monilophyta	Lindsaeaceae	Lindsaea	arcuata		Kunze	herbaceous
Monilophyta	Lindsaeaceae	Lindsaea	guianensis		(Aubl.) Dryand.	herbaceous
Monilophyta	Lindsaeaceae	Lindsaea	lancea		(L.) Bedd.	herbaceous
Monilophyta	Lindsaeaceae	Lindsaea	stricta		(Sw.) Dryand.	herbaceous
Angiospermae	Loganiaceae	Antonia	ovata		Pohl	shrubs
Angiospermae	Loganiaceae	Spigelia	gracilis		A.DC.	herbaceous
Angiospermae	Loganiaceae	Spigelia	linarioides		A.DC.	herbaceous
Angiospermae	Loganiaceae	Spigelia	lundiana		A.DC.	herbaceous	EN
Angiospermae	Loganiaceae	Spigelia	scabra		Cham. & Schltdl.	herbaceous
Angiospermae	Loganiaceae	Spigelia	schlechtendaliana		Mart.	herbaceous
Angiospermae	Loganiaceae	Spigelia	sellowiana		Cham. & Schltdl.	herbaceous
Angiospermae	Loganiaceae	Spigelia	spartioides		Cham.	herbaceous
Angiospermae	Loganiaceae	Spigelia	tetraptera		Taub. ex L.B.Sm.	herbaceous
Angiospermae	Loganiaceae	Strychnos	trinervis		(Vell.) Mart.	lianas/vines
Monilophyta	Lomariopsidaceae	Nephrolepis	cordifolia		(L.) C.Presl	herbaceous
Monilophyta	Lomariopsidaceae	Nephrolepis	exaltata		(L.) Schott	herbaceous
Monilophyta	Lomariopsidaceae	Nephrolepis	pectinata		(Willd.) Schott	herbaceous
Angiospermae	Loranthaceae	Struthanthus	concinnus		(Mart.) Mart.	lianas/vines
Angiospermae	Loranthaceae	Struthanthus	flexicaulis		(Mart.) Mart.	lianas/vines
Angiospermae	Loranthaceae	Struthanthus	marginatus		(Desr.) Blume	lianas/vines
Angiospermae	Loranthaceae	Tripodanthus	acutifolius		(Ruiz & Pav.) Tiegh.	herbaceous
Lycophyta	Lycopodiaceae	Diphasiastrum	thyoides		(Willd) Holub	herbaceous
Lycophyta	Lycopodiaceae	Lycopodiella	geometra		B.�llg. & P.G.Windisch	herbaceous
Lycophyta	Lycopodiaceae	Lycopodium	clavatum		L.	herbaceous
Lycophyta	Lycopodiaceae	Palhinhaea	camporum		(B. �llg. & P.G. Windisch) Holub	herbaceous
Lycophyta	Lycopodiaceae	Palhinhaea	cernua		(L.) Franco & Vasc.	herbaceous
Lycophyta	Lycopodiaceae	Palhinhaea	eichleri		(F�e) Holub	herbaceous
Lycophyta	Lycopodiaceae	Palhinhaea	cernua		(L.) Franco & Vasc.	herbaceous
Lycophyta	Lycopodiaceae	Phlegmariurus	intermedius		(Trevisan) B.�llg.	herbaceous
Lycophyta	Lycopodiaceae	Phlegmariurus	pungentifolius		(Silveira) B.�llg.	herbaceous
Lycophyta	Lycopodiaceae	Phlegmariurus	reflexus		(Lam.) B.�llg.	herbaceous
Lycophyta	Lycopodiaceae	Pseudolycopodiella	caroliniana		(L.) Holub	herbaceous
Monilophyta	Lygodiaceae	Lygodium	venustum		Sw.	lianas/vines
Angiospermae	Lythraceae	Cuphea	carthagenensis		(Jacq.) J.Macbr.	subshrubs
Angiospermae	Lythraceae	Cuphea	ericoides		Cham. & Schltdl.	subshrubs
Angiospermae	Lythraceae	Cuphea	ingrata		Cham. & Schltdl.	subshrubs
Angiospermae	Lythraceae	Cuphea	linarioides		Cham. & Schltdl.	subshrubs
Angiospermae	Lythraceae	Cuphea	lutescens		Koehne	subshrubs
Angiospermae	Lythraceae	Cuphea	pseudovaccinium		A.St.-Hil.	subshrubs
Angiospermae	Lythraceae	Cuphea	thymoides		Cham. & Schltdl.	subshrubs
Angiospermae	Lythraceae	Diplusodon	buxifolius		(Cham. & Schltdl.) A.DC.	shrubs
Angiospermae	Lythraceae	Diplusodon	epilobioides		Mart. ex DC.	shrubs
Angiospermae	Lythraceae	Diplusodon	hirsutus		(Cham. & Schltdl.) A.DC.	shrubs
Angiospermae	Lythraceae	Diplusodon	microphyllus		Pohl	subshrubs
Angiospermae	Lythraceae	Diplusodon	myrsinites		DC.	subshrubs
Angiospermae	Lythraceae	Diplusodon	villosissimus		Pohl	subshrubs	VU
Angiospermae	Lythraceae	Diplusodon	virgatus		Pohl	shrubs
Angiospermae	Lythraceae	Lafoensia	pacari		A.St.-Hil.	shrubs
Angiospermae	Malpighiaceae	Banisteriopsis	adenopoda		(A.Juss.) B.Gates	lianas/vines
Angiospermae	Malpighiaceae	Banisteriopsis	angustifolia		(A.Juss.) B.Gates	subshrubs
Angiospermae	Malpighiaceae	Banisteriopsis	anisandra		(A.Juss.) B.Gates	lianas/vines
Angiospermae	Malpighiaceae	Banisteriopsis	argyrophylla		(A.Juss.) B.Gates	lianas/vines
Angiospermae	Malpighiaceae	Banisteriopsis	calcicola		B.Gates	lianas/vines
Angiospermae	Malpighiaceae	Banisteriopsis	campestris		(A.Juss.) Little	subshrubs
Angiospermae	Malpighiaceae	Banisteriopsis	hatschbachii		B.Gates	subshrubs	EN
Angiospermae	Malpighiaceae	Banisteriopsis	laevifolia		(A.Juss.) B.Gates	lianas/vines
Angiospermae	Malpighiaceae	Banisteriopsis	malifolia		(Nees & Mart.) B.Gates	lianas/vines
Angiospermae	Malpighiaceae	Banisteriopsis	megaphylla		(A.Juss.) B.Gates	shrubs
Angiospermae	Malpighiaceae	Banisteriopsis	nummifera		(A.Juss.) B.Gates	lianas/vines
Angiospermae	Malpighiaceae	Banisteriopsis	oxyclada		(A.Juss.) B.Gates	lianas/vines
Angiospermae	Malpighiaceae	Banisteriopsis	stellaris		(Griseb.) B.Gates	shrubs
Angiospermae	Malpighiaceae	Byrsonima	brachybotrya		Nied.	shrubs	VU
Angiospermae	Malpighiaceae	Byrsonima	coccolobifolia		Kunth	shrubs
Angiospermae	Malpighiaceae	Byrsonima	correifolia		A.Juss.	shrubs
Angiospermae	Malpighiaceae	Byrsonima	crassifolia		(L.) Kunth	shrubs
Angiospermae	Malpighiaceae	Byrsonima	intermedia		A.Juss.	shrubs
Angiospermae	Malpighiaceae	Byrsonima	ligustrifolia		A.Juss.	tree
Angiospermae	Malpighiaceae	Byrsonima	macrophylla		(Pers.) W.R.Anderson	shrubs
Angiospermae	Malpighiaceae	Byrsonima	pachyphylla		A.Juss.	shrubs
Angiospermae	Malpighiaceae	Byrsonima	sericea		DC.	tree
Angiospermae	Malpighiaceae	Byrsonima	spinensis		W.R.Anderson	shrubs
Angiospermae	Malpighiaceae	Byrsonima	subterranea		Brade & Markgr.	subshrubs
Angiospermae	Malpighiaceae	Byrsonima	vacciniifolia		A.Juss.	shrubs
Angiospermae	Malpighiaceae	Byrsonima	variabilis		A.Juss.	shrubs
Angiospermae	Malpighiaceae	Byrsonima	verbascifolia		(L.) DC.	shrubs
Angiospermae	Malpighiaceae	Camarea	affinis		A.St.-Hil.	subshrubs
Angiospermae	Malpighiaceae	Camarea	ericoides		A.St.-Hil.	subshrubs
Angiospermae	Malpighiaceae	Camarea	hirsuta		A.St.-Hil.	subshrubs		EN
Angiospermae	Malpighiaceae	Diplopterys	pubipetala		(A.Juss.) W.R.Anderson & C.C.Davis	lianas/vines
Angiospermae	Malpighiaceae	Heteropterys	arenaria		Markgr.	shrubs
Angiospermae	Malpighiaceae	Heteropterys	byrsonimifolia		A.Juss.	shrubs
Angiospermae	Malpighiaceae	Heteropterys	campestris		A.Juss.	subshrubs
Angiospermae	Malpighiaceae	Heteropterys	eglandulosa		A.Juss.	shrubs
Angiospermae	Malpighiaceae	Heteropterys	escalloniifolia		A.Juss.	shrubs
Angiospermae	Malpighiaceae	Heteropterys	intermedia		(A.Juss.) Griseb.	lianas/vines
Angiospermae	Malpighiaceae	Heteropterys	nervosa		A.Juss.	shrubs
Angiospermae	Malpighiaceae	Heteropterys	pteropetala		A.Juss.	shrubs
Angiospermae	Malpighiaceae	Heteropterys	rubiginosa		A. Juss.	shrubs
Angiospermae	Malpighiaceae	Heteropterys	sericea		(Cav.) A.Juss.	lianas/vines
Angiospermae	Malpighiaceae	Heteropterys	syringifolia		Griseb.	lianas/vines
Angiospermae	Malpighiaceae	Heteropterys	trigoniifolia		A.Juss.	lianas/vines
Angiospermae	Malpighiaceae	Heteropterys	umbellata		A.Juss.	shrubs
Angiospermae	Malpighiaceae	Heteropterys	xanthophylla		A. Juss.	shrubs
Angiospermae	Malpighiaceae	Mascagnia	cordifolia		(A.Juss.) Griseb.	lianas/vines
Angiospermae	Malpighiaceae	Mascagnia	sepium		(A.Juss.) Griseb.	lianas/vines
Angiospermae	Malpighiaceae	Niedenzuella	acutifolia		(Cav.) W.R.Anderson	lianas/vines
Angiospermae	Malpighiaceae	Niedenzuella	multiglandulosa		(A.Juss.) W.R.Anderson	lianas/vines
Angiospermae	Malpighiaceae	Niedenzuella	sericea		(A.Juss.) W.R.Anderson	lianas/vines
Angiospermae	Malpighiaceae	Peixotoa	cipoana		C.E.Anderson	lianas/vines	EN
Angiospermae	Malpighiaceae	Peixotoa	parviflora		A.Juss.	lianas/vines
Angiospermae	Malpighiaceae	Peixotoa	spinensis		C.E.Anderson	lianas/vines
Angiospermae	Malpighiaceae	Peixotoa	tomentosa		A.Juss.	subshrubs
Angiospermae	Malpighiaceae	Pterandra	pyroidea		A.Juss.	subshrubs
Angiospermae	Malpighiaceae	Tetrapterys	jussieuana		Nied.	subshrubs
Angiospermae	Malpighiaceae	Tetrapterys	microphylla		(A.Juss.) Nied.	subshrubs
Angiospermae	Malpighiaceae	Tetrapterys	mucronata		Cav.	lianas/vines
Angiospermae	Malpighiaceae	Tetrapterys	phlomoides		(Spreng.) Nied.	lianas/vines
Angiospermae	Malvaceae	Ayenia	angustifolia		A.St.-Hil. & Naudin	subshrubs
Angiospermae	Malvaceae	Ayenia	blanchetiana		K.Schum.	subshrubs
Angiospermae	Malvaceae	Byttneria	scabra		L.	subshrubs
Angiospermae	Malvaceae	Callianthe	rufinerva		(A. St.-Hil.) Donnel	shrubs
Angiospermae	Malvaceae	Ceiba	jasminodora		(A.St.-Hil.) K.Schum.	tree		VU
Angiospermae	Malvaceae	Gaya	pilosa		K.Schum.	subshrubs
Angiospermae	Malvaceae	Helicteres	brevispira		A.St.-Hil.	shrubs
Angiospermae	Malvaceae	Helicteres	macropetala		A.St.-Hil.	shrubs
Angiospermae	Malvaceae	Helicteres	velutina		K.Schum.	shrubs
Angiospermae	Malvaceae	Hibiscus	bifurcatus		Cav.	shrubs
Angiospermae	Malvaceae	Hibiscus	furcellatus		Desr.	shrubs
Angiospermae	Malvaceae	Krapovickasia	macrodon		(A.DC.) Fryxell	herbaceous
Angiospermae	Malvaceae	Luehea	candicans		Mart. & Zucc.	tree
Angiospermae	Malvaceae	Luehea	grandiflora		Mart. & Zucc.	tree
Angiospermae	Malvaceae	Luehea	paniculata		Mart. & Zucc.	shrubs
Angiospermae	Malvaceae	Pavonia	communis		A.St.-Hil.	subshrubs
Angiospermae	Malvaceae	Pavonia	guerkeana		R.E.Fr.	shrubs
Angiospermae	Malvaceae	Pavonia	malacophylla		(Link & Otto) Garcke	shrubs
Angiospermae	Malvaceae	Pavonia	sagittata		A.St.-Hil.	subshrubs
Angiospermae	Malvaceae	Pavonia	speciosa		(Kunth) Standl.	subshrubs
Angiospermae	Malvaceae	Pavonia	viscosa		A.St.-Hil.	shrubs
Angiospermae	Malvaceae	Peltaea	edouardii		(Hochr.) Krapov. & Crist�bal	subshrubs
Angiospermae	Malvaceae	Peltaea	lasiantha		Krapov. & Crist�bal	subshrubs
Angiospermae	Malvaceae	Peltaea	polymorpha		(A.St.-Hil.) Krapov. & Crist�bal	subshrubs
Angiospermae	Malvaceae	Peltaea	speciosa		(Kunth) Standl.	subshrubs
Angiospermae	Malvaceae	Pseudobombax	campestre		(Mart.) A.Robyns	shrubs
Angiospermae	Malvaceae	Sida	acrantha		Link	subshrubs
Angiospermae	Malvaceae	Sida	aurantiaca		A.St.-Hil.	subshrubs
Angiospermae	Malvaceae	Sida	cordifolia		L.	subshrubs
Angiospermae	Malvaceae	Sida	glaziovii		K.Schum.	subshrubs
Angiospermae	Malvaceae	Sida	leitaofilhoi		Krapov.	subshrubs
Angiospermae	Malvaceae	Sida	linearifolia		A.St.-Hil.	subshrubs
Angiospermae	Malvaceae	Sida	linifolia		Cav.	subshrubs
Angiospermae	Malvaceae	Sida	rhombifolia		L.	subshrubs
Angiospermae	Malvaceae	Sida	tuberculata		R.E.Fr.	subshrubs
Angiospermae	Malvaceae	Sida	urens		L.	subshrubs
Angiospermae	Malvaceae	Sida	viarum		A.St.-Hil.	subshrubs
Angiospermae	Malvaceae	Triumfetta	rhomboidea		Jacq.	subshrubs
Angiospermae	Malvaceae	Triumfetta	semitriloba		Jacq.	subshrubs
Angiospermae	Malvaceae	Waltheria	cinerescens		A.St.-Hil.	subshrubs
Angiospermae	Malvaceae	Waltheria	communis		A.St.-Hil.	subshrubs
Angiospermae	Malvaceae	Waltheria	indica		L.	subshrubs
Angiospermae	Malvaceae	Waltheria	operculata		Rose	subshrubs
Angiospermae	Marantaceae	Stromanthe	porteana		Gris	herbaceous
Monilophyta	Marattiaceae	Marattia	cicutifolia		Kaulf.	herbaceous
Angiospermae	Marcgraviaceae	Marcgravia	polyantha		Delpino	lianas/vines
Angiospermae	Mayacaceae	Mayaca	fluviatilis		Aubl.	herbaceous
Angiospermae	Melastomataceae	Acisanthera	variabilis		(Mart. & Schrank) Triana	subshrubs
Angiospermae	Melastomataceae	Cambessedesia	corymbosa		Mart. & Schrank ex DC.	shrubs
Angiospermae	Melastomataceae	Cambessedesia	espora		(A.St.-Hil. ex Bonpl.) DC.	subshrubs
Angiospermae	Melastomataceae	Cambessedesia	espora subsp. ilicifolia	subsp. ilicifolia	(DC.) A.B.Martins	subshrubs
Angiospermae	Melastomataceae	Cambessedesia	hilariana		(Kunth) DC.	subshrubs
Angiospermae	Melastomataceae	Cambessedesia	latevenosa		Mart. ex DC.	subshrubs
Angiospermae	Melastomataceae	Cambessedesia	pityrophylla		(Mart. ex DC.) A.B.Martins	shrubs
Angiospermae	Melastomataceae	Cambessedesia	salviifolia		(Cham.) A.B.Martins	shrubs
Angiospermae	Melastomataceae	Chaetogastra	gracilis		(Bonpl.) DC.	subshrubs
Angiospermae	Melastomataceae	Chaetogastra	hieracioides		Schrank et Mart. ex. DC.	herbaceous
Angiospermae	Melastomataceae	Chaetostoma	armatum		(Spreng.) Cogn.	subshrubs
Angiospermae	Melastomataceae	Clidemia	capitellata		(Bonpl.) D.Don	shrubs
Angiospermae	Melastomataceae	Clidemia	hirta		(L.) D.Don	shrubs
Angiospermae	Melastomataceae	Clidemia	urceolata		DC.	shrubs
Angiospermae	Melastomataceae	Comolia	sertularia		(DC.) Triana	shrubs
Angiospermae	Melastomataceae	Comolia	sessilis		(Spreng.) Triana	shrubs
Angiospermae	Melastomataceae	Desmoscelis	villosa		(Aubl.) Naudin	subshrubs
Angiospermae	Melastomataceae	Eriocnema	acaulis		(Cham.) Triana	herbaceous	EN
Angiospermae	Melastomataceae	Lavoisiera	alba		Mart. & Schrank ex DC.	shrubs
Angiospermae	Melastomataceae	Lavoisiera	glandulifera		Naudin	shrubs
Angiospermae	Melastomataceae	Lavoisiera	imbricata		(Thunb.) DC.	subshrubs
Angiospermae	Melastomataceae	Lavoisiera	scaberula		Naudin	subshrubs
Angiospermae	Melastomataceae	Leandra	acutiflora		(Naudin) Cogn.	shrubs
Angiospermae	Melastomataceae	Leandra	alpestris		(Gardner) Cogn.	shrubs
Angiospermae	Melastomataceae	Leandra	amplexicaulis		DC.	shrubs
Angiospermae	Melastomataceae	Leandra	aurea		(Cham.) Cogn.	shrubs
Angiospermae	Melastomataceae	Leandra	cancellata		Cogn.	shrubs
Angiospermae	Melastomataceae	Leandra	carassana		(DC.) Cogn.	shrubs
Angiospermae	Melastomataceae	Leandra	coriacea		Cogn.	shrubs
Angiospermae	Melastomataceae	Leandra	dendroides		(Naudin) Cogn.	shrubs
Angiospermae	Melastomataceae	Leandra	erostrata		(DC.) Cogn.	subshrubs
Angiospermae	Melastomataceae	Leandra	fluminensis		Cogn.	subshrubs
Angiospermae	Melastomataceae	Leandra	foveolata		(DC.) Cogn.	shrubs
Angiospermae	Melastomataceae	Leandra	fragilis		Cogn.	shrubs
Angiospermae	Melastomataceae	Leandra	gardneriana		Cogn.	shrubs
Angiospermae	Melastomataceae	Leandra	glazioviana		Cogn.	shrubs
Angiospermae	Melastomataceae	Leandra	lacunosa		Cogn.	shrubs
Angiospermae	Melastomataceae	Leandra	lancifolia		Cogn.	shrubs
Angiospermae	Melastomataceae	Leandra	linearifolia		Cogn.	shrubs
Angiospermae	Melastomataceae	Leandra	melastomoides		Raddi	shrubs
Angiospermae	Melastomataceae	Leandra	neurotricha		Cogn.	shrubs
Angiospermae	Melastomataceae	Leandra	nianga		(DC.) Cogn.	shrubs
Angiospermae	Melastomataceae	Leandra	oligochaeta		(Cham.) Cogn.	shrubs
Angiospermae	Melastomataceae	Leandra	polychaeta		Cogn.	subshrubs
Angiospermae	Melastomataceae	Leandra	purpurascens		(DC.) Cogn.	shrubs
Angiospermae	Melastomataceae	Leandra	quinquedentata		(DC.) Cogn.	shrubs
Angiospermae	Melastomataceae	Leandra	salicina		(DC.) Cogn.	shrubs
Angiospermae	Melastomataceae	Leandra	umbellata		DC.	shrubs
Angiospermae	Melastomataceae	Leandra	velutina		(Gardner) Cogn.	shrubs
Angiospermae	Melastomataceae	Leandra	warmingiana		Cogn.	subshrubs
Angiospermae	Melastomataceae	Leandra	xanthocoma		(Naudin) Cogn.	shrubs
Angiospermae	Melastomataceae	Leandra	xanthostachya		Cogn.	shrubs
Angiospermae	Melastomataceae	Macairea	radula		(Bonpl.) DC.	subshrubs
Angiospermae	Melastomataceae	Marcetia	taxifolia		(A.St.-Hil.) DC.	subshrubs
Angiospermae	Melastomataceae	Merianthera	eburnea		R.Goldenb. & Fraga	shrubs
Angiospermae	Melastomataceae	Miconia	albicans		(Sw.) Triana	shrubs
Angiospermae	Melastomataceae	Miconia	alborufescens		Naudin	shrubs
Angiospermae	Melastomataceae	Miconia	brunnea		DC.	tree
Angiospermae	Melastomataceae	Miconia	chartacea		Triana	shrubs
Angiospermae	Melastomataceae	Miconia	cinnamomifolia		(DC.) Naudin	tree
Angiospermae	Melastomataceae	Miconia	corallina		Spring	shrubs
Angiospermae	Melastomataceae	Miconia	cubatanensis		Hoehne	tree
Angiospermae	Melastomataceae	Miconia	cyathanthera		Triana	shrubs
Angiospermae	Melastomataceae	Miconia	fallax		DC.	shrubs
Angiospermae	Melastomataceae	Miconia	fasciculata		Gardner	tree
Angiospermae	Melastomataceae	Miconia	ferruginata		DC.	tree
Angiospermae	Melastomataceae	Miconia	flammea		Casar.	tree
Angiospermae	Melastomataceae	Miconia	hirtella		Cogn.	tree
Angiospermae	Melastomataceae	Miconia	hyemalis		A.St.-Hil. & Naudin	shrubs
Angiospermae	Melastomataceae	Miconia	ibaguensis		(Bonpl.) Triana	shrubs
Angiospermae	Melastomataceae	Miconia	inconspicua		Miq.	shrubs
Angiospermae	Melastomataceae	Miconia	latecrenata		(DC.) Naudin	tree
Angiospermae	Melastomataceae	Miconia	lepidota		DC.	tree
Angiospermae	Melastomataceae	Miconia	ligustroides		(DC.) Naudin	tree
Angiospermae	Melastomataceae	Miconia	mellina		DC.	shrubs
Angiospermae	Melastomataceae	Miconia	paniculata		(DC.) Naudin	shrubs
Angiospermae	Melastomataceae	Miconia	pepericarpa		DC.	shrubs
Angiospermae	Melastomataceae	Miconia	prasina		(Sw.) DC.	tree
Angiospermae	Melastomataceae	Miconia	racemifera		(DC.) Triana	shrubs
Angiospermae	Melastomataceae	Miconia	rimalis		Naudin	shrubs
Angiospermae	Melastomataceae	Miconia	sclerophylla		Triana	shrubs
Angiospermae	Melastomataceae	Miconia	sellowiana		Naudin	tree
Angiospermae	Melastomataceae	Miconia	shepherdii		R.Goldenb. & Reginato	tree
Angiospermae	Melastomataceae	Miconia	stenostachya		DC.	shrubs
Angiospermae	Melastomataceae	Miconia	tentaculifera		Naudin	tree
Angiospermae	Melastomataceae	Miconia	theizans		(Bonpl.) Cogn.	tree
Angiospermae	Melastomataceae	Miconia	trianae		Cogn.	shrubs
Angiospermae	Melastomataceae	Miconia	tristis		Spring	shrubs
Angiospermae	Melastomataceae	Miconia	warmingiana		Cogn.	shrubs
Angiospermae	Melastomataceae	Miconia	willdenowii		Klotzsch ex Naudin	tree
Angiospermae	Melastomataceae	Microlicia	avicularis		Mart. ex Naudin	subshrubs
Angiospermae	Melastomataceae	Microlicia	candiophora		Naudin	subshrubs
Angiospermae	Melastomataceae	Microlicia	confertiflora		Naudin	subshrubs
Angiospermae	Melastomataceae	Microlicia	cordata		(Spreng.) Cham.	subshrubs
Angiospermae	Melastomataceae	Microlicia	crenulata		(DC.) Mart.	shrubs
Angiospermae	Melastomataceae	Microlicia	cryptandra		Naudin	shrubs
Angiospermae	Melastomataceae	Microlicia	curralensis		Brade	subshrubs
Angiospermae	Melastomataceae	Microlicia	cuspidifolia		Mart. ex Naudin	shrubs	CR
Angiospermae	Melastomataceae	Microlicia	elegans		Naudin	subshrubs
Angiospermae	Melastomataceae	Microlicia	euphorbioides		Mart.	subshrubs
Angiospermae	Melastomataceae	Microlicia	fasciculata		Mart. ex Naudin	subshrubs
Angiospermae	Melastomataceae	Microlicia	formosa		Cham.	subshrubs
Angiospermae	Melastomataceae	Microlicia	glandulifera		Cogn.	subshrubs
Angiospermae	Melastomataceae	Microlicia	graveolens		DC.	subshrubs
Angiospermae	Melastomataceae	Microlicia	helvola		(Spreng.) Triana	subshrubs
Angiospermae	Melastomataceae	Microlicia	isophylla		DC.	subshrubs
Angiospermae	Melastomataceae	Microlicia	juniperina		A.St.-Hil.	subshrubs
Angiospermae	Melastomataceae	Microlicia	macrophylla		Naudin	subshrubs
Angiospermae	Melastomataceae	Microlicia	martiana		O.Berg ex Triana	shrubs
Angiospermae	Melastomataceae	Microlicia	microphylla		Cogn.	subshrubs	CR
Angiospermae	Melastomataceae	Microlicia	multicaulis		Mart. ex Naudin	shrubs
Angiospermae	Melastomataceae	Microlicia	polystemma		Naudin	subshrubs
Angiospermae	Melastomataceae	Microlicia	serpyllifolia		D.Don	shrubs
Angiospermae	Melastomataceae	Microlicia	serrulata		Cham.	subshrubs
Angiospermae	Melastomataceae	Microlicia	suborbicularifolia		Hoehne	subshrubs
Angiospermae	Melastomataceae	Microlicia	taxifolia		Naudin	shrubs
Angiospermae	Melastomataceae	Microlicia	tetrasticha		Cogn.	subshrubs
Angiospermae	Melastomataceae	Microlicia	warmingiana		Cogn	subshrubs
Angiospermae	Melastomataceae	Mouriri	glazioviana		Cogn.	shrubs
Angiospermae	Melastomataceae	Ossaea	congestiflora		(Naudin) Cogn.	shrubs
Angiospermae	Melastomataceae	Ossaea	coriacea		(Naudin) Triana	shrubs
Angiospermae	Melastomataceae	Pleroma	aemula		(Schrank et Mart ex DC.) Triana	shrubs
Angiospermae	Melastomataceae	Pleroma	candolleana		(Mart. ex DC.) Triana	tree
Angiospermae	Melastomataceae	Pleroma	cardinalis		(Bonpl.) Triana	shrubs
Angiospermae	Melastomataceae	Pleroma	collina		(Naudin) Triana	shrubs
Angiospermae	Melastomataceae	Pleroma	dendroides		(Naudin) Triana	shrubs
Angiospermae	Melastomataceae	Pleroma	ferricola		A.L.F.Oliveira, R.Romero & P.J.F.Guim.	subshrubs
Angiospermae	Melastomataceae	Pleroma	fissinervia		Schrank et Mart. ex DC.	shrubs
Angiospermae	Melastomataceae	Pleroma	fothergillae		(Schrank et Mat. ex DC.) Triana	shrubs
Angiospermae	Melastomataceae	Pleroma	frigidula		(Schrank et Mart. ex DC.) Triana	shrubs
Angiospermae	Melastomataceae	Pleroma	granulosa		(Desr.) D. Don	shrubs
Angiospermae	Melastomataceae	Pleroma	heteromallum		D.Don (D.Don)	shrubs
Angiospermae	Melastomataceae	Pleroma	martialis		(Cham.) Triana	shrubs
Angiospermae	Melastomataceae	Pleroma	semidecandra		(Schrank et Mart. ex DC.) Triana	shrubs
Angiospermae	Melastomataceae	Pleroma	stenocarpa		(Schrank et Mart. ex DC.) Triana	tree
Angiospermae	Melastomataceae	Pterolepis	repanda		(DC.) Triana	herbaceous
Angiospermae	Melastomataceae	Rhynchanthera	cordata		DC.	shrubs
Angiospermae	Melastomataceae	Rhynchanthera	grandiflora		(Aubl.) DC.	shrubs
Angiospermae	Melastomataceae	Siphanthera	paludosa		(DC.) Cogn.	herbaceous
Angiospermae	Melastomataceae	Tibouchina	arenaria		Cogn.	shrubs
Angiospermae	Melastomataceae	Tibouchina	canescens		(D.Don) Cogn.	tree
Angiospermae	Melastomataceae	Tibouchina	estrellensis		(Raddi) Cogn.	tree
Angiospermae	Melastomataceae	Tibouchina	herbacea		(DC.) Cogn.	subshrubs
Angiospermae	Melastomataceae	Tibouchina	martiusiana		(DC.) Cogn.	shrubs
Angiospermae	Melastomataceae	Tibouchina	robusta		Cogn.	shrubs
Angiospermae	Melastomataceae	Tibouchina	simplicicaulis		Cogn.	subshrubs
Angiospermae	Melastomataceae	Trembleya	calycina		Cham.	shrubs	EN	Provavelmente extinta
Angiospermae	Melastomataceae	Trembleya	laniflora		(D.Don) Cogn.	shrubs
Angiospermae	Melastomataceae	Trembleya	parviflora		(D.Don) Cogn.	shrubs
Angiospermae	Melastomataceae	Trembleya	phlogiformis		DC.	subshrubs
Angiospermae	Melastomataceae	Trembleya	rosmarinoides		DC.	shrubs
Angiospermae	Melastomataceae	Trembleya	tridentata		Naudin	shrubs
Angiospermae	Meliaceae	Cabralea	canjerana		(Vell.) Mart.	tree
Angiospermae	Meliaceae	Cabralea	canjerana subsp. polytricha	subsp. polytricha	(A.Juss.) T.D.Penn.	tree
Angiospermae	Meliaceae	Cedrela	fissilis		Vell.	tree
Angiospermae	Menispermaceae	Abuta	selloana		Eichler	lianas/vines
Angiospermae	Menispermaceae	Cissampelos	andromorpha		DC.	lianas/vines
Angiospermae	Menispermaceae	Cissampelos	ovalifolia		DC.	herbaceous
Angiospermae	Menispermaceae	Cissampelos	tropaeolifolia		DC.	lianas/vines
Angiospermae	Menispermaceae	Odontocarya	acuparata		Miers	lianas/vines
Angiospermae	Menispermaceae	Odontocarya	tamoides		(DC.) Miers	lianas/vines
Angiospermae	Menyanthaceae	Nymphoides	humboldtiana		(Kunh) Kuntze	herbaceous
Angiospermae	Molluginaceae	Mollugo	verticillata		L.	herbaceous
Angiospermae	Monimiaceae	Macropeplus	ligustrinus		(Tul.) Perkins	shrubs
Angiospermae	Monimiaceae	Macropeplus	schwackeanus		(Perkins) I.Santos & Peixoto	shrubs
Angiospermae	Monimiaceae	Mollinedia	argyrogyna		Perkins	tree
Angiospermae	Monimiaceae	Mollinedia	widgrenii		A.DC.	tree
Angiospermae	Moraceae	Brosimum	gaudichaudii		Tr�cul	shrubs
Angiospermae	Moraceae	Dorstenia	brasiliensis		Lam.	herbaceous
Angiospermae	Moraceae	Dorstenia	tubicina		Ruiz & Pav.	herbaceous
Angiospermae	Moraceae	Ficus	enormis		Mart. ex Miq.	shrubs
Angiospermae	Moraceae	Ficus	obtusifolia		Kunth	shrubs
Angiospermae	Myrtaceae	Accara	elegans		(DC.) Landrum	shrubs	EN
Angiospermae	Myrtaceae	Blepharocalyx	myriophyllus		(Casar.) Morais & Sobral	shrubs
Angiospermae	Myrtaceae	Blepharocalyx	salicifolius		(Kunth) O.Berg	shrubs
Angiospermae	Myrtaceae	Calyptranthes	brasiliensis		Spreng.	tree
Angiospermae	Myrtaceae	Calyptranthes	clusiifolia		O.Berg	tree
Angiospermae	Myrtaceae	Calyptranthes	cordata		O.Berg	shrubs
Angiospermae	Myrtaceae	Calyptranthes	grammica		(Spreng.) D.Legrand	tree
Angiospermae	Myrtaceae	Calyptranthes	ovalifolia		Cambess.	shrubs
Angiospermae	Myrtaceae	Calyptranthes	pteropoda		O.Berg	shrubs
Angiospermae	Myrtaceae	Calyptranthes	pulchella		DC.	shrubs
Angiospermae	Myrtaceae	Campomanesia	adamantium		(Cambess.) O.Berg	shrubs
Angiospermae	Myrtaceae	Campomanesia	grandiflora		(Aubl.) Sagot	tree
Angiospermae	Myrtaceae	Campomanesia	guaviroba		(DC.) Kiaersk.	tree
Angiospermae	Myrtaceae	Campomanesia	pubescens		(Mart. ex DC.) O.Berg	shrubs
Angiospermae	Myrtaceae	Campomanesia	rufa		(O.Berg) Nied.	shrubs
Angiospermae	Myrtaceae	Campomanesia	sessiliflora		(O.Berg) Mattos	tree
Angiospermae	Myrtaceae	Eugenia	bimarginata		DC.	shrubs
Angiospermae	Myrtaceae	Eugenia	cerasiflora		Miq.	tree
Angiospermae	Myrtaceae	Eugenia	florida		DC	shrubs
Angiospermae	Myrtaceae	Eugenia	involucrata		DC.	shrubs
Angiospermae	Myrtaceae	Eugenia	klotzschiana		O.Berg	shrubs
Angiospermae	Myrtaceae	Eugenia	ligustrina		(Sw.) Willd.	tree
Angiospermae	Myrtaceae	Eugenia	modesta		DC.	shrubs
Angiospermae	Myrtaceae	Eugenia	nutans		O.Berg	shrubs
Angiospermae	Myrtaceae	Eugenia	punicifolia		(Kunth) DC.	shrubs
Angiospermae	Myrtaceae	Eugenia	pyriformis		Cambess.	shrubs
Angiospermae	Myrtaceae	Eugenia	sonderiana		O.Berg	shrubs
Angiospermae	Myrtaceae	Eugenia	widgrenii		Sond. ex O.Berg	tree
Angiospermae	Myrtaceae	Marlierea	clausseniana		(O.Berg) Kiaersk.	tree
Angiospermae	Myrtaceae	Marlierea	excoriata		Mart.	tree
Angiospermae	Myrtaceae	Marlierea	laevigata		(DC.) Kiaersk.	tree
Angiospermae	Myrtaceae	Marlierea	obscura		O.Berg	shrubs
Angiospermae	Myrtaceae	Myrceugenia	alpigena		(DC.) Landrum	shrubs
Angiospermae	Myrtaceae	Myrceugenia	bracteosa		(DC.) D.Legrand & Kausel	shrubs	EN
Angiospermae	Myrtaceae	Myrceugenia	brevipedicellata		(Burret) D.Legrand & Kausel	shrubs	EN
Angiospermae	Myrtaceae	Myrceugenia	miersiana		(Gardner) D.Legrand & Kausel	shrubs
Angiospermae	Myrtaceae	Myrcia	amazonica		DC.	tree
Angiospermae	Myrtaceae	Myrcia	anceps		(Spreng.) O.Berg	tree
Angiospermae	Myrtaceae	Myrcia	eriocalyx		DC.	shrubs
Angiospermae	Myrtaceae	Myrcia	eriopus		DC.	tree
Angiospermae	Myrtaceae	Myrcia	guianensis		(Aubl.) DC.	tree
Angiospermae	Myrtaceae	Myrcia	hartwegiana		(O.Berg) Kiaersk.	shrubs
Angiospermae	Myrtaceae	Myrcia	hebepetala		DC.	tree
Angiospermae	Myrtaceae	Myrcia	hypoleuca		Spring ex Mart.	shrubs
Angiospermae	Myrtaceae	Myrcia	laruotteana		Cambess	tree
Angiospermae	Myrtaceae	Myrcia	lenheirensis		Kiaersk.	tree
Angiospermae	Myrtaceae	Myrcia	mischophylla		Kiaersk.	tree
Angiospermae	Myrtaceae	Myrcia	montana		Cambess.	shrubs
Angiospermae	Myrtaceae	Myrcia	multiflora		(Lam.) DC.	shrubs
Angiospermae	Myrtaceae	Myrcia	mutabilis		(O.Berg) N.Silveira	shrubs
Angiospermae	Myrtaceae	Myrcia	nitida		Cambess.	shrubs
Angiospermae	Myrtaceae	Myrcia	nobilis		O.Berg	shrubs
Angiospermae	Myrtaceae	Myrcia	obovata		(O.Berg) Nied.	tree
Angiospermae	Myrtaceae	Myrcia	palustris		DC.	shrubs
Angiospermae	Myrtaceae	Myrcia	pubescens		DC.	tree
Angiospermae	Myrtaceae	Myrcia	pubiflora		DC.	shrubs
Angiospermae	Myrtaceae	Myrcia	pulchra		(O.Berg) Kiaersk.	tree
Angiospermae	Myrtaceae	Myrcia	racemulosa		DC.	shrubs
Angiospermae	Myrtaceae	Myrcia	retorta		Cambess.	tree
Angiospermae	Myrtaceae	Myrcia	rufipes		DC.	tree
Angiospermae	Myrtaceae	Myrcia	rupicola		D.Legrand	tree	EN
Angiospermae	Myrtaceae	Myrcia	splendens		(Sw.) DC.	tree
Angiospermae	Myrtaceae	Myrcia	subavenia		(O.Berg) N.Silveira	shrubs
Angiospermae	Myrtaceae	Myrcia	subcordata		DC.	shrubs
Angiospermae	Myrtaceae	Myrcia	subverticillaris		(O.Berg) Kiaersk.	shrubs
Angiospermae	Myrtaceae	Myrcia	tomentosa		(Aubl.) DC.	tree
Angiospermae	Myrtaceae	Myrcia	vauthiereana		O.Berg	tree
Angiospermae	Myrtaceae	Myrcia	venulosa		DC.	tree
Angiospermae	Myrtaceae	Myrcia	vestita		DC.	shrubs
Angiospermae	Myrtaceae	Myrciaria	floribunda		(H.West ex Willd.) O.Berg	tree
Angiospermae	Myrtaceae	Myrciaria	glanduliflora		(Kiaersk.) Mattos & D.Legrand	tree
Angiospermae	Myrtaceae	Pimenta	pseudocaryophyllus		(Gomes) Landrum	tree
Angiospermae	Myrtaceae	Plinia	pseudodichasiantha		(Kiaersk.) G.M.Barroso ex Sobral	tree
Angiospermae	Myrtaceae	Psidium	cattleianum		Sabine	tree
Angiospermae	Myrtaceae	Psidium	firmum		O.Berg	shrubs
Angiospermae	Myrtaceae	Psidium	grandifolium		Mart. ex DC.	shrubs
Angiospermae	Myrtaceae	Psidium	guineense		Sw.	shrubs
Angiospermae	Myrtaceae	Psidium	myrtoides		O.Berg	tree
Angiospermae	Myrtaceae	Psidium	oblongatum		O.Berg	tree
Angiospermae	Myrtaceae	Psidium	robustum		O.Berg	tree
Angiospermae	Myrtaceae	Psidium	rufum		Mart. ex DC.	tree
Angiospermae	Myrtaceae	Psidium	salutare		(Kunth) O.Berg	shrubs
Angiospermae	Myrtaceae	Siphoneugena	crassifolia		(DC.) Proen�a & Sobral	tree
Angiospermae	Myrtaceae	Siphoneugena	densiflora		O.Berg	tree
Angiospermae	Myrtaceae	Siphoneugena	kiaerskoviana		(Burret) Kausel	tree
Angiospermae	Nyctaginaceae	Guapira	graciliflora		(Mart. ex Schmidt) Lundell	shrubs
Angiospermae	Nyctaginaceae	Guapira	noxia		(Netto) Lundell	shrubs
Angiospermae	Nyctaginaceae	Guapira	obtusata		(Jacq.) Little	tree
Angiospermae	Nyctaginaceae	Guapira	opposita		(Vell.) Reitz	tree
Angiospermae	Nyctaginaceae	Guapira	tomentosa		(Casar.) Lundell	tree
Angiospermae	Nyctaginaceae	Neea	theifera		Oerst.	shrubs
Angiospermae	Ochnaceae	Luxemburgia	nobilis		Eichler ex Engl.	shrubs
Angiospermae	Ochnaceae	Luxemburgia	octandra		A.St.-Hil.	shrubs
Angiospermae	Ochnaceae	Ouratea	floribunda		(A.St.-Hil.) Engl.	shrubs
Angiospermae	Ochnaceae	Ouratea	hexasperma		(A.St.-Hil.) Baill.	tree
Angiospermae	Ochnaceae	Ouratea	parviflora		(A.DC.) Baill.	tree
Angiospermae	Ochnaceae	Ouratea	riedeliana		Engl.	subshrubs
Angiospermae	Ochnaceae	Ouratea	semiserrata		(Mart. & Nees) Engl.	shrubs
Angiospermae	Ochnaceae	Sauvagesia	erecta		L.	herbaceous
Angiospermae	Ochnaceae	Sauvagesia	glandulosa		(A.St.-Hil.) Sastre	subshrubs
Angiospermae	Ochnaceae	Sauvagesia	vellozii		(Vell. ex A.St.-Hil.) Sastre	subshrubs
Angiospermae	Olacaceae	Tetrastylidium	grandifolium		(Baill.) Sleumer	tree
Angiospermae	Olacaceae	Ximenia	americana		L.	tree
Angiospermae	Olacaceae	Ximenia	coriacea		Engl.	shrubs
Angiospermae	Oleaceae	Chionanthus	crassifolius		(Mart.) P.S.Green	shrubs
Monilophyta	Oleandraceae	Oleandra	baetae		Damazio	herbaceous
Angiospermae	Onagraceae	Fuchsia	coccinea		Dryand.	shrubs
Angiospermae	Onagraceae	Fuchsia	regia		(Vell.) Munz	lianas/vines
Angiospermae	Onagraceae	Ludwigia	anastomosans		(DC.) H.Hara	shrubs
Angiospermae	Onagraceae	Ludwigia	leptocarpa		(Nutt.) H.Hara	subshrubs
Angiospermae	Onagraceae	Ludwigia	nervosa		(Poir.) H.Hara	subshrubs
Angiospermae	Onagraceae	Ludwigia	octovalvis		(Jacq.) P.H.Raven	subshrubs
Angiospermae	Onagraceae	Ludwigia	tomentosa		(Cambess.) H.Hara	subshrubs
Monilophyta	Ophioglossaceae	Ophioglossum	nudicaule		L.f.	herbaceous
[truncated: 980 more rows]
